# Supplementary material for: High-density linkage mapping in a pine tree reveals a genomic region associated with inbreeding depression and provides clues to the extent and distribution of meiotic recombination
Source: BMC Biol. 2013 Apr 18;11:50. doi: 10.1186/1741-7007-11-50 (PMC3660193; doi:10.1186/1741-7007-11-50)
Supplement: Additional file 2 — List of SNP markers with dbSNP accessions, corresponding contig ID in PineContig_v2, and linkage group assignment on the G2F, G2M and F2 linkage maps. [file 1741-7007-11-50-S2.xls]

## Sheet: additional file 2
Additional file 2: List of SNP markers with dbSNP accessions, corresponding contig ID in PineContig_v2, and linkage group assignment oin the G2F, G2M and F2 linkage maps.														F2 mapping pedigree			G2 mapping pedigree
SNP ID	Locus_Name	SNP_flank_SWI_ID_ATHA	E-value	Function	Gene_name	SNP_Flank_Best_SWI_ID	E-value	SWI function	Contig_Best_SWI_ID	E-value	SWI function	accession dbSNP	Illumina synthesis?	F2	segregation type	associated LG	G2	segregation type	associated LG	SNP	SNP flanking sequences	Illumina ADT_Score
384_AGP1-46	384_AGP1								NA	NA	NA	503723342	yes	polymorphe	1:2:1	LG4	polymorphe	1:2:1	LG4	[C/G]	ttccttttctgagtcgctcgaactcNgcagcagctgcacaatcca[C/G]tgtactcctccacttcgttgattcactgtgtgtggtgcatttggtttagctatgtatttcttttctccagacttagcagagacattttaggagcagcttgc	1
384_BOTERO-202	384_BOTERO								NA	NA	NA	501311000	yes	monomorphe			polymorphe	1:1	LG9F	[A/C]	TGCAACAAAATATTCACGCATCCTTTTGCACAAGGGAAACAAGAAATCAAAAACTCAGTAGAGAAATAGACATACCAGCAATAGATGCGGGGAATTGGCC[A/C]TGCAAGCTCCCTATATATTTGGTGGTTTCTTTTTCGATAGAAAATATGGCACAATGCTCAAGCCTGAAAATATCTACTGCTGTTTGAGGGCTGTGAAGTG	1
384_BOTERO-77	384_BOTERO								NA	NA	NA	501311003	yes	monomorphe			polymorphe	1:1	LG9F	[A/G]	TGTAATCGTGTTGGCAGTATTCTGGTCATGTAATGTACTATTTATTTGCTTTATGAATGTTAATTCTTATCCTCTC[T/C]TTCCAAGGTTAGCCATTTGCCAGATGCAACAAAATATTCACGCATCCTTTTGCACAAGGGAAACAAGAAATCAAAAACTCAGTAGAGAAATAGACATACC	1
384_C4H2-146	384_C4H2								NA	NA	NA	501311005	yes	monomorphe			monomorphe			[G/C]	AAGCCACGCAGTGCCTACCTCACCCTTACGACCCTTCCTATCTACTCTTCACGGGTGGCTTTACTTATATATATGCCCCCTTCCCTGCCACGTACTTCAG[C/G]AGCACGGGGCTNTGAGTGTTTCTTCAATTTCAATTGCAGAGGCATTGAATTCTCCGAGTTCAGAATNATGGAGATCATGACTGTGGCAAGTCTAGAAAAG	0.949
384_C4H2-158	384_C4H2								NA	NA	NA		yes	monomorphe			monomorphe			[C/G]	GCCTACCTCACCCTTACGACCCTTCCTATCTACTCTTCACGGGTGGCTTTACTTATATATATGCCCCCTTCCCTGCCACGTACTTCAGNAGCACGGGGCT[C/G]TGAGTGTTTCTTCAATTTCAATTGCAGAGGCATTGAATTCTCCGAGTTCAGAATNATGGAGATCATGACTGTGGCAAGTCTAGAAAAGGGGCTTCTGGCC	1
384_C4H2-1782	384_C4H2	sp|P92994|TCMO_ARATH	5e-24	Trans-cinnamate 4-monooxygenase (EC 1.14.13.11) (Cinnamic acid 4-hydroxylase) (C4H) (CA4H) (Cytochrome P450 73) (Cytochrome P450C4H)	CYP73A5 CYP73 At2g30490 T6B20.16	sp|Q43240|TCMO_ZINEL	2e-25	Full=Trans-cinnamate 4-monooxygenase	NA	NA	NA		no								GGTTTCTGGGAGAAGAGAAGATTGAAGCCAGCGGGAACGATTTCAGATTCCTGCCATTCGGCGTTGGAAGGAGGAGCTGCCCTGGAATTATCTTGGCTCT[A/G]CCAATCCTGGCTCTGGCGCTTGGAAGGCTGGTTCAGAACTTTGAGCTTCTGCCTCCNCCTGGGCAATCCAAGGTGGANGTGACAGAGAAAGGAGGGCAAT	0.915
384_C4H2-1839	384_C4H2	sp|P92994|TCMO_ARATH	1e-15	Trans-cinnamate 4-monooxygenase (EC 1.14.13.11) (Cinnamic acid 4-hydroxylase) (C4H) (CA4H) (Cytochrome P450 73) (Cytochrome P450C4H)	CYP73A5 CYP73 At2g30490 T6B20.16	sp|P92994|TCMO_ARATH	1e-15	Full=Trans-cinnamate 4-monooxygenase	NA	NA	NA		yes							[C/G]	TCGGCGTTGGAAGGAGGAGCTGCCCTGGAATTATCTTGGCTCTNCCAATCCTGGCTCTGGCGCTTGGAAGGCTGGTTCAGAACTTTGAGCTTCTGCCTCC[C/G]CCTGGGCAATCCAAGGTGGANGTGACAGAGAAAGGAGGGCAATTCAGCCTGCACATTCTCAACCACTCCGTTGTTGTGGCCAAACCAATAGCCTGAAGCT	0.834
384_C4H2-1860	384_C4H2	sp|P92994|TCMO_ARATH	2e-12	Trans-cinnamate 4-monooxygenase (EC 1.14.13.11) (Cinnamic acid 4-hydroxylase) (C4H) (CA4H) (Cytochrome P450 73) (Cytochrome P450C4H)	CYP73A5 CYP73 At2g30490 T6B20.16	sp|Q04468|TCMO_HELTU	1e-12	Full=Trans-cinnamate 4-monooxygenase	NA	NA	NA	530866340	yes	monomorphe			monomorphe			[A/G]	GCCCTGGAATTATCTTGGCTCTNCCAATCCTGGCTCTGGCGCTTGGAAGGCTGGTTCAGAACTTTGAGCTTCTGCCTCCNCCTGGGCAATCCAAGGTGGA[T/C]GTGACAGAGAAAGGAGGGCAATTCAGCCTGCACATTCTCAACCACTCCGTTGTTGTGGCCAAACCAATAGCCTGAAGCTCAGATCCTGAAAAAAAAATAT	0.949
384_C4H2-213	384_C4H2								NA	NA	NA		yes	monomorphe			monomorphe			[T/C]	TATATATGCCCCCTTCCCTGCCACGTACTTCAGNAGCACGGGGCTNTGAGTGTTTCTTCAATTTCAATTGCAGAGGCATTGAATTCTCCGAGTTCAGAAT[A/G]ATGGAGATCATGACTGTGGCAAGTCTAGAAAAGGGGCTTCTGGCCATTTTCGCTGTAATTGTCGGTNCCATTTTCATATCGAAGCTCAAATCCAAGAAGC	1
384_C4H2-280	384_C4H2	sp|P92994|TCMO_ARATH	2e-05	Trans-cinnamate 4-monooxygenase (EC 1.14.13.11) (Cinnamic acid 4-hydroxylase) (C4H) (CA4H) (Cytochrome P450 73) (Cytochrome P450C4H)	CYP73A5 CYP73 At2g30490 T6B20.16	sp|O24312|TCMO_POPTM	1e-06	Full=Trans-cinnamate 4-monooxygenase	NA	NA	NA	530866154	yes	monomorphe			monomorphe			[A/G]	TTGCAGAGGCATTGAATTCTCCGAGTTCAGAATNATGGAGATCATGACTGTGGCAAGTCTAGAAAAGGGGCTTCTGGCCATTTTCGCTGTAATTGTCGGT[A/G]CCATTTTCATATCGAAGCTCAAATCCAAGAAGCTNAAGCTGCCCCCCGGCCCGCTGGCGGTGCCCGTCTTCGGGAACTGGCTGCAGGTGGGGGACGATCT	0.996
384_C4H2-399	384_C4H2	sp|P92994|TCMO_ARATH	4e-09	Trans-cinnamate 4-monooxygenase (EC 1.14.13.11) (Cinnamic acid 4-hydroxylase) (C4H) (CA4H) (Cytochrome P450 73) (Cytochrome P450C4H)	CYP73A5 CYP73 At2g30490 T6B20.16	sp|P48522|TCMO_CATRO	1e-20	Full=Trans-cinnamate 4-monooxygenase	NA	NA	NA	501311007	yes	monomorphe			monomorphe			[A/C]	TCAAATCCAAGAAGCTNAAGCTGCCCCCCGGCCCGCTGGCGGTGCCCGTCTTCGGGAACTGGCTGCAGGTGGGGGACGATCTCAATCACAGGAACCTGGG[T/G]GACTTGGCGAAGAAGTATGGTGAGATCTTTCTGCTGAAGATGGGGCAGAGGNATCTGGTTGTGGTGTCATCGCCGGAGCTCGCCAAGGAGGTTCTGCACA	0.976
384_C4H2-451	384_C4H2	sp|P92994|TCMO_ARATH	1e-26	Trans-cinnamate 4-monooxygenase (EC 1.14.13.11) (Cinnamic acid 4-hydroxylase) (C4H) (CA4H) (Cytochrome P450 73) (Cytochrome P450C4H)	CYP73A5 CYP73 At2g30490 T6B20.16	sp|Q42797|TCMO_SOYBN	3e-30	Full=Trans-cinnamate 4-monooxygenase	NA	NA	NA		yes	monomorphe			monomorphe			[A/C]	CGGGAACTGGCTGCAGGTGGGGGACGATCTCAATCACAGGAACCTGGGNGACTTGGCGAAGAAGTATGGTGAGATCTTTCTGCTGAAGATGGGGCAGAGG[A/C]ATCTGGTTGTGGTGTCATCGCCGGAGCTCGCCAAGGAGGTTCTGCACACGCAGGGNGTGGAGTTNGGGTCGCGGACTCGGAACGTGGTGTTCGATATATT	0.976
384_C4H2-507	384_C4H2	sp|P92994|TCMO_ARATH	2e-26	Trans-cinnamate 4-monooxygenase (EC 1.14.13.11) (Cinnamic acid 4-hydroxylase) (C4H) (CA4H) (Cytochrome P450 73) (Cytochrome P450C4H)	CYP73A5 CYP73 At2g30490 T6B20.16	sp|P48522|TCMO_CATRO	1e-29	Full=Trans-cinnamate 4-monooxygenase	NA	NA	NA		yes							[T/G]	CGAAGAAGTATGGTGAGATCTTTCTGCTGAAGATGGGGCAGAGGNATCTGGTTGTGGTGTCATCGCCGGAGCTCGCCAAGGAGGTTCTGCACACGCAGGG[T/G]GTGGAGTTNGGGTCGCGGACTCGGAACGTGGTGTTCGATATATTCACGGGGAAGGGGCAGGANATGGTGTTCACGGTGTACGGCGAGCATTGGCGGAAGA	0.685
384_C4H2-516	384_C4H2	sp|P92994|TCMO_ARATH	2e-28	Trans-cinnamate 4-monooxygenase (EC 1.14.13.11) (Cinnamic acid 4-hydroxylase) (C4H) (CA4H) (Cytochrome P450 73) (Cytochrome P450C4H)	CYP73A5 CYP73 At2g30490 T6B20.16	sp|P48522|TCMO_CATRO	1e-31	Full=Trans-cinnamate 4-monooxygenase	NA	NA	NA		yes							[A/G]	ATGGTGAGATCTTTCTGCTGAAGATGGGGCAGAGGNATCTGGTTGTGGTGTCATCGCCGGAGCTCGCCAAGGAGGTTCTGCACACGCAGGGNGTGGAGTT[T/C]GGGTCGCGGACTCGGAACGTGGTGTTCGATATATTCACGGGGAAGGGGCAGGANATGGTGTTCACGGTGTACGGCGAGCATTGGCGGAAGATGCGGCGGA	0.787
384_C4H2-684	384_C4H2	sp|P92994|TCMO_ARATH	3e-12	Trans-cinnamate 4-monooxygenase (EC 1.14.13.11) (Cinnamic acid 4-hydroxylase) (C4H) (CA4H) (Cytochrome P450 73) (Cytochrome P450C4H)	CYP73A5 CYP73 At2g30490 T6B20.16	sp|P48522|TCMO_CATRO	2e-26	Full=Trans-cinnamate 4-monooxygenase	NA	NA	NA	530865827	yes	monomorphe			monomorphe			[A/C]	TGTACGGCGAGCATTGGCGGAAGATGCGGCGGATCATGACAGTGCCCTTCTTTACCAACAAGGTCGTCCAGCAGTACAGATTCGCGTGGGAAGACGAGCT[A/C]GGCCGCGCGGTGGACGATATCAAGAAACGACCNGAGGCGTCCACCACNGGGATTGTGATCAGGAGGCGCCTGCAGCTGGTGATGTATAACATCATGTACA	0.949
384_C4H2-732	384_C4H2	sp|P92994|TCMO_ARATH	1e-16	Trans-cinnamate 4-monooxygenase (EC 1.14.13.11) (Cinnamic acid 4-hydroxylase) (C4H) (CA4H) (Cytochrome P450 73) (Cytochrome P450C4H)	CYP73A5 CYP73 At2g30490 T6B20.16	sp|P48522|TCMO_CATRO	3e-21	Full=Trans-cinnamate 4-monooxygenase	NA	NA	NA	530866156	yes	monomorphe			monomorphe			[G/C]	TCTTTACCAACAAGGTCGTCCAGCAGTACAGATTCGCGTGGGAAGACGAGCTNGGCCGCGCGGTGGACGATATCAAGAAACGACCNGAGGCGTCCACCAC[C/G]GGGATTGTGATCAGGAGGCGCCTGCAGCTGGTGATGTATAACATCATGTACAGGATGATGTTTGACAGACGCTTCGAGAGCGAGGACGACCCGCTCTTCC	0.949
384_CAD-1046	384_CAD								NA	NA	NA	501311009	yes	polymorphe	1:2:1	LG9	monomorphe			[A/G]	TGGTTAGAATGCCCATGCGTTTAGGCACCCTAGCCTAAGCCAAGATTTTGCTAACCGCATATGATATTTCTGGAAATTCCTAACCGAAGATTTTGCTAAC[A/G]GCATATGATATTTCTTGAATTTCTTTGTATAGGCATGAAGTGGTGGGGATTGTAACAGAGATTGGTANCGAGGTGAAGAAATTCAAAGTGGGAGAGCATG	0.965
384_CAD-1114	384_CAD	sp|O65621|CADH6_ARATH	9e-07	Probable cinnamyl alcohol dehydrogenase 6 (AtCAD6) (EC 1.1.1.195) (Cinnamyl alcohol dehydrogenase-like protein A)	CAD6 CAD3 CADA LCAD-A At4g37970 F20D10.90	sp|P41637|CADH_PINTA	9e-18	Full=Probable cinnamyl alcohol dehydrogenase	NA	NA	NA	501311011	yes	monomorphe			monomorphe			[T/C]	TCTGGAAATTCCTAACCGAAGATTTTGCTAACNGCATATGATATTTCTTGAATTTCTTTGTATAGGCATGAAGTGGTGGGGATTGTAACAGAGATTGGTA[A/G]CGAGGTGAAGAAATTCAAAGTGGGAGAGCATGTAGGGGTTGGTTGCATTGTTGGGTCCTGTCGCAGTTGCGGTAACTGCAATCAGAGCATGGAACAATAC	0.996
384_CAD-118	384_CAD								NA	NA	NA	501311013	yes	polymorphe	1:2:1	LG9	polymorphe	1:1	LG9M	[T/G]	TAGGTCGACCATCGCTGGACCTCACCTGCTTTTGATTTTAGAAAAATTCAAAATTTNNNNNNNNNNAGACCCACTCCAAATACCTAACCCCAATTAATCT[A/C]TTGACTAGACTTTGCCAATATCCTTATAAAATACCTGCCAATCTCCTTATAAAAGACGATTCTCCGGCAAAACGTCCATAGCTTCCTTGCCATCTGCAAG	0.935
384_CAD-1244	384_CAD	sp|O65621|CADH6_ARATH	7e-08	Probable cinnamyl alcohol dehydrogenase 6 (AtCAD6) (EC 1.1.1.195) (Cinnamyl alcohol dehydrogenase-like protein A)	CAD6 CAD3 CADA LCAD-A At4g37970 F20D10.90	sp|P41637|CADH_PINTA	2e-29	Full=Probable cinnamyl alcohol dehydrogenase	NA	NA	NA	530865829	yes							[T/C]	ATGTAGGGGTTGGTTGCATTGTTGGGTCCTGTCGCAGTTGCGGTAACTGCAATCAGAGCATGGAACAATACTGCAGCAAGAGGATTTGGACCTACAATGA[T/C]GTGAACCATGACGGCACCCCNACTCAGGGAGGATTTGCAAGCAGTATGGTGGTTGATCAGATGTGGGTATTGAACATTATGATATGTTAATTTGATGTTT	1
384_CAD-1265	384_CAD	sp|Q02971|CADH7_ARATH	5e-04	Cinnamyl alcohol dehydrogenase 7 (AtCAD7) (EC 1.1.1.195) (Cinnamyl alcohol dehydrogenase-like protein B)	CAD7 CAD4 CADB1 ELI3-1 LCAD-B At4g37980 F20D10.100	sp|P41637|CADH_PINTA	5e-24	Full=Probable cinnamyl alcohol dehydrogenase	NA	NA	NA	530865617	yes	monomorphe			monomorphe			[A/G]	TTGGGTCCTGTCGCAGTTGCGGTAACTGCAATCAGAGCATGGAACAATACTGCAGCAAGAGGATTTGGACCTACAATGANGTGAACCATGACGGCACCCC[T/C]ACTCAGGGAGGATTTGCAAGCAGTATGGTGGTTGATCAGATGTGGGTATTGAACATTATGATATGTTAATTTGATGTTTGATTCTTAGANNNNNNNNNTT	1
384_CAD-1440	384_CAD					sp|P41637|CADH_PINTA	0.003	Full=Probable cinnamyl alcohol dehydrogenase	NA	NA	NA	501311015	yes	monomorphe			polymorphe	1:1	LG9M	[A/C]	TGTTTGATTCTTAGANNNNNNNNNTTGAATCCTTAAGGTTATGAGTTGTCTGAATTGGGAATTTGTTAAGATGATGGTCTGAATTGGGAAATTGTTATAT[T/G]ATAGGTTTGTGGTTCGAATCCCGGAGAATCTTCCTCTGGAACAAGCAGCCCCTCTG	0.976
384_CAD-224	384_CAD								NA	NA	NA	501311017	yes	monomorphe			polymorphe	1:1	LG9M	[C/G]	TAGACTTTGCCAATATCCTTATAAAATACCTGCCAATCTCCTTATAAAAGACGATTCTCCGGCAAAACGTCCATAGCTTCCTTGCCATCTGCAAGCAATA[C/G]AGTACAAGAGCCAGACGATCGAATCCTGTGAAGTNGTTCTGAAGAGATGGGAAGCTTGGAATCTGAAAAAACTGTTACAGGATATGCAGCTCGGGACTCC	0.976
384_CAD-259	384_CAD	sp|O49482|CADH5_ARATH	4e-05	Cinnamyl alcohol dehydrogenase 5 (AtCAD5) (EC 1.1.1.195) (Cinnamyl alcohol dehydrogenase D)	CAD5 CAD-D CAD6 LCAD-D At4g34230 F28A23.10	sp|P41637|CADH_PINTA	4e-12	Full=Probable cinnamyl alcohol dehydrogenase	NA	NA	NA	501311019	yes				polymorphe	1:1	LG9M	[T/C]	ATCTCCTTATAAAAGACGATTCTCCGGCAAAACGTCCATAGCTTCCTTGCCATCTGCAAGCAATANAGTACAAGAGCCAGACGATCGAATCCTGTGAAGT[A/G]GTTCTGAAGAGATGGGAAGCTTGGAATCTGAAAAAACTGTTACAGGATATGCAGCTCGGGACTCCAGTGGCCACTTGTCCCCTTACACTTACAATCTCAG	0.988
384_CAD-455	384_CAD	sp|O65621|CADH6_ARATH	6e-05	Probable cinnamyl alcohol dehydrogenase 6 (AtCAD6) (EC 1.1.1.195) (Cinnamyl alcohol dehydrogenase-like protein A)	CAD6 CAD3 CADA LCAD-A At4g37970 F20D10.90	sp|P41637|CADH_PINTA	1e-11	Full=Probable cinnamyl alcohol dehydrogenase	NA	NA	NA	501311021	yes	monomorphe			monomorphe			[A/G]	CTCAGGTACTTCTGAAAATGCAGGATATTGCCATGAAATGAATGGAAACTGACTGAATAACTCTTTTGGCTTTGGCTGAATTGAAATTGAATAAATAATC[T/C]TTTTTGTTTTTGTTTTGGCAGAAAGAAAGGACCTGAGGATGTAATTGTAAAGGTCATTTACTGCGGAATCTGCCACTCTGATTTAGTTCAAATGCGTAAT	0.899
384_CAD-660	384_CAD								NA	NA	NA		no								TGGGCATGTCTCATTACCCAATGGTCCCTGGGTTAGTATCTAAATCATTTTCAGATTTAGATTTAAGATTTCTGTGATGTGATTTATGTTTGAGAAACTT[A/C]TTTCGGATGTATCAAGTTTTCTGTGATGTGATCTATGTTTGAGAAACTTCTTNNNNNNNNNNNNNNNNNNNNNNNNNNNNNNNNNNNNNNNNNNNNNNNN	0.765
384_CCoAomt1-1161	384_CCoAomt1	sp|O49499|CAMT4_ARATH	2e-05	Probable caffeoyl-CoA O-methyltransferase At4g34050 (EC 2.1.1.104) (Trans-caffeoyl-CoA 3-O-methyltransferase) (CCoAMT) (CCoAOMT)	At4g34050 F28A23.190	sp|Q9ZTT5|CAMT_PINTA	3e-07	Full=Caffeoyl-CoA O-methyltransferase	NA	NA	NA	501311023	yes	monomorphe			monomorphe			[T/C]	CTCAANCNATCGATCTATATCCATTTCTCCAGAATTCTCAAATAAATGGGTTCNTAGAAGATNTCANAGGCAGTTATCATGGNGTGTGTGAAGAAACAGA[A/G]GATTGATTGTCTGGATTTTGACAGGAACCTCATGACTACTTCTGCCGATGAGGGTCAATTTCTGGGCCTCCTGCTGAAGCTCATTAANGCCAAGAACACC	1
384_CCoAomt1-1426	384_CCoAomt1	sp|O49499|CAMT4_ARATH	1e-12	Probable caffeoyl-CoA O-methyltransferase At4g34050 (EC 2.1.1.104) (Trans-caffeoyl-CoA 3-O-methyltransferase) (CCoAMT) (CCoAOMT)	At4g34050 F28A23.190	sp|Q9ZTT5|CAMT_PINTA	2e-13	Full=Caffeoyl-CoA O-methyltransferase	NA	NA	NA	501311025	yes	monomorphe			polymorphe	1:1	LG6M	[A/G]	GAAAGGTANTAAGTCNNCTCTAGATTCACTGTTCAGCAAATTCCNANAAATGTTTGAATCCTGGTGGATTGGAATTAATGGTGGGTTAATGTTTGGGATG[A/G]CAGATTCTAGCCATGGACATCAACAGAGAGAACTATGATATCGGACTGCCTATNATTGAGAAAGCTGGAGTTGCCCACAAGATTGACTTCAGAGAGGGNC	1
384_CCoAomt1-1480	384_CCoAomt1	sp|O49499|CAMT4_ARATH	2e-08	Probable caffeoyl-CoA O-methyltransferase At4g34050 (EC 2.1.1.104) (Trans-caffeoyl-CoA 3-O-methyltransferase) (CCoAMT) (CCoAOMT)	At4g34050 F28A23.190	sp|Q9ZTT5|CAMT_PINTA	2e-16	Full=Caffeoyl-CoA O-methyltransferase	NA	NA	NA	501311027	yes	polymorphe	1:2:1	LG6	polymorphe	1:1	LG6M	[T/A]	TGAATCCTGGTGGATTGGAATTAATGGTGGGTTAATGTTTGGGATGNCAGATTCTAGCCATGGACATCAACAGAGAGAACTATGATATCGGACTGCCTAT[A/T]ATTGAGAAAGCTGGAGTTGCCCACAAGATTGACTTCAGAGAGGGNCCTGCTCTGCCAGTTCTGGACGAAATGGTTAAGAATGTATGTATTGATTGATTGG	1
384_CCoAomt1-1525	384_CCoAomt1	sp|O49499|CAMT4_ARATH	1e-12	Probable caffeoyl-CoA O-methyltransferase At4g34050 (EC 2.1.1.104) (Trans-caffeoyl-CoA 3-O-methyltransferase) (CCoAMT) (CCoAOMT)	At4g34050 F28A23.190	sp|Q9ZTT5|CAMT_PINTA	2e-13	Full=Caffeoyl-CoA O-methyltransferase	NA	NA	NA		yes	monomorphe			monomorphe			[C/G]	GNCAGATTCTAGCCATGGACATCAACAGAGAGAACTATGATATCGGACTGCCTATNATTGAGAAAGCTGGAGTTGCCCACAAGATTGACTTCAGAGAGGG[C/G]CCTGCTCTGCCAGTTCTGGACGAAATGGTTAAGAATGTATGTATTGATTGATTGGAGAAATCTAATGGTTTGTNATATGCTGATGAAATTAGNCTAAATA	1
384_CCoAomt1-1599	384_CCoAomt1	sp|O49499|CAMT4_ARATH	1e-04	Probable caffeoyl-CoA O-methyltransferase At4g34050 (EC 2.1.1.104) (Trans-caffeoyl-CoA 3-O-methyltransferase) (CCoAMT) (CCoAOMT)	At4g34050 F28A23.190	sp|Q9ZTT5|CAMT_PINTA	9e-06	Full=Caffeoyl-CoA O-methyltransferase	NA	NA	NA	530866158	yes	monomorphe			monomorphe			[T/A]	GCCCACAAGATTGACTTCAGAGAGGGNCCTGCTCTGCCAGTTCTGGACGAAATGGTTAAGAATGTATGTATTGATTGATTGGAGAAATCTAATGGTTTGT[A/T]ATATGCTGATGAAATTAGNCTAAATATGACCCATCTTAATTCATAGATCTATTCATAACCAAAAGTCACAGATTAAAAGAAATACAGATTTTAAAGGGAT	0.813
384_CCoAomt1-1618	384_CCoAomt1					sp|Q9ZTT5|CAMT_PINTA	1.5	Full=Caffeoyl-CoA O-methyltransferase	NA	NA	NA	501311029	yes	polymorphe	1:2:1	LG6	polymorphe	1:1	LG6M	[T/C]	GAGAGGGNCCTGCTCTGCCAGTTCTGGACGAAATGGTTAAGAATGTATGTATTGATTGATTGGAGAAATCTAATGGTTTGTNATATGCTGATGAAATTAG[A/G]CTAAATATGACCCATCTTAATTCATAGATCTATTCATAACCAAAAGTCACAGATTAAAAGAAATACAGATTTTAAAGGGATCACACAGAAAACGGGAAAT	0.858
384_CCoAomt1-2154	384_CCoAomt1								NA	NA	NA	530865619	yes							[T/C]	TAGATAAGTTTTAGGTAAAAACATTATGTAATAAGTTAATGATTGTTTGTTTTTTTTATCTTATTTGTTATTATAGGGTGGAAAGAGATTAAGTTAATGA[T/C]AAGTTTTGTTTTGTTTNTTTNNNNNTTTTTTTAAATATAGGATGGAAAAACAATAAACCAATAATTGGNTTGTTGTATAGTGTTTAATAGCTGGGAATTT	0.662
384_CCoAomt1-2223	384_CCoAomt1								NA	NA	NA		yes							[A/G]	ATTATAGGGTGGAAAGAGATTAAGTTAATGANAAGTTTTGTTTTGTTTNTTTNNNNNTTTTTTTAAATATAGGATGGAAAAACAATAAACCAATAATTGG[T/C]TTGTTGTATAGTGTTTAATAGCTGGGAATTTTATCTATCAAATTTTACTTAAACATACAACATANGAATTAATTAGGAATTAATGATTAATTTTTTATCT	0.714
384_CCoAomt1-244	384_CCoAomt1								NA	NA	NA		no								CAAAAGGAAATTGGGNAAGAGGTCGCGAGTTCGAGCTCGATTGGACGGAGTCCCGTGGTCAAACTGACGGCGACTGACACACAGCACATGAAATTAGCAA[T/G]GGANTGGGGTAATTTCGATGGGACTGTCGATCAGAACGAGAAGTTTAAGCAAAGTTTTGATGGTCAAAACAGTAAGNCAACGCCAACCTACCTACTCCCG	0.976
384_CCoAomt1-248	384_CCoAomt1								NA	NA	NA		yes	monomorphe			monomorphe			[T/A]	AGGAAATTGGGNAAGAGGTCGCGAGTTCGAGCTCGATTGGACGGAGTCCCGTGGTCAAACTGACGGCGACTGACACACAGCACATGAAATTAGCAANGGA[A/T]TGGGGTAATTTCGATGGGACTGTCGATCAGAACGAGAAGTTTAAGCAAAGTTTTGATGGTCAAAACAGTAAGNCAACGCCAACCTACCTACTCCCGATGG	1
384_CCoAomt1-2972	384_CCoAomt1					sp|Q9XGD5|CAMT2_MAIZE	0.22	Full=Caffeoyl-CoA O-methyltransferase 2	NA	NA	NA	501311031	yes	polymorphe	1:2:1	LG6	monomorphe			[T/C]	CAAATCCCAGTCGGTGACGGCGTCACCCTTTGCAGGCGTGTCTATTGAAACCAATCCTTGTTTCTGCTCGTCTATTGCAAGCATAAAGGCTCTCTGATTA[T/C]AAGGAGAACGCTATAATATATGGGATTGAAGCCATTTGTTTTGTTTANTGTATTGATAATAAAGTAGTACAGCATATGCAAAGTTTGTATCAGAGT	1
384_CCoAomt1-404	384_CCoAomt1								NA	NA	NA	501311033	yes	monomorphe			monomorphe			[T/G]	ATGGTCAAAACAGTAAGNCAACGCCAACCTACCTACTCCCGATGGGCCCTCCCNGGAGCNCTAGTCATCCCCACTATCTCATCTTCGTATAAAGATCTGC[A/C]CACATTCTGCTATTTCTCCACACAAATTCGTCTTTGGCAATTTTCTTTTTNAGGCAACNTACNTTCATTGAATCCCAGGANTTCTTCTTGTCCAAACAGG	0.935
384_CCoAomt1-455	384_CCoAomt1								NA	NA	NA		yes	monomorphe			monomorphe			[C/G]	CCNGGAGCNCTAGTCATCCCCACTATCTCATCTTCGTATAAAGATCTGCNCACATTCTGCTATTTCTCCACACAAATTCGTCTTTGGCAATTTTCTTTTT[C/G]AGGCAACNTACNTTCATTGAATCCCAGGANTTCTTCTTGTCCAAACAGGTAATTACTNCGCACAATGGCATTTTGAGATTCAGGACTTTGGGGTTACCTT	0.935
384_CCoAomt1-66	384_CCoAomt1								NA	NA	NA	501311035	yes	polymorphe	1:2:1	LG6	polymorphe	1:1	LG6F	[T/C]	TCGGAATCCAACAACTTCCAGGAAAATGCGTGACACCATGATTGATTGAGCCGACACCGTCCACC[T/C]TGGTCACTTTCCGGGGTTGGTAAAGAGTNGGTGGCTTAGATCTTTAACCNTAGCGANNNNGTTTAGCGGGACCTGTTCAAAAGGAAATTGGGNAAGAGGT	0.949
384_CCoAomt1-873	384_CCoAomt1					sp|Q9ZTT5|CAMT_PINTA	0.001	Full=Caffeoyl-CoA O-methyltransferase	NA	NA	NA	501311037	yes	monomorphe			monomorphe			[A/G]	AACCCAAGCAGAGGAGCCGGNNAAGGTTNTCCGNCATCAAGAAGTGGGACACAAAAGTCNNTTNGCAGAGCGATGCCCTCTATCAGGTTTTTCTTAACCC[T/C]TTGATCTCTGAGCTTTTTCAGTAACTTTAGCAGAGCCAGTAATTGATGAAGTTAATGCTTGCCTTGTGAATTAATTCCAATGGTATGTGATTATTGCAGT	0.965
384_CesA3-172	384_CesA3	sp|Q941L0|CESA3_ARATH	9e-06	Cellulose synthase A catalytic subunit 3 [UDP-forming] (AtCesA3) (EC 2.4.1.12) (Constitutive expression of VSP1 protein 1) (Isoxaben-resistant protein 1) (Ath-B) (Protein ECTOPIC LIGNIN 1) (Protein RADIALLY SWOLLEN 5) (AtRSW5)	CESA3 ATHB CEV1 ELI1 IXR1 RSW5 At5g05170 K2A11.4	sp|Q69P51|CESA9_ORYSJ	5e-06	Full=Cellulose synthase A catalytic subunit 9 [UDP-forming]	NA	NA	NA	501311038	yes	monomorphe			polymorphe	1:1	LG3F	[T/C]	AAGCTATACATGTGATCAGCTGTGGCTACGAAGAGAAAACCGAATGGGGGAAAGAGGCATGTCAATCAAGCTTCAAATTACACTACAATTTAGCCATGGAAG[T/C]AATCTGCTATTGAATTTMTACAAACCCATTAACTCCTGAATTACACTCATGATYCTTCACTGTGKACATGTTTGCAGGTCGGATGGATCTATGGTTCTGTGACAG	0.988
384_CesA3-237	384_CesA3	sp|Q9SWW6|CESA7_ARATH	7e-18	Cellulose synthase A catalytic subunit 7 [UDP-forming] (AtCesA7) (EC 2.4.1.12) (Protein FRAGILE FIBER 5) (Protein IRREGULAR XYLEM 3) (AtIRX3)	CESA7 FRA5 IRX3 At5g17420 T10B6.80	sp|Q9SWW6|CESA7_ARATH	7e-18	Full=Cellulose synthase A catalytic subunit 7 [UDP-forming]	NA	NA	NA		no								AACCGAATGGGGGAAAGAGGCATGTCAATCAAGCTTCAAATTACACTACAATTTAGCCATGGAAGNAATCTGCTATTGAATTTNTACAAACCCATTAACTCCTGAATTACACTCATGATNCTTCACTGTG[T/G]ACATGTTTGCAGGTCGGATGGATCTATGGTTCTGTGACAGAAGACATTCTAACAGGTTTCAAGATGCACTGCCGAGGGTGGCGCTCCATTTACTGCATGCCCAAGAGACCGG	0.8
384_CesA3-474	384_CesA3	sp|Q9SJ22|CESA9_ARATH	4e-17	Probable cellulose synthase A catalytic subunit 9 [UDP-forming] (AtCesA9) (EC 2.4.1.12)	CESA9 CESA09 At2g21770 F7D8.9	sp|Q6YVM4|CESA6_ORYSJ	1e-17	Full=Probable cellulose synthase A catalytic subunit 6 [UDP-forming]	NA	NA	NA	501311040	yes	monomorphe			polymorphe	1:1	LG3F	[A/C]	TGCTCCTATCAATCTATCAGATCGTCTGCACCAAGTTCTTCGTTGGGCATTGGGTTCTATTGAAATCTTATTCAGCAGGCACTGCCCATTGTGGTATGGATTTGGAGCAGG[A/C]CGTCTCANGTGGCT	0.996
384_CesA3-54	384_CesA3	sp|Q84JA6|CESA4_ARATH	2e-10	Cellulose synthase A catalytic subunit 4 [UDP-forming] (AtCesA4) (EC 2.4.1.12) (Protein IRREGULAR XYLEM 5) (AtIRX5)	CESA4 IRX5 At5g44030 MRH10.14	sp|Q84JA6|CESA4_ARATH	2e-10	Full=Cellulose synthase A catalytic subunit 4 [UDP-forming]	NA	NA	NA	530866159	yes	monomorphe			monomorphe			[A/C]	GTCATTGCATCGACTCTCATGGCAACGGTGGTGTTCCAGAGTCGACCAATCCA[T/G]CTTCACTCATCAAAGAAGCTATACATGTGATCAGCTGTGGCTACGAAGAGAAAACCGAATGGGGGAAAGAGGCATGTCAATCAAGCTTCAAATTAC	1
384_CesA4-319	384_CesA4	sp|Q941L0|CESA3_ARATH	9e-47	Cellulose synthase A catalytic subunit 3 [UDP-forming] (AtCesA3) (EC 2.4.1.12) (Constitutive expression of VSP1 protein 1) (Isoxaben-resistant protein 1) (Ath-B) (Protein ECTOPIC LIGNIN 1) (Protein RADIALLY SWOLLEN 5) (AtRSW5)	CESA3 ATHB CEV1 ELI1 IXR1 RSW5 At5g05170 K2A11.4	sp|Q941L0|CESA3_ARATH	9e-47	Full=Cellulose synthase A catalytic subunit 3 [UDP-forming]	NA	NA	NA		yes	monomorphe			monomorphe			[A/G]	AGCAAAGAGAAGATAGAAGCGAGAAGAACAGACCAGACAACAACAATTGTGGGTGTCCTGTTCTGTCGTCCCATCAAACCTTTCAGGAAAGGGTAAAGATGGACAATCACCCAAAACGCAAAAAAGAGTTTTCC[T/C]AACAGGGGACCCCATGCTGCATAACCACTGCTGATAGCTTGTGAGATACCTGCCACTACACCTACAATGTTTATAACAAGTAAAGTGGTTGGAGGGATCAAGAGGGCAGTCCATTTGAACAGATACAACTCTGCAAAA	0.949
384_CesA7-493	384_CesA7	sp|Q9SKJ5|CESAA_ARATH	1e-05	Probable cellulose synthase A catalytic subunit 10 [UDP-forming] (AtCesA10) (AtCesA13) (EC 2.4.1.12)	CESA10 CESA13 At2g25540 F13B15.20	sp|Q5JN63|CESA4_ORYSJ	1e-06	Full=Cellulose synthase A catalytic subunit 4 [UDP-forming]	NA	NA	NA		yes	monomorphe						[T/C]	GTATGTGGGTACTGGATGTTGTTTTAACAGACAAGCCCTCTATGGCTACGGCCCTCCAGCTGTGGTCAGACCTAAGGCAAGCCGCGGTTGCTTGCCATCACTGTGCTGTTGCTGCTG[T/C]TGTTGTCCAAAGTCNAAGACTATTGATCCTAAGAAATCCGCTCCACAGGAAGATTTAAATGCTGCAT	0.834
384_CesA7-508	384_CesA7					sp|Q5JN63|CESA4_ORYSJ	0.096	Full=Cellulose synthase A catalytic subunit 4 [UDP-forming]	NA	NA	NA	501311042	yes	monomorphe			polymorphe	1:1	LG3F	[C/G]	TGTTTTAACAGACAAGCCCTCTATGGCTACGGCCCTCCAGCTGTGGTCAGACCTAAGGCAAGCCGCGGTTGCTTGCCATCACTGTGCTGTTGCTGCTGNTGTTGTCCAAAGTC[C/G]AAGACTATTGATCCTAAGAAATCCGCTCCACAGGAAGATTTAAATGCTGCAT	1
384_CHS-343	384_CHS	sp|P13114|CHSY_ARATH	6e-09	Chalcone synthase (EC 2.3.1.74) (Naringenin-chalcone synthase) (Protein TRANSPARENT TESTA 4)	CHS TT4 At5g13930 MAC12.11 MAC12.14	sp|P30079|CHSY_PINSY	3e-10	Full=Chalcone synthase	NA	NA	NA	501311044	yes	monomorphe			monomorphe			[A/G]	CTTATCCGGATTACTACTTCAAAATNACCAACAGCGAGCATATGACAGAGCTCAAGGAGAAATTTAGAAGAATGTGTAAGTTTTATATCTAATTCTTTCTCGAAAGTGTTT[A/G]TTTTNTTGGTTTGATCTATCTNGATTTGAATTTTGAANTTTTACATCTAATTCTTTCTCAAAAGTGTNTATTTTNTTGGTTTGATTTATCTAGATTTNAATT	0.714
384_CHS-99	384_CHS					sp|Q9M5M0|CHS7_PICMA	9e-11	Full=Chalcone synthase 7	NA	NA	NA	501311046	yes	monomorphe			polymorphe	1:1	LG2F	[T/C]	TTGTGTGGCTGACGAGTAGTGAGCAGCGAG[A/G]GTCCTAAAATCATTATGGCTGGAGGAATGATGGCGGATTTGGAGGCTTTCAGGAAGGCTCAGAGGGCAGATGGCCCAGCCAACATCCTCGCTATAGGTACTGCT	1
384_COBRA1-1054	384_COBRA1					sp|Q6Z4G8|COBL1_ORYSJ	0.41	Full=COBRA-like protein 1	NA	NA	NA	501311048	yes	monomorphe			monomorphe			[T/C]	TACAAGCCATTAACACCATATGGGACAATAAGTAAGTAGATCTTTTGTNNCTGGAGTTCTTGTCCTCGTATGCTGCTTCAGTGGTTGGAACCTTAAGTTA[T/C]GTTTAATTCTTGATTTCCTTGATGCCCTCACAACTAACTTTNATATNACCCACTCTACAGATGATACTGCAATGCTTTGGGGAGTTAAATACTACAATGA	1
384_COBRA1-1101	384_COBRA1	sp|Q8L8Q7|COBL2_ARATH	6e-04	COBRA-like protein 2	COBL2 COBL3 At3g29810 K17E7.7; F21N10.4	sp|Q6Z4G8|COBL1_ORYSJ	1e-04	Full=COBRA-like protein 1	NA	NA	NA		no								TNNCTGGAGTTCTTGTCCTCGTATGCTGCTTCAGTGGTTGGAACCTTAAGTTANGTTTAATTCTTGATTTCCTTGATGCCCTCACAACTAACTTTNATAT[A/T]ACCCACTCTACAGATGATACTGCAATGCTTTGGGGAGTTAAATACTACAATGACATGCTCATGCAGGCTGGGAAAAT--	1
384_COBRA1-184	384_COBRA1					sp|Q94KT8|COBRA_ARATH	0.062	Full=Protein COBRA	NA	NA	NA	501311050	yes	monomorphe			monomorphe			[T/C]	CAGACGGTCGTCGAGTCACTCAAGCACTCAGTAAGTTTGTTTGCTCTACGCAAATATTTCTGCATTATGATTATCTGAAATTTCTGGCATCTTCTTATCA[A/G]GCATTTTGCTCTTGTGACATGCCGTTTTCCTAATCGATGAAATGGTCTTCTTTTTGCAGTGACATGGAATATAACATGTACATACTCCCAATTCCTAGCG	1
384_COBRA1-413	384_COBRA1	sp|Q94KT8|COBRA_ARATH	6e-09	Protein COBRA (Cell expansion protein)	COB At5g60920 MSL3.40	sp|Q60E70|COBL3_ORYSJ	7e-11	Full=COBRA-like protein 3	NA	NA	NA	530866403	yes	monomorphe			monomorphe			[T/C]	TATCATCATTCTACAATGATACCATAGTTCCATGTCCAGCTTGTACATGTGGTTGCCAGAATAATATTACCCAGCCGGGCACTTGCGTTGAGTAAGTTCA[T/C]CATTTTATGCTTTTCAGCAGTGATGNATGTGATTGCTGCATGATGAGCTTGAATTTTTCAATANTCTTTAGCATACATCACTAGTCATATGAATGTGAAT	0.996
384_COBRA1-477	384_COBRA1								NA	NA	NA		no								TATTACCCAGCCGGGCACTTGCGTTGAGTAAGTTCANCATTTTATGCTTTTCAGCAGTGATGNATGTGATTGCTGCATGATGAGCTTGAATTTTTCAATA[T/G]TCTTTAGCATACATCACTAGTCATATGAATGTGAATCTCCACTTTATGCATAGGTTGTGTTGCCAAACCTTTGCCTCCTATGCATCCTACTTCGATGTGG	0.935
384_COBRA1-595	384_COBRA1								NA	NA	NA	501311052	yes	monomorphe			monomorphe			[A/G]	TAGTCATATGAATGTGAATCTCCACTTTATGCATAGGTTGTGTTGCCAAACCTTTGCCTCCTATGCATCCTACTTCGATGTGGGTTCGTAAAGACACTGA[T/C]CAACTGTTAGACCAAGTAACTTATGTCTCAACAAGTAGGAGAGAACCTTCCAAACTTTTTCTTGGTGAATGGAAATTNNGGTACTGACATTTGCTGTCTA	1
384_COBRA1-749	384_COBRA1	sp|Q9LFW3|COBL4_ARATH	2e-13	COBRA-like protein 4	COBL4 At5g15630 F14F8_10	sp|Q10JL1|COBL5_ORYSJ	2e-14	Full=COBRA-like protein 5	NA	NA	NA	530866161	yes	monomorphe			monomorphe			[G/C]	ACTTTTTCTTGGTGAATGGAAATTNNGGTACTGACATTTGCTGTCTAAAATTTCAATGCAGGAGAGACTCACCATATCTGCCTACTCTGATCAACACGCC[C/G]ANTAAAAACCCTGCCCCTCTGATAGAATGCACCCCACACATGTGCCCAATTAAAATCCATTGGCATGTCAAGTTGAATTACAAGGACTATTGGCGAGTGA	0.976
384_COBRA2-335	384_COBRA2								NA	NA	NA	530866404	yes	monomorphe			monomorphe			[T/C]	TGGCACAAAGAAGCCCCTGGAGTTTGAGGGATGGGCAGAACAGATTAGATTATAGTGTCAGTGCATGGTTGATCTCATGTTACAACATCATTGGAAAATA[T/C]GTTAGTGCAANATCGCTTCTATGGTGTGGAGTGTGCAAAGCATCTATATATCATAGTAGCACANAAACCATGCTGGTTGTTATGTTGCGGGGCACCAAGA	0.935
384_COBRA2-346	384_COBRA2								NA	NA	NA	501311054	yes	monomorphe			monomorphe			[A/C]	AGCCCCTGGAGTTTGAGGGATGGGCAGAACAGATTAGATTATAGTGTCAGTGCATGGTTGATCTCATGTTACAACATCATTGGAAAATANGTTAGTGCAA[T/G]ATCGCTTCTATGGTGTGGAGTGTGCAAAGCATCTATATATCATAGTAGCACANAAACCATGCTGGTTGTTATGTTGCGGGGCACCAAGAGTTGGTTTACC	1
384_COBRA2-35	384_COBRA2	sp|Q8L8Q7|COBL2_ARATH	1e-16	COBRA-like protein 2	COBL2 COBL3 At3g29810 K17E7.7; F21N10.4	sp|Q6Z4G8|COBL1_ORYSJ	6e-18	Full=COBRA-like protein 1	NA	NA	NA		no								GGAACTGCTATTTCAGAAAGATAAGCAAACATTT[A/T]CTTTCAAACAAGGGTGGGCCTTTCCTCGGAGATTATACTTCAATGGTGATGATTGTGTGTTGCCACCACCAGATGCATATCCATGGTTACCCAACGCGGG	1
384_COBRA2-399	384_COBRA2								NA	NA	NA	501311056	yes	monomorphe			monomorphe			[T/G]	ATGGTTGATCTCATGTTACAACATCATTGGAAAATANGTTAGTGCAANATCGCTTCTATGGTGTGGAGTGTGCAAAGCATCTATATATCATAGTAGCACA[T/G]AAACCATGCTGGTTGTTATGTTGCGGGGCACCAAGAGTTGGTTTACCCAGGCCCTAAACCTGCACTTGAATGCGTTAAAGACATTCTTTGGTAAGGTAGT	0.9
384_COBRA2-501	384_COBRA2								NA	NA	NA	501311058	yes	monomorphe			polymorphe	1:1	LG6F	[A/G]	AACCATGCTGGTTGTTATGTTGCGGGGCACCAAGAGTTGGTTTACCCAGGCCCTAAACCTGCACTTGAATGCGTTAAAGACATTCTTTGGTAAGGTAGTC[A/G]CCTTGTTAGACTTCTTGTAGATGATTCTTTTCTAAGGTCTTATTGAATTGCAANGCAACTTTAAATTATGTTCAATTGCATGTAGCTGAAGAGAGGGCAG	1
384_COBRA2-555	384_COBRA2								NA	NA	NA	501311060	yes	monomorphe			monomorphe			[A/G]	AAACCTGCACTTGAATGCGTTAAAGACATTCTTTGGTAAGGTAGTCNCCTTGTTAGACTTCTTGTAGATGATTCTTTTCTAAGGTCTTATTGAATTGCAA[A/G]GCAACTTTAAATTATGTTCAATTGCATGTAGCTGAAGAGAGGGCAGANTTGGTCTGTAAGTTTTGCTTGGAGTTTCATGATGGAAACTCTATGCATGCCA	0.686
384_COBRA2-603	384_COBRA2								NA	NA	NA	501311062	yes	monomorphe			monomorphe			[A/G]	CTTGTTAGACTTCTTGTAGATGATTCTTTTCTAAGGTCTTATTGAATTGCAANGCAACTTTAAATTATGTTCAATTGCATGTAGCTGAAGAGAGGGCAGA[T/C]TTGGTCTGTAAGTTTTGCTTGGAGTTTCATGATGGAAACTCTATGCATGCCAGAAGCAGCCTCTATAAACTGCTAAATGAGTGAAATTGGTTTATGTATT	1
384_COBRA3-142	384_COBRA3								NA	NA	NA		yes	monomorphe			monomorphe			[T/C]	AAGTACGCACCCACACTACAGTGCACACTCATGCTCTTCTTTTGCAGAGATCCTTCATAGACTAGTTTTTGCTTTGAAGTAGTTGCAAAAAGTTAGGGAT[T/C]CACAGTGGTGGTGATGAGTGTCCACACCTGATATTTGCATCTATTGNAATCTTTGAAAGNAAATGCTTTTGCCAACACGTTTATACCANAATCCAACTTC	0.935
384_COBRA3-644	384_COBRA3								NA	NA	NA	530866406	yes				monomorphe			[C/G]	ATTTAGGGGGCATTCTCATCATGGCTATGCCTCTCTGGGNTTNATTTTCTGCATCTTACGAGTACATAATCCTTCCNTACATAAGCTTTAAATTTCTGCC[C/G]TAGGTGAGCTTAACGTAAGGGGGAGAAGTTTGGCAAAGGGAGAGATGCCAACAGAGAATACCGACAAGCATATTCACTTGTACTCATGTAGAGCATTTGT	0.949
384_Dhn1-155	384_Dhn1								NA	NA	NA		no								TATTCGGCAAAAAGAAGGAAGAGGAGGGAAAGCAAGGTGATCACATTGTGCAAACTCCTGCTCAGACTGAGGCTGCTTCTTATTATCCAGCTGCTCCTCA[T/C]CATGGAGTCGAACACGGGCATGGTCACGAGGNGCAACCAACCCCTGAAGAAGCTGAGCAACAGAAACACACGGGTTTGATGGGAAANCTTCACCGCACGA	0.878
384_Dhn1-187	384_Dhn1								NA	NA	NA	501311064	yes	monomorphe			polymorphe	1:1	LG8M	[T/C]	CAAGGTGATCACATTGTGCAAACTCCTGCTCAGACTGAGGCTGCTTCTTATTATCCAGCTGCTCCTCANCATGGAGTCGAACACGGGCATGGTCACGAGG[A/G]GCAACCAACCCCTGAAGAAGCTGAGCAACAGAAACACACGGGTTTGATGGGAAANCTTCACCGCACGAACAGTTCCAGCTCCAGCTCTGTAAGTCTCTCT	0.949
384_Dhn1-242	384_Dhn1								NA	NA	NA	501311066	yes	monomorphe			polymorphe	1:1	LG8M	[T/G]	CAGCTGCTCCTCANCATGGAGTCGAACACGGGCATGGTCACGAGGNGCAACCAACCCCTGAAGAAGCTGAGCAACAGAAACACACGGGTTTGATGGGAAA[T/G]CTTCACCGCACGAACAGTTCCAGCTCCAGCTCTGTAAGTCTCTCTTTCTTCCTAATTCTTTNATTCCTCACNCATCGCTTCCTTTCTTTATACTTCNATC	0.976
384_Dhn1-304	384_Dhn1								NA	NA	NA	501311068	yes	polymorphe	1:2:1	LG8_2	polymorphe	1:1	LG8M	[A/T]	GAAGCTGAGCAACAGAAACACACGGGTTTGATGGGAAANCTTCACCGCACGAACAGTTCCAGCTCCAGCTCTGTAAGTCTCTCTTTCTTCCTAATTCTTT[A/T]ATTCCTCACNCATCGCTTCCTTTCTTTATACTTCNATCTTTTACCTGTGAACTGNAAAATGANTATATAATTAATTGCAGTCGAGCGATGAAGAGGGGGA	1
384_Dhn1-40	384_Dhn1								NA	NA	NA		yes	monomorphe			monomorphe			[T/C]	NNNNNNNNNNGGCGGAAGAAGCACCAGAGCACCAGGACC[A/G]CGGTATGTTCGGCTTATTCGGCAAAAAGAAGGAAGAGGAGGGAAAGCAAGGTGATCACATTGTGCAAACTCCTGCTCAGACTGAGGCTGCTTCTTATTAT	0.996
384_Dhn1-612	384_Dhn1					sp|P42759|ERD10_ARATH	0.007	Full=Dehydrin ERD10	NA	NA	NA		no								GTAAAGAAGAGAAGAAGACGGGTCTGCTAGATAAAATCAAAGAGAAGATCCCGGGACACCAGGAAAAGCTCTCCGGCGGCGGAACGCATTCTTCAGATGA[C/G]TGTGGGGNTAAAGAGGAGAAGAAGACTGGTCTGCNGGATAAAATCANAGAGAAGATTCCGGGACACCAGGAAAAGCNCCCTGGTGATGGAAAGCACNNTT	0.787
384_Dhn1-724	384_Dhn1								NA	NA	NA	501311070	yes	monomorphe			polymorphe	1:1	LG8M	[T/C]	AGAGGAGAAGAAGACTGGTCTGCNGGATAAAATCANAGAGAAGATTCCGGGACACCAGGAAAAGCNCCCTGGTGATGGAAAGCACNNTTCCNATGAGCAT[A/G]GGGGTGAAGAGGAGAAGAAGTTGGGTGTGCTTGGTAAAATCAAAGAGAAGCTGCCAGGACACAAGAACCAGAAGAATGATGCGGAAGAGGAAGAGA	1
384_Dhn2-264	384_Dhn2								NA	NA	NA	501311072	yes	polymorphe	1:2:1	LG8_2	monomorphe			[T/C]	GGAAGCTGAGAAACAGCAGCACACTGGCTTACTNGGAAAGCTTCACCGCACAAACAGCTCC[A/G]GCTCCAGCTCTAGCTCTGTAAGTCTCTTTCTCTCTTTCTTACTGTGTGATCTCTTTTTATTCCTTGCT	1
384_Dhn2-410	384_Dhn2								NA	NA	NA	501311074	yes				polymorphe	1:1		[A/G]	TGGTTGGTTGATAATGTAGNGGTGAATGTGTATTATAATTGCAGTCGAGCGATGAAGAGGGAGGGAAGAAAAA[A/G]GAAGGGGGCAGGAAGAAGAAAGGTCTGAAGGACA	1
384_Glucan-172	384_Glucan								NA	NA	NA	501311076	yes	polymorphe	1:2:1	LG11	polymorphe	1:2:1	LG12	[T/C]	AACTGGTCGCCACAGCTATGATTGTGATTTTGCTCAAACAGGGGTTCTTACACAGGAGGATCCAAGTATGTATTCATCTTTTCTCTATACTTCAAACAATAGACTTGAATTTTTGTTACTCAAGCCTGCACCTTAACCATCTCCTTTTAAAATGGAACAAATGAATTGCTA[T/C]AATTACAAGGTTCCTCGCTTGAGTTGCTCTCAAGAAACTGGNTATCCAGATCTCACTCAGNAATGACATTTCTAGGAAAGATATAGATACTCTTNACGTTTGCATGACATTTCTAGGAAAGATAT	0.965
384_GRP3-110	384_GRP3								NA	NA	NA		yes	monomorphe						[A/C]	TTTTATTTTGCGACCCAAGTAGTGCAATGAGTTCGAAAAAGTCTGCTGGGAAGTCGGGCGGGGGTTCTCNNNNNNNNNNNNNNNNNNNNNNNNNNNNNNA[T/G]GGTAACACAGGGAAGTCGGCCCCGAAGCCGAATCCCCAAGGGATGTCTGGCNGNAAGCCGAGTTCCCCAGGGATGTCGGGNCCGAAGCCGAGTAACTCTG	0.737
384_GRP3-162	384_GRP3								NA	NA	NA		yes	monomorphe						[G/C]	GTCGGGCGGGGGTTCTCNNNNNNNNNNNNNNNNNNNNNNNNNNNNNNANGGTAACACAGGGAAGTCGGCCCCGAAGCCGAATCCCCAAGGGATGTCTGGC[C/G]GNAAGCCGAGTTCCCCAGGGATGTCGGGNCCGAAGCCGAGTAACTCTGTGGACACCAAATCCCCGCGGGTGACGCAGGAGAGTATAAAGGGTTCCTCCNG	0.737
384_GRP3-191	384_GRP3								NA	NA	NA		yes							[C/G]	NNNNNNNNNNNNNNNNNNANGGTAACACAGGGAAGTCGGCCCCGAAGCCGAATCCCCAAGGGATGTCTGGCNGNAAGCCGAGTTCCCCAGGGATGTCGGG[C/G]CCGAAGCCGAGTAACTCTGTGGACACCAAATCCCCGCGGGTGACGCAGGAGAGTATAAAGGGTTCCTCCNGTAAAGGAAATGTGAGCGGCGTCAAACTGC	0.685
384_GRP3-261	384_GRP3								NA	NA	NA	530865621	yes	monomorphe						[A/G]	CNGNAAGCCGAGTTCCCCAGGGATGTCGGGNCCGAAGCCGAGTAACTCTGTGGACACCAAATCCCCGCGGGTGACGCAGGAGAGTATAAAGGGTTCCTCC[A/G]GTAAAGGAAATGTGAGCGGCGTCAAACTGCAGGAAGTTGTGGNCGATAACAAGGCAGGAAAGGTGGAGNTCGGGTCCGAGGGTAGGGTCCCGTTGGGTGG	0.834
384_GRP3-330	384_GRP3					sp|O35876|SMN_RAT	7.2	Full=Survival motor neuron protein	NA	NA	NA	530865990	yes							[C/G]	GGTGACGCAGGAGAGTATAAAGGGTTCCTCCNGTAAAGGAAATGTGAGCGGCGTCAAACTGCAGGAAGTTGTGGNCGATAACAAGGCAGGAAAGGTGGAG[C/G]TCGGGTCCGAGGGTAGGGTCCCGTTGGGTGGGGTGAAGATAAAGTCCAGCGACTTCAAGTCTCGCAGTCCCNCGGATAAAACCGAGAAGAAGCTGAATGA	0.663
384_GRP3-633	384_GRP3								NA	NA	NA	501311078	yes	monomorphe			polymorphe	1:2:1	LG12	[A/G]	NNNNNNNNNNNNNNNNNNNNNNNNNNNNNGCGTTTGCATGGTTTTGTTAGTTTGTCTTTGTGTTTGAACTTATTGGCCCTATGGTTTAAANNNNNCGTTT[T/C]GGATGGTGTAAACATTAAATATATCAATATAGAAGGCCTCTCCCTAGGGGAAGCTTANNNNNNNNNN	1
384_HDZ31-1324	384_HDZ31	sp|O04291|ATB14_ARATH	4e-06	Homeobox-leucine zipper protein ATHB-14 (HD-ZIP protein ATHB-14) (Homeodomain transcription factor ATHB-14) (Protein PHABULOSA)	ATHB-14 PHB At2g34710 T29F13.8	sp|O04291|ATB14_ARATH	4e-06	Full=Homeobox-leucine zipper protein ATHB-14	NA	NA	NA	530866163	yes	monomorphe			monomorphe			[A/G]	AATCGTCCACTGTACTTGCCCAGAAAATGACAATTGCAGTAAGGACACCTTTAATGCCATTGTGCAGATTGTATTACAATTCTTCTAAGATTTCCACTGA[T/C]TGAAATCTTCATGATCAGGCATTGCGTCGATTACGCCAAATTGCACAGGAAGCCACAGGTGAAGTAGTTTTTGGTTGGGGAAGACAGCCAGCTGTTCTGC	1
384_HDZ31-136	384_HDZ31	sp|Q9SE43|REV_ARATH	1e-04	Homeobox-leucine zipper protein REVOLUTA (HD-ZIP protein REV) (Homeodomain transcription factor REV) (Protein AMPHIVASAL VASCULAR BUNDLE 1) (Protein INTERFASCICULAR FIBERLESS 1)	REV AVB1 IFL1 At5g60690 MUP24.16	sp|Q6TAQ6|HOX10_ORYSJ	9e-06	Full=Homeobox-leucine zipper protein HOX10	NA	NA	NA	501311080	yes	monomorphe			polymorphe	1:2:1	LG6	[A/G]	TTCCAAATTATGGGAAACATTATATTGTTTTTGTAGCTAGGTATAAAAGGACTGTATTTTTCTATTCCAGACTCCTGTCTATAGCAGAGGAGACCTTGAC[A/G]GAGTTCCTTTCAAAGGCTAAAGGAGCTGCTGTCGATTGGGTCCAGATGCCTGGGATGAAGGTTTGTGTTCCCAAGATCCTCTTCTAAAAATAGATCATGT	1
384_HDZ31-1471	384_HDZ31	sp|Q9ZU11|ATB15_ARATH	1e-06	Homeobox-leucine zipper protein ATHB-15 (HD-ZIP protein ATHB-15) (Homeodomain transcription factor ATHB-15) (Protein CORONA) (Protein INCURVATA 4)	ATHB-15 CNA ICU4 At1g52150 F5F19.21 F9I5.18	sp|Q9ZU11|ATB15_ARATH	1e-06	Full=Homeobox-leucine zipper protein ATHB-15	NA	NA	NA	501311082	yes	monomorphe			polymorphe	1:2:1		[T/G]	AGGAAGCCACAGGTGAAGTAGTTTTTGGTTGGGGAAGACAGCCAGCTGTTCTGCGAACATTTAGCCAGAGGTTAAGCAGGTAATGTGACTACTGCAGGAT[T/G]ATATCTTCTCCCATATTTGAACCATGATGATTGTGTCTAATAGACCTGTTTTTAAAAATGCAGGGGTTTCAACGAGGCCGTGAATGGATTTACAGATGAT	1
384_HDZ31-1632	384_HDZ31	sp|Q39123|ATHB8_ARATH	1e-14	Homeobox-leucine zipper protein ATHB-8 (HD-ZIP protein ATHB-8) (Homeodomain transcription factor ATHB-8)	ATHB-8 HB8 At4g32880 T16I18.90	sp|Q6AST1|HOX32_ORYSJ	5e-20	Full=Homeobox-leucine zipper protein HOX32	NA	NA	NA		yes	monomorphe			monomorphe			[T/C]	CAGGGGTTTCAACGAGGCCGTGAATGGATTTACAGATGATGGGTGGTCATTGATGGGTAGTGATGGAGTGGAGGATGTCACTATTGCTATCAATTCATCT[T/C]CAAACAAACATTTTGCCTACCAAGTTAATGCTTCTAATGGGCTAACAACTCTTGGTGGTGGCATCCTTTGTGCAAAGGCATCCATGCTCTTACAGGTTCT	1
384_HDZ31-2087	384_HDZ31	sp|O04291|ATB14_ARATH	1e-04	Homeobox-leucine zipper protein ATHB-14 (HD-ZIP protein ATHB-14) (Homeodomain transcription factor ATHB-14) (Protein PHABULOSA)	ATHB-14 PHB At2g34710 T29F13.8	sp|Q6AST1|HOX32_ORYSJ	2e-07	Full=Homeobox-leucine zipper protein HOX32	NA	NA	NA	501311084	yes	monomorphe			polymorphe	1:2:1		[T/C]	TTCCAGGATCAAGAGCAGGGGGCTTTTCAGGGAGTCAAGTAATCCTTCCCTTGGCACATACTGTGGAACATGAGGAGGTGGGGAGTGGTTACTGAGATGC[T/C]TGGTTTTGTATTTTGTTGCCTTCAAACTGCATTGGGATGCTTTTCAATATNTTTCCTGGTGTTTTTGGTTCTATATTTTGTTCAAATGTTTTCCTCTCTG	0.949
384_HDZ31-2138	384_HDZ31								NA	NA	NA	530866165	yes	monomorphe			monomorphe			[T/C]	TGGCACATACTGTGGAACATGAGGAGGTGGGGAGTGGTTACTGAGATGCNTGGTTTTGTATTTTGTTGCCTTCAAACTGCATTGGGATGCTTTTCAATAT[T/C]TTTCCTGGTGTTTTTGGTTCTATATTTTGTTCAAATGTTTTCCTCTCTGTTGGTTTATACAATTTTGAAGCTGAAATAAATGTAACTGCAGTTCTTAGAG	0.935
384_HDZ31-2268	384_HDZ31								NA	NA	NA		no								TTCAAATGTTTTCCTCTCTGTTGGTTTATACAATTTTGAAGCTGAAATAAATGTAACTGCAGTTCTTAGAGGTCATTAAGCTGGAAGGTCATGGCCTTAC[A/T]CAGGAGGAAGCTGTCCTGTCCAGAGATATGTTTCTCTTACAGGTATCTTGTATTGCCAAAGTTACTTTCTATACCAATGATTGTGCTAGTGTATACTTTT	0.9
384_HDZ31-2717	384_HDZ31								NA	NA	NA	501311086	yes	monomorphe			polymorphe	1:2:1		[G/C]	TTCAAAACAACTGGCATCTGGTGCTGCATTACGTATTTATTTCTTGGAGCTTGAAGAAATGAATATATATGATGCAGGATGGATCTGGGGGTCCCAACCG[C/G]ACANTGGACTTGGCTTCTGCTCTNGAGGTTGGATCAACTGGAACTAGAACGTCTGGTGNTTCTGGCACCAACTCGAATCTGAGATCTGTGTTGACNATTG	1
384_HDZ31-2813	384_HDZ31	sp|O04292|ATBH9_ARATH	6e-10	Homeobox-leucine zipper protein ATHB-9 (HD-ZIP protein ATHB-9) (Homeodomain transcription factor ATHB-9) (Protein PHAVOLUTA)	ATHB-9 HB9 PHV At1g30490 F26G16.11	sp|Q2QM96|HOX33_ORYSJ	1e-10	Full=Homeobox-leucine zipper protein HOX33	NA	NA	NA	501311088	yes	polymorphe	1:2:1	LG6	polymorphe	1:1	LG6M	[A/G]	ACCGNACANTGGACTTGGCTTCTGCTCTNGAGGTTGGATCAACTGGAACTAGAACGTCTGGTGNTTCTGGCACCAACTCGAATCTGAGATCTGTGTTGAC[T/C]ATTGCATTCCAGTTTACTTATGAGAGCCACTCGCGAGAAAATGTGGCAGCTATGGCTCGTCAATATGTGCGTAGTGTTGTAGCATCTGTCCAGAGGGTTG	1
384_HDZ31-287	384_HDZ31	sp|Q39123|ATHB8_ARATH	1e-11	Homeobox-leucine zipper protein ATHB-8 (HD-ZIP protein ATHB-8) (Homeodomain transcription factor ATHB-8)	ATHB-8 HB8 At4g32880 T16I18.90	sp|Q39123|ATHB8_ARATH	1e-11	Full=Homeobox-leucine zipper protein ATHB-8	NA	NA	NA	501311090	yes	monomorphe			polymorphe	1:2:1		[A/C]	TGGGATGAAGGTTTGTGTTCCCAAGATCCTCTTCTAAAAATAGATCATGTGCTTGCTTGAATTATTAATCTATGGTGTATTAAGATGCCTGAGCGTGTTT[T/G]TGCAGCCTGGTCCGGATTCGATTGGTATTGTAGCTATTTCGAATACTTGTAATGGAGTAGCTGCACGTGCTTGCGGTCTTGTAGGATTAGATCCTACAAA	1
384_HDZ31-3125	384_HDZ31					sp|Q9SE43|REV_ARATH	0.004	Full=Homeobox-leucine zipper protein REVOLUTA	NA	NA	NA	501311092	yes	monomorphe			polymorphe	1:2:1		[A/C]	TAGGAGGCTTGCATTCAAGGCTCTTATGTTTTGCCATTCTTTATTTCTTAATTTTGAAATATTTTGTACTGAGAGCTGAATGCAAGTTTTTGGACAGACT[A/C]CACATAGGNGTGGANCTGTTTCGAGCTGATTGTGAAGCCAGTGAGTCTGTACTGAAACTACTTTGGCACCATTCAGATGCAATCATGTGCTGTTCTGTGA	0.899
384_HDZ31-3140	384_HDZ31	sp|Q9SE43|REV_ARATH	7e-04	Homeobox-leucine zipper protein REVOLUTA (HD-ZIP protein REV) (Homeodomain transcription factor REV) (Protein AMPHIVASAL VASCULAR BUNDLE 1) (Protein INTERFASCICULAR FIBERLESS 1)	REV AVB1 IFL1 At5g60690 MUP24.16	sp|Q9SE43|REV_ARATH	7e-04	Full=Homeobox-leucine zipper protein REVOLUTA	NA	NA	NA	501311094	yes	monomorphe			polymorphe	1:2:1		[A/G]	CAAGGCTCTTATGTTTTGCCATTCTTTATTTCTTAATTTTGAAATATTTTGTACTGAGAGCTGAATGCAAGTTTTTGGACAGACTNCACATAGGNGTGGA[T/C]CTGTTTCGAGCTGATTGTGAAGCCAGTGAGTCTGTACTGAAACTACTTTGGCACCATTCAGATGCAATCATGTGCTGTTCTGTGAAGGTATCTATTACAT	1
384_HDZ31-3292	384_HDZ31	sp|Q9ZU11|ATB15_ARATH	4e-05	Homeobox-leucine zipper protein ATHB-15 (HD-ZIP protein ATHB-15) (Homeodomain transcription factor ATHB-15) (Protein CORONA) (Protein INCURVATA 4)	ATHB-15 CNA ICU4 At1g52150 F5F19.21 F9I5.18	sp|Q9ZU11|ATB15_ARATH	4e-05	Full=Homeobox-leucine zipper protein ATHB-15	NA	NA	NA	501311096	yes	monomorphe			polymorphe	1:2:1		[T/C]	CACCATTCAGATGCAATCATGTGCTGTTCTGTGAAGGTATCTATTACATACAAANTTCTGAAGAAGTATAGCACTTTGGATACCTGCCTTATATTTTTCT[A/G]GTTGTGAAGTTACTAAATCTGGCCTATTGCTTGTGAATATGCAGGCGTTGCCTGTTTTTACATTTGCAAATCAAGCAGGGTTGGACATGCTGGAAACGAC	1
384_HDZ31-409	384_HDZ31	sp|Q9ZU11|ATB15_ARATH	6e-10	Homeobox-leucine zipper protein ATHB-15 (HD-ZIP protein ATHB-15) (Homeodomain transcription factor ATHB-15) (Protein CORONA) (Protein INCURVATA 4)	ATHB-15 CNA ICU4 At1g52150 F5F19.21 F9I5.18	sp|Q6AST1|HOX32_ORYSJ	5e-10	Full=Homeobox-leucine zipper protein HOX32	NA	NA	NA	501311097	yes	monomorphe			polymorphe	1:2:1		[T/G]	TTGGTATTGTAGCTATTTCGAATACTTGTAATGGAGTAGCTGCACGTGCTTGCGGTCTTGTAGGATTAGATCCTACAAAGGTAATGAGTGCAATTATTGT[T/G]TTTTGCTATTCAGTAATGATTATTTTGTTTCCGAAGGAAGGGATGCTCATGCAAGTTTTCTATTCAGGTTGCAGAGATTCTTAAAGATCGCCCATCTTGG	0.988
384_Korrigan-1036	384_Korrigan	sp|Q38890|GUN25_ARATH	9e-12	Endoglucanase 25 (EC 3.2.1.4) (Cellulase homolog OR16pep) (Endo-1,4-beta glucanase 25) (Protein KORRIGAN) (Protein RADIALLY SWOLLEN 2)	KOR DEC KOR1 RSW2 At5g49720 K2I5.8	sp|Q84R49|GUN10_ORYSJ	1e-17	Full=Endoglucanase 10	NA	NA	NA	530866166	yes	monomorphe			monomorphe			[A/G]	CATAANTTTGCAGGTTGGGNTAGGAGATACCTCAGGGGGAGCTTCTAGTCCNAATGATCATTACTGTTGGATGAGGCCTGAAGATGTCGACTACCNACGC[T/C]CTGTATATGATTGCCATTCTTGTTCAGACTTGGCTGCAGAAACGGCTGCTGCCTTAGCTGCAGCATCTATTGTTTTCAAGGATAACAAGCTTTACTCACA	1
384_Korrigan-1164	384_Korrigan					sp|Q84R49|GUN10_ORYSJ	7e-13	Full=Endoglucanase 10	NA	NA	NA		yes	monomorphe			monomorphe			[T/C]	ACTTGGCTGCAGAAACGGCTGCTGCCTTAGCTGCAGCATCTATTGTTTTCAAGGATAACAAGCTTTACTCACAAAAACTTGTCAAGGGTGCTACAACGCT[T/C]TTCAAGTTNTCCAGGGAACAAAGAGGTCGATATAGTCCTANTGGAAGTGATGCTTCCAATTTTTACAATTNTTCTGGCTACTATGATGAGTATGTTTGGG	1
384_Korrigan-1306	384_Korrigan	sp|Q38890|GUN25_ARATH	6e-10	Endoglucanase 25 (EC 3.2.1.4) (Cellulase homolog OR16pep) (Endo-1,4-beta glucanase 25) (Protein KORRIGAN) (Protein RADIALLY SWOLLEN 2)	KOR DEC KOR1 RSW2 At5g49720 K2I5.8	sp|Q84R49|GUN10_ORYSJ	1e-11	Full=Endoglucanase 10	NA	NA	NA		yes	monomorphe			monomorphe			[A/G]	TGGAAGTGATGCTTCCAATTTTTACAATTNTTCTGGCTACTATGATGAGTATGTTTGGGGAGGTGCNTGGATGTATTATGCCACAGGGAATAACTNTTAT[T/C]TTCAACTGGCTACTACATTGGGAATTGCCAAGCGAGCTGGTGCATTCCGTGGTGGGCAGGACTATGGTGTTTTAAGCTGGGATAACAANCTAGCTGGTGC	0.976
384_Korrigan-1395	384_Korrigan								NA	NA	NA	501311099	yes	polymorphe	1:2:1	LG12	polymorphe	1:2:1		[T/C]	ATAACTNTTATNTTCAACTGGCTACTACATTGGGAATTGCCAAGCGAGCTGGTGCATTCCGTGGTGGGCAGGACTATGGTGTTTTAAGCTGGGATAACAA[A/G]CTAGCTGGTGCCCAAGTAAGTTCCAAAATGTGACAGTGACATGGTCTGTTCTCAATGTTTGTATTTGATCAGAAGACATGGAAGTAGACATCAGGGTTTA	1
384_Korrigan-1499	384_Korrigan								NA	NA	NA	501311101	yes	polymorphe	1:2:1	LG12	polymorphe	1:2:1		[A/G]	GCTGGTGCCCAAGTAAGTTCCAAAATGTGACAGTGACATGGTCTGTTCTCAATGTTTGTATTTGATCAGAAGACATGGAAGTAGACATCAGGGTTTATGC[A/G]TTTTAGGGCTGTAACTTGTGTGGATCTTCTTGAAGGTTGTTNTTCTATCTAATCTAGGTCACCTGAATGGGTTCGTGCAGGTTCTCTTGAGCAGGCTGAG	0.965
384_Korrigan-1687	384_Korrigan	sp|Q38890|GUN25_ARATH	3e-13	Endoglucanase 25 (EC 3.2.1.4) (Cellulase homolog OR16pep) (Endo-1,4-beta glucanase 25) (Protein KORRIGAN) (Protein RADIALLY SWOLLEN 2)	KOR DEC KOR1 RSW2 At5g49720 K2I5.8	sp|Q38890|GUN25_ARATH	3e-13	Full=Endoglucanase 25	NA	NA	NA	530866280	yes	monomorphe			monomorphe			[T/G]	TGAGCAGGCTGAGGCTTTTCTTAAGCCCTGGATATCCATATGAAGACGTTTTGCAGAGTTATCACAACCAGACTAATATTGTGATGTGCTCGTACCTTCC[T/G]GTCTTCCGTACCTTCAATAGAACAAGAGGTGACGATCTTTCCATTTTTCTATATAGCACATTTTGTGTGTTTGTTTTTACTGTTTTGAAAAGTTGCAGGC	1
384_Korrigan-1801	384_Korrigan	sp|Q9STW8|GUN21_ARATH	7e-12	Endoglucanase 21 (EC 3.2.1.4) (Endo-1,4-beta glucanase 21)	KOR3 At4g24260 T22A6.90	sp|Q84R49|GUN10_ORYSJ	5e-12	Full=Endoglucanase 10	NA	NA	NA	501311103	yes	polymorphe	1:2:1	LG12	monomorphe			[A/T]	TCAATAGAACAAGAGGTGACGATCTTTCCATTTTTCTATATAGCACATTTTGTGTGTTTGTTTTTACTGTTTTGAAAAGTTGCAGGCTGATCTATTGTCG[A/T]CTTTCCAGGAGGTTTGATTCAGCTGAACCATGGAAGGCCCCAACCTCTACAATATGTGGCAAATGCAGCTTTTCTTGCAGCAGTTTATAGTGATTATTTG	0.976
384_Korrigan-2019	384_Korrigan	sp|Q38890|GUN25_ARATH	3e-05	Endoglucanase 25 (EC 3.2.1.4) (Cellulase homolog OR16pep) (Endo-1,4-beta glucanase 25) (Protein KORRIGAN) (Protein RADIALLY SWOLLEN 2)	KOR DEC KOR1 RSW2 At5g49720 K2I5.8	sp|Q38890|GUN25_ARATH	3e-05	Full=Endoglucanase 25	NA	NA	NA	530866168	yes	monomorphe			monomorphe			[A/G]	TGGCTGGAACTGTGGCCCAAATTTTTTCAGTACGGAAACATTGCGTGACTTTGCACGAACTCAGGTACTGTTGCATATACCTCTGTATTTTCAATGTTGT[A/G]AATGGTTTTTGTAACTGTAATATCTTTGTAAACAGAGATATACACTGTCAAGTAGGTATTGGGACTAATGGTTTTGTAATCCCNTACAGATAAANTATAT	0.988
384_Korrigan-202	384_Korrigan	sp|Q9STW8|GUN21_ARATH	6e-05	Endoglucanase 21 (EC 3.2.1.4) (Endo-1,4-beta glucanase 21)	KOR3 At4g24260 T22A6.90	sp|P0C1U4|GUN9_ORYSJ	6e-06	Full=Endoglucanase 9	NA	NA	NA	501311105	yes	polymorphe	1:2:1	LG12	polymorphe	1:2:1		[T/C]	ATCAAATGGGGAGCAGATTACTTTCTGAAGACATTCAATTCCTCTGCTGATACTATAAGTTTGATACATGCTCAGGTACTCCACAAAACTGAATCTCTCT[T/C]GCACGTGTCCAGGGCACGAGGGTTTGTTTCTTGTTCCTTGGTGCTCTCTCAGNGGGGCTTGTTTTTAGAATTAGCACTATGCTTTATCTTTTAGCTTAGA	0.965
384_Korrigan-2103	384_Korrigan	sp|Q38890|GUN25_ARATH	5e-12	Endoglucanase 25 (EC 3.2.1.4) (Cellulase homolog OR16pep) (Endo-1,4-beta glucanase 25) (Protein KORRIGAN) (Protein RADIALLY SWOLLEN 2)	KOR DEC KOR1 RSW2 At5g49720 K2I5.8	sp|P0C1U4|GUN9_ORYSJ	2e-12	Full=Endoglucanase 9	NA	NA	NA	501311107	yes	monomorphe			monomorphe			[G/C]	GTATTTTCAATGTTGTNAATGGTTTTTGTAACTGTAATATCTTTGTAAACAGAGATATACACTGTCAAGTAGGTATTGGGACTAATGGTTTTGTAATCCC[C/G]TACAGATAAANTATATCCTAGGTAAAAATCCAATGAAGATGAGCTATGTTGTGGGATATGGAAGCCATTACCCCAAGCATGTACATCACCGTGGGGCATC	1
384_Korrigan-2114	384_Korrigan	sp|Q38890|GUN25_ARATH	1e-13	Endoglucanase 25 (EC 3.2.1.4) (Cellulase homolog OR16pep) (Endo-1,4-beta glucanase 25) (Protein KORRIGAN) (Protein RADIALLY SWOLLEN 2)	KOR DEC KOR1 RSW2 At5g49720 K2I5.8	sp|P0C1U4|GUN9_ORYSJ	5e-14	Full=Endoglucanase 9	NA	NA	NA	501311109	yes	polymorphe	1:2:1	LG12	polymorphe	1:2:1	LG11	[A/G]	GTTGTNAATGGTTTTTGTAACTGTAATATCTTTGTAAACAGAGATATACACTGTCAAGTAGGTATTGGGACTAATGGTTTTGTAATCCCNTACAGATAAA[T/C]TATATCCTAGGTAAAAATCCAATGAAGATGAGCTATGTTGTGGGATATGGAAGCCATTACCCCAAGCATGTACATCACCGTGGGGCATCCATCCCAAAGA	0.965
384_Korrigan-2387	384_Korrigan	sp|Q38890|GUN25_ARATH	2e-22	Endoglucanase 25 (EC 3.2.1.4) (Cellulase homolog OR16pep) (Endo-1,4-beta glucanase 25) (Protein KORRIGAN) (Protein RADIALLY SWOLLEN 2)	KOR DEC KOR1 RSW2 At5g49720 K2I5.8	sp|Q38890|GUN25_ARATH	2e-22	Full=Endoglucanase 25	NA	NA	NA	501311111	yes	monomorphe			monomorphe			[A/G]	TGGGAGCCATGGTTGCTGGGCCTGATAAGCGTGATATGTTCCATGACGTTCGAACTAATTACAATTATACAGAGCCAACACTTGCAGGCAATGCTGGGTT[A/G]GTTGCGGCTTTGGTTTCCTTATCAGGGGGTGATACTGGGGGAATAGATAAGAATACAATGTTTTCTGCAGTTCCACCCATGTTCCCAACTCCCCCCCCAC	1
384_Korrigan-255	384_Korrigan								NA	NA	NA	530866170	yes	monomorphe			monomorphe			[A/G]	TATAAGTTTGATACATGCTCAGGTACTCCACAAAACTGAATCTCTCTNGCACGTGTCCAGGGCACGAGGGTTTGTTTCTTGTTCCTTGGTGCTCTCTCAG[T/C]GGGGCTTGTTTTTAGAATTAGCACTATGCTTTATCTTTTAGCTTAGAAGTGCNTTGGTAGGACTTGAACCAACTACGTTGTGTCCGCTACGACAAACTTT	0.935
384_Korrigan-2598	384_Korrigan								NA	NA	NA	501311113	yes	monomorphe			polymorphe	1:2:1		[T/C]	TTGGAATCCTTGAGGTTGATAAGGTTCGTGCAGTCGTAGGAGAAATTCTTAGATGGTTGAGCTAGCTTTGATTAAAATGTTTTGTTATTTCAAGCTACAT[T/C]GACGCAGATTCAAAAANGTTCCCNACCAGCCCAGAGTTTTTATGAACNTTAGAAAGTCCTGATTACNCCAATTATCATACCTGTTAGAGGGTTCAGTTGC	0.858
384_Korrigan-2665	384_Korrigan								NA	NA	NA		yes	monomorphe			monomorphe			[T/G]	TTGATTAAAATGTTTTGTTATTTCAAGCTACATNGACGCAGATTCAAAAANGTTCCCNACCAGCCCAGAGTTTTTATGAACNTTAGAAAGTCCTGATTAC[A/C]CCAATTATCATACCTGTTAGAGGGTTCAGTTGCGTGTGTTCGAACTCAACTATTTCNGAGATATCACATCACTTGTAAAATTCCTAATAAATTTGAATGC	1
384_Korrigan-2722	384_Korrigan					sp|Q9UZN0|ATGT_PYRAB	5.3	Full=7-cyano-7-deazaguanine tRNA-ribosyltransferase	NA	NA	NA	501311115	yes	monomorphe			monomorphe			[T/C]	NACCAGCCCAGAGTTTTTATGAACNTTAGAAAGTCCTGATTACNCCAATTATCATACCTGTTAGAGGGTTCAGTTGCGTGTGTTCGAACTCAACTATTTC[T/C]GAGATATCACATCACTTGTAAAATTCCTAATAAATTTGAATGCTTGAGGGTCAACAAACTCTCATCCCANGAAAGTAGCCCCCCACAACTTGAAAATGTA	1
384_Korrigan-2792	384_Korrigan								NA	NA	NA		yes							[A/C]	CAGTTGCGTGTGTTCGAACTCAACTATTTCNGAGATATCACATCACTTGTAAAATTCCTAATAAATTTGAATGCTTGAGGGTCAACAAACTCTCATCCCA[T/G]GAAAGTAGCCCCCCACAACTTGAAAATGTATCTTAATCCTAGTTGTTTTGCTAGCCATTTCATAAGGCTACTATTCCTAGTAAACATAGCCTAGATTTGN	0.988
384_Korrigan-2892	384_Korrigan								NA	NA	NA	501311117	yes	monomorphe			monomorphe			[A/G]	NGAAAGTAGCCCCCCACAACTTGAAAATGTATCTTAATCCTAGTTGTTTTGCTAGCCATTTCATAAGGCTACTATTCCTAGTAAACATAGCCTAGATTTG[A/G]ATTCTGTGTCAATGTTNGAGGTCTTTGCAGACTTATAATGCCATCGGTTTTCA	0.988
384_Korrigan-308	384_Korrigan								NA	NA	NA	501311119	yes	polymorphe	1:2:1	LG12	polymorphe	1:2:1		[T/G]	TGTCCAGGGCACGAGGGTTTGTTTCTTGTTCCTTGGTGCTCTCTCAGNGGGGCTTGTTTTTAGAATTAGCACTATGCTTTATCTTTTAGCTTAGAAGTGC[A/C]TTGGTAGGACTTGAACCAACTACGTTGTGTCCGCTACGACAAACTTTCAACCTTTCCTGTCCGTTATCTGTGCCCTTATGTAGGTTATACCTTGTGCACT	0.9
384_Korrigan-418	384_Korrigan								NA	NA	NA	501311121	yes	monomorphe			monomorphe			[T/G]	CTTGAACCAACTACGTTGTGTCCGCTACGACAAACTTTCAACCTTTCCTGTCCGTTATCTGTGCCCTTATGTAGGTTATACCTTGTGCACTTCAGGAAAA[T/G]TAATAGGCACTAAAAGTTTATTCTGGGGTAGCCTCTTGGATTGTGTNATACTCGATTCATATTGTCTGTTAGTAAAAGGCTATTCTCTTTTTTTTGTTAA	1
384_Korrigan-465	384_Korrigan								NA	NA	NA	501311123	yes	polymorphe	1:2:1	LG12	polymorphe	1:2:1		[A/G]	CTGTCCGTTATCTGTGCCCTTATGTAGGTTATACCTTGTGCACTTCAGGAAAANTAATAGGCACTAAAAGTTTATTCTGGGGTAGCCTCTTGGATTGTGT[T/C]ATACTCGATTCATATTGTCTGTTAGTAAAAGGCTATTCTCTTTTTTTTGTTAATNCCTGCAAACAAGAAGACATCAGTGCNCAATTGCTAGCTGTATCTA	0.813
384_Korrigan-520	384_Korrigan								NA	NA	NA	501311125	yes	polymorphe	1:2:1	LG12	polymorphe	1:2:1		[T/G]	AATAGGCACTAAAAGTTTATTCTGGGGTAGCCTCTTGGATTGTGTNATACTCGATTCATATTGTCTGTTAGTAAAAGGCTATTCTCTTTTTTTTGTTAAT[T/G]CCTGCAAACAAGAAGACATCAGTGCNCAATTGCTAGCTGTATCTAAATTGTATTCTAGTTTATTGTTCTGAGGTANCAAANCTTTTAGCCTTTCAAAGGT	0.765
384_Korrigan-635	384_Korrigan								NA	NA	NA	501311127	yes	polymorphe	1:2:1	LG12	polymorphe	1:2:1		[A/C]	GACATCAGTGCNCAATTGCTAGCTGTATCTAAATTGTATTCTAGTTTATTGTTCTGAGGTANCAAANCTTTTAGCCTTTCAAAGGTGGCTTTATGGATCA[T/G]AAATAATTAAATTTTCCAACAAAGCTTGCTCCAGTTTTGAATATTGGCTTTGATTTTAAGATTGTTTTGAGTGGGATGTCTAAAGAACAGCTACACGTGA	0.813
384_Korrigan-758	384_Korrigan								NA	NA	NA	530866172	yes	monomorphe			monomorphe			[C/G]	AGCTTGCTCCAGTTTTGAATATTGGCTTTGATTTTAAGATTGTTTTGAGTGGGATGTCTAAAGAACAGCTACACGTGACTTTCATCTCTGAACACAAATA[C/G]ATAACCTTAAAAAATATCACTGACAAGTTCTTCTAGTTATGTATCTGCAACAGCTATTGTTTTTAATTCAATTTGTCNAAGTATATNNTTTTCCTTTCAC	1
384_Korrigan-83	384_Korrigan	sp|Q38890|GUN25_ARATH	1e-18	Endoglucanase 25 (EC 3.2.1.4) (Cellulase homolog OR16pep) (Endo-1,4-beta glucanase 25) (Protein KORRIGAN) (Protein RADIALLY SWOLLEN 2)	KOR DEC KOR1 RSW2 At5g49720 K2I5.8	sp|P0C1U4|GUN9_ORYSJ	4e-19	Full=Endoglucanase 9	NA	NA	NA	501311129	yes	polymorphe	1:2:1	LG12	polymorphe	1:2:1		[A/C]	NTTTCCCTGCTGCATTCGCTATGACTATGCTCAGTTGGAGTGTTATTGAGTACAGTGGCAAGTATGAATCTGCAGGAGAGCT[A/C]AATCATGCCAAAGACATCATCAAATGGGGAGCAGATTACTTTCTGAAGACATTCAATTCCTCTGCTGATACTATAAGTTTGATACATGCTCAGGTACTCC	1
384_Korrigan-836	384_Korrigan								NA	NA	NA	501311131	yes				polymorphe	1:2:1		[A/C]	CTTTCATCTCTGAACACAAATANATAACCTTAAAAAATATCACTGACAAGTTCTTCTAGTTATGTATCTGCAACAGCTATTGTTTTTAATTCAATTTGTC[T/G]AAGTATATNNTTTTCCTTTCACACTTANGCTTGTATTTATGAAGTATTGGATAATCTTGTACAATCTGCGTTTGTTTTGGCTTACATCCAAANTTTNCTC	0.813
384_Korrigan-864	384_Korrigan								NA	NA	NA	530866173	yes	monomorphe			monomorphe			[A/G]	CTTAAAAAATATCACTGACAAGTTCTTCTAGTTATGTATCTGCAACAGCTATTGTTTTTAATTCAATTTGTCNAAGTATATNNTTTTCCTTTCACACTTA[T/C]GCTTGTATTTATGAAGTATTGGATAATCTTGTACAATCTGCGTTTGTTTTGGCTTACATCCAAANTTTNCTCATAANTTTGCAGGTTGGGNTAGGAGATA	0.858
384_Korrigan-929	384_Korrigan	sp|Q38890|GUN25_ARATH	8e-09	Endoglucanase 25 (EC 3.2.1.4) (Cellulase homolog OR16pep) (Endo-1,4-beta glucanase 25) (Protein KORRIGAN) (Protein RADIALLY SWOLLEN 2)	KOR DEC KOR1 RSW2 At5g49720 K2I5.8	sp|Q84R49|GUN10_ORYSJ	7e-11	Full=Endoglucanase 10	NA	NA	NA	501311133	yes	polymorphe	1:2:1	LG12	polymorphe	1:2:1		[A/T]	ATTTGTCNAAGTATATNNTTTTCCTTTCACACTTANGCTTGTATTTATGAAGTATTGGATAATCTTGTACAATCTGCGTTTGTTTTGGCTTACATCCAAA[A/T]TTTNCTCATAANTTTGCAGGTTGGGNTAGGAGATACCTCAGGGGGAGCTTCTAGTCCNAATGATCATTACTGTTGGATGAGGCCTGAAGATGTCGACTAC	0.748
384_LAC2-1236	384_LAC2	sp|O81081|LAC2_ARATH	6e-09	Laccase-2 (EC 1.10.3.2) (Benzenediol:oxygen oxidoreductase 2) (Diphenol oxidase 2) (Urishiol oxidase 2)	LAC2 At2g29130 T9I4.21	sp|O81081|LAC2_ARATH	6e-09	Full=Laccase-2	NA	NA	NA		yes	monomorphe			monomorphe			[T/G]	AAATGATTGGTCGCNTAATGGCAAACGNATNGGTTAACTTGCAGATACCTTTAGCGTCTCGATGAAAGNTNGGGGAAACTAATCTTCTNACGTNGTTATC[A/C]ACGCTGCACTCAATACTGACCTATTCTTCTCCATTGCTAGCCATACAATGACAGTTGTCGCTGTGGATGCCTTGTATACCAAACCTTTTCAGACGAATGT	1
384_LAC2-941	384_LAC2								NA	NA	NA		yes	monomorphe			monomorphe			[A/G]	TCGCCAGATTCCCATTCTTCTAGGTATACTGCCGCATTATTCAATGTTTTATGTTCTTCTGTTAGAAATATTAATTGTGCACCATTTCAATTTAAGCTGT[A/G]ACGNCGATTGAAATATTTGNANCCCTGTTTGCATTGACANGGAGAATGGTGGNAATANGGAATCCCATGGATGTTGTGAATCAAGCTTCAGATGCATTTA	0.813
384_LAC4-322	384_LAC4								NA	NA	NA		yes							[C/G]	TGTGGTGAGCAATGGACCTAGCTCTCTTTTGAGTATCGAGTCGCCCCCATTAGATCTTCCGCAATGCTAAGGACAAATACCATAGATACCTATGACAGAT[C/G]GACTATATAAACANAGAGTACTTTCTTATGANANAANATGGTCGTANAATTCCTCTCNNTAGATTGANCAGGTTCAATCATATTGTTCGGTTAAAGTGAA	0.9
384_LIM2-1100	384_LIM2								NA	NA	NA	501311135	yes				polymorphe	1:1	LG7M	[T/C]	GCTCCTTTGGGTGACAAAGTGATTCGGTTATGAACTGTTGGTGACTGTTCATCTCTCGGCTTTAACGACTTTGTTTAGGTTTTTAATGATGACAGATCGC[T/C]GTTTTTTCTAAACAGTTTCTAACTTTTATTGNTGTTTGTATTCTTTTNNCATTTTAATTANNNNNNNNNNNNNNNCTTACACTGTAAATTTGCAATTATC	0.988
384_LIM2-1599	384_LIM2								NA	NA	NA	501311137	yes	polymorphe	1:2:1	LG7	polymorphe	1:1	LG7F	[T/C]	ATCAATGATCTAGCTAAATGTTGTGTAACAGATAGCATTTGCCGCACTTACTGATTTAAACTAAGTATTTATTCTGAAAGTAGCTATTGGTGGATATTGA[T/C]CATGTCAATATTTATGNAAAATTCCAATTCCAAATTGGTCTGACACATGTGTAGCAATTTTTTAATAGGATGTAAGAATACAATTATAAACTTATAAAGT	0.813
384_LIM2-1616	384_LIM2								NA	NA	NA		yes							[T/G]	ATGTTGTGTAACAGATAGCATTTGCCGCACTTACTGATTTAAACTAAGTATTTATTCTGAAAGTAGCTATTGGTGGATATTGANCATGTCAATATTTATG[A/C]AAAATTCCAATTCCAAATTGGTCTGACACATGTGTAGCAATTTTTTAATAGGATGTAAGAATACAATTATAAACTTATAAAGTCTTTGAAACCATGCAAA	0.65
384_LIM2-2005	384_LIM2								NA	NA	NA	501311139	yes	polymorphe	1:2:1	LG7	polymorphe	1:1	LG7F	[A/G]	AGTAGGGTATCAGCATTGTTTTCCGGTACACAGGATAAATGTGTTGCATGTGGGAAGACAGTGTACCCCATTGAGAAGGTAACTTTTCTTTTTTGTTTTT[A/G]TCTGGATTAGGAAGCTTTGTGTTTTAACTTTTCGTTTTCGTTTATGGCCTTTAACTGGATTAGGGAGCTGTGTTTTTGTTGAGATGCATTGCAATCCACA	0.965
384_LIM2-2372	384_LIM2					sp|P29675|SF3_HELAN	2e-14	Full=Pollen-specific protein SF3	NA	NA	NA	501311141	yes	polymorphe	1:2:1	LG7	polymorphe	1:1	LG7F	[T/C]	GCTGTCATGGTGGTTGTGTCATCAGCCCCTCAAATTATGTTGCTCATGAAGGCAGGCTATATTGTAGGCATCATAGCTCTCAACTTTTTAGGGAGAAAGG[T/C]AACTTCAGCCAGCTTTCAAAGGCAACACCTCAAAAG	1
384_LIM2-933	384_LIM2								NA	NA	NA	501311143	yes	polymorphe	1:2:1	LG7	polymorphe	1:1	LG7F	[T/C]	AATCAAAGGACAACTTAAAACGGTATTGAAGTGATTACGTTATGAGTGTGGATGCATGAACAAAGACGAAACAAATATTGAATACACGAATCAAATAGAA[T/C]GTGACCGTATTTNTTATGTTTTGTATATGACATTCTATGAATAGGAATTCACTGCAGGGACAGAATGCTCCTTTGGGTGACAAAGTGATTCGGTTATGAA	0.858
384_LIM2-946	384_LIM2								NA	NA	NA	501311145	yes	monomorphe			polymorphe	1:2:1	LG7	[T/C]	CTTAAAACGGTATTGAAGTGATTACGTTATGAGTGTGGATGCATGAACAAAGACGAAACAAATATTGAATACACGAATCAAATAGAANGTGACCGTATTT[A/G]TTATGTTTTGTATATGACATTCTATGAATAGGAATTCACTGCAGGGACAGAATGCTCCTTTGGGTGACAAAGTGATTCGGTTATGAACTGTTGGTGACTG	0.935
384_LP3-1-176	384_LP3-1								NA	NA	NA	501311147	yes				polymorphe	1:1		[A/T]	CGCCCACAGACACAAGATNGAGGAGGAGGTTGCAGCGGCAGCTGCAGTGGGAGCAGGGGnTTATGTGTTCCACGAGCATCnCGAGAAGAAAGAATCNAAAGAAGAAGAAAAGGAAGCGGAGGGCAAAAAGCATCACCACCTCTTCTAGTTCTACCTGCAACTTTCCACTGTCACT[A/T]GTCTTGGCTTTAAAATAATGTTCCTTTCTTTACTGTGTTTGTTGGAATTAGTGTGGCGTTGTTGCGAGAATAANATCCAGTTGAGCTCAACTGATGCTGCCCCACTCACTNAGTGGTCTTCGA	1
384_LP3-1-250	384_LP3-1								NA	NA	NA		no								CGCCCACAGACACAAGATNGAGGAGGAGGTTGCAGCGGCAGCTGCAGTGGGAGCAGGGGnTTATGTGTTCCACGAGCATCnCGAGAAGAAAGAATCNAAAGAAGAAGAAAAGGAAGCGGAGGGCAAAAAGCATCACCACCTCTTCTAGTTCTACCTGCAACTTTCCACTGTCACTNGTCTTGGCTTTAAAATAATGTTCCTTTCTTTACTGTGTTTGTTGGAATTAGTGTGGCGTTGTTGCGAGAATAA[C/G]ATCCAGTTGAGCTCAACTGATGCTGCCCCACTCACTNAGTGGTCTTCGATCTTTTTCTTTTCGTGTGATTTCCNATCTTACTTGTTTTGTCCAGATCCGCTCTCCATCTCATTGTCCTG	0.988
384_LP3-3-298	384_LP3-3					sp|P37219|ASR2_SOLLC	0.001	Full=Abscisic stress-ripening protein 2	NA	NA	NA	501311149	yes	monomorphe			monomorphe			[C/G]	CTCTGAGACCACCACAGCTTATGGCGATGAGGTGATCCAAAGNGCAGATGTGTACGCTGCTGGGGAGGNGAAGANTGATGATAAGTTTGAGGAGTACGAGAAGGCGAGGAAGGAAGAGAAGCATCACAAGCATCTGGAGGAATTGGGTGGACTGGGAGCTGTGGCCACCGGAGCCTTTGCACTCGTACACTCTCTCTGATCCCCTTTTATTCCTTCATTCATNCTCAGATCCACTNTATATGTCTTGACAATGGCGATCTAATACTNTGTGNTCAGTTTTTACTGAAATGGAACACT[C/G]TTTGGTCAAATTCTGATTAATTGTTGTTGTCATGTATTTCTAATGATTTGCAGCACGAGAAGCACGCAGAAAAGAAGGATCCAGAGCACGCTCACAG…	0.765
384_Myb1-1110	384_Myb1								NA	NA	NA		no								GACCTGCAAAATTTATGCAAATGCAATTATAAACCAATGGGAAATTTACAGAGACTCCAAATTGCATGAATCTCCACGCAATGCAATGGCATTTTTATTT[A/T]AAAAANACACACACACACNNNNGGTCCTGCTCCTGCTATTGAGGAAGGAATCTAGGGACTAATCTTTTTATTAGTCGANATTACAAGAGGCTTTCAGGGA	0.965
384_Myb1-1189	384_Myb1								NA	NA	NA	501311151	yes	monomorphe			monomorphe			[T/C]	AATGCAATGGCATTTTTATTTNAAAAANACACACACACACNNNNGGTCCTGCTCCTGCTATTGAGGAAGGAATCTAGGGACTAATCTTTTTATTAGTCGA[T/C]ATTACAAGAGGCTTTCAGGGAGNAGACATGTCATAACTTAAGAATCGAAACCAGGTCGAGAAAATGACATTTTTATTTACCAGCAAGTTTGGGTACTTCG	1
384_Myb1-1212	384_Myb1					sp|Q8LPH6|MYB86_ARATH	0.009	Full=Transcription factor MYB86	NA	NA	NA	501311153	yes	monomorphe			monomorphe			[T/G]	AAAANACACACACACACNNNNGGTCCTGCTCCTGCTATTGAGGAAGGAATCTAGGGACTAATCTTTTTATTAGTCGANATTACAAGAGGCTTTCAGGGAG[A/C]AGACATGTCATAACTTAAGAATCGAAACCAGGTCGAGAAAATGACATTTTTATTTACCAGCAAGTTTGGGTACTTCGCGCCAGCATCCATGGCCATGCAG	0.935
384_Myb1-294	384_Myb1								NA	NA	NA		no								ATCGACATTCCACTCAGAAAGGGGATCGCCCAAAACGCCAGCCATCTGATCCCAACCAGACAAACCACATTCGGCCTTGACACCAGAGCTTTCTCGCCCA[A/G]TGTACTGAGAATGGGTACTGCTGCCATTGCCGAAGCTCTTGGAGACCTGATCAGAATCATCTGAATCGACCTCCTCGGTTCTCCCAGACAGGCTTATCCC	0.949
384_Myb1-710	384_Myb1	sp|Q8GWP0|MYB39_ARATH	6e-11	Transcription factor MYB39 (Myb-related protein 39) (AtMYB39)	MYB39 FCA0 At4g17785 dl4925c	sp|Q8GWP0|MYB39_ARATH	6e-11	Full=Transcription factor MYB39	NA	NA	NA		no								GCAGCAGAGTCTGGGCAGGGGTGCTCTGCATTTGCATTTGGGTGAGAGGCTTGTGGGTCACAGGATCGATTCCCATCTGGCGCAGTTTCTTCTTGATCCT[T/C]GTGTTCCAGTAATTCTTGATCTCGTTATCAGTTCTCCCTGGCAATTGCGCAGCGATTCGTGACCACCTAGTGTGGAAAACAGCAACAAAAAACCCATAAA	1
384_Myb1-906	384_Myb1	sp|Q8LPH6|MYB86_ARATH	1e-07	Transcription factor MYB86 (Myb homolog 4) (AtMyb4) (Myb-related protein 86) (AtMYB86)	MYB86 MYB4 At5g26660 F21E10.4	sp|Q50EX6|ODO1_PETHY	2e-08	Full=Protein ODORANT1	NA	NA	NA	501311173	yes	monomorphe			monomorphe			[A/C]	ATAAATTTCAGAGAAAAACCAACACATCATACACAATGACCACCATTAATTTACAGTTGCAGCTCCATTATATATACCTATTGCCTATGGCAGCATGTAG[A/C]TCAATGATGAGCTTCTCTTCTGATTCAGACAATAATCCACGCTTCAAATCTGGGCGCAAGTAATTTGTCCAACGCAATCTACAGCTCTTGCCACATCTAA	1
384_Myb14-136	384_Myb14	sp|Q9SZP1|MYB4_ARATH	2e-13	Transcription repressor MYB4 (Myb-related protein 4) (AtMYB4)	MYB4 At4g38620 F20M13.180	sp|Q9SZP1|MYB4_ARATH	2e-13	Full=Transcription repressor MYB4	NA	NA	NA	501311155	yes	polymorphe	1:2:1	LG2	polymorphe	1:1	LG2F	[A/G]	GAAGGCGGCTGGCGCTCCCTTCCCAAGGCCGCAGGTTTNTTGCCTCGTCTCTGTTTTTTCAGTGCAATTAATAGCTGCTTGTGGATCGATTTAAGATGCT[A/G]TATATAACGTTTTCTTGATTTTCCCAGGGTTGCTGCGATGCGGGAAAAGTTGCAGGCTCCGATGGATAAACTACCTGCGTCCCGATTTGAAGCGTGGAAA	0.965
384_Myb14-258	384_Myb14	sp|Q9SZP1|MYB4_ARATH	4e-15	Transcription repressor MYB4 (Myb-related protein 4) (AtMYB4)	MYB4 At4g38620 F20M13.180	sp|Q9SZP1|MYB4_ARATH	4e-15	Full=Transcription repressor MYB4	NA	NA	NA		yes							[T/G]	TCCCAGGGTTGCTGCGATGCGGGAAAAGTTGCAGGCTCCGATGGATAAACTACCTGCGTCCCGATTTGAAGCGTGGAAACTTCTCTGAAGAAGAAGACGA[T/G]CTCATCATCAAATTCCACTCCCGNCTCGGCAACAAGTACNTAATTTCNTCNCNTTTGTTGCTTTAATCCATTATCTTATCAGCANTGTTATTTAAAATAA	0.996
384_Myb14-4	384_Myb14	sp|Q9SZP1|MYB4_ARATH	6e-06	Transcription repressor MYB4 (Myb-related protein 4) (AtMYB4)	MYB4 At4g38620 F20M13.180	sp|Q9SZP1|MYB4_ARATH	6e-06	Full=Transcription repressor MYB4	NA	NA	NA	501311157	yes	polymorphe	1:2:1	LG2	polymorphe	1:2:1		[C/G]	ATG[C/G]TCGCCTTGTCGCACACATTCAAGCACACGGCGAAGGCGGCTGGCGCTCCCTTCCCAAGGCCGCAGGTTTNTTGCCTCGTCTCTGTTTTTTCAGTGCAATT	0.633
384_Myb14-449	384_Myb14								NA	NA	NA	501311159	yes	polymorphe	1:2:1	LG2	polymorphe	1:2:1		[C/G]	TTTAAAATAAATCCCGATCTGTAANAGGCCCAGGAGGTTTCAGATTTNTTTAAANTGCAANGATTAATATTGAACAAGACTTTAAATTGTTAAAATAAGC[T/C]CCGATCTGTAATAGTCCAAGAAGTTTCAAATTTCTTGAAATGCAAAGCTTAATCATGAACTAGACTTTAAATTATGCNGCGAANTNGATATTCATTGGTC	0.935
384_Myb14-527	384_Myb14	sp|Q9FJA2|TT2_ARATH	3e-05	Transcription factor TT2 (Myb-related protein 123) (AtMYB123) (Myb-related transcription factor LBM2-like) (Protein TRANSPARENT TESTA 2)	TT2 MYB123 At5g35550 MOK9.18	sp|Q9FJA2|TT2_ARATH	3e-05	Full=Transcription factor TT2	NA	NA	NA	501311161	yes	monomorphe			polymorphe	1:1	LG2M	[A/G]	ACTTTAAATTGTTAAAATAAGCNCCGATCTGTAATAGTCCAAGAAGTTTCAAATTTCTTGAAATGCAAAGCTTAATCATGAACTAGACTTTAAATTATGC[A/G]GCGAANTNGATATTCATTGGTCTNTGAAACTGTGCAGGTGGTCTCTTATTGCACGGATTNTGCCCGGGCGGACGGACAACGAGATAAAGAACCACTGGAA	0.765
384_Myb14-587	384_Myb14	sp|Q9SZP1|MYB4_ARATH	1e-12	Transcription repressor MYB4 (Myb-related protein 4) (AtMYB4)	MYB4 At4g38620 F20M13.180	sp|P81395|MYB30_ANTMA	8e-13	Full=Myb-related protein 330	NA	NA	NA		yes							[A/G]	AAATGCAAAGCTTAATCATGAACTAGACTTTAAATTATGCNGCGAANTNGATATTCATTGGTCTNTGAAACTGTGCAGGTGGTCTCTTATTGCACGGATT[T/C]TGCCCGGGCGGACGGACAACGAGATAAAGAACCACTGGAACACGCACATAAAGAAAAAATTGGTGAGCATAGGACTCGATCCCAAGTCTCATCTCCCACT	0.877
384_Myb14-706	384_Myb14	sp|Q38851|MYB6_ARATH	1e-06	Transcription repressor MYB6 (Myb-related protein 6) (AtMYB6)	MYB6 At4g09460 T15G18.120	sp|Q50EX6|ODO1_PETHY	3e-08	Full=Protein ODORANT1	NA	NA	NA	501311163	yes	monomorphe			polymorphe	1:1	LG2M	[G/C]	ACGAGATAAAGAACCACTGGAACACGCACATAAAGAAAAAATTGGTGAGCATAGGACTCGATCCCAAGTCTCATCTCCCACTTGGCGAACCCCGTAACAG[C/G]AACACTANCTGCACTGCTCTGCCNTCTNCCANGCACAAAATTCTGCCGTTCCAAAGCCCGAGAACACCGGACATAGCAGACTTCTTTCAATACNACCGCT	0.877
384_Myb14-738	384_Myb14								NA	NA	NA	501311165	yes	polymorphe	1:2:1	LG2	polymorphe	1:1	LG2F	[T/C]	AAGAAAAAATTGGTGAGCATAGGACTCGATCCCAAGTCTCATCTCCCACTTGGCGAACCCCGTAACAGNAACACTANCTGCACTGCTCTGCCNTCTNCCA[A/G]GCACAAAATTCTGCCGTTCCAAAGCCCGAGAACACCGGACATAGCAGACTTCTTTCAATACNACCGCTCTGGAAGNTCGACAANGGAGCTGGTCGCTTCT	0.949
384_Myb14-74	384_Myb14	sp|Q9SZP1|MYB4_ARATH	7e-06	Transcription repressor MYB4 (Myb-related protein 4) (AtMYB4)	MYB4 At4g38620 F20M13.180	sp|Q9SZP1|MYB4_ARATH	7e-06	Full=Transcription repressor MYB4	NA	NA	NA	501311167	yes	polymorphe	1:2:1	LG2	polymorphe	1:2:1		[A/G]	ATGNTCGCCTTGTCGCACACATTCAAGCACACGGCGAAGGCGGCTGGCGCTCCCTTCCCAAGGCCGCAGGTTT[T/C]TTGCCTCGTCTCTGTTTTTTCAGTGCAATTAATAGCTGCTTGTGGATCGATTTAAGATGCTNTATATAACGTTTTCTTGATTTTCCCAGGGTTGCTGCGA	1
384_Myb14-800	384_Myb14								NA	NA	NA	501311169	yes	monomorphe			monomorphe			[A/G]	TAACAGNAACACTANCTGCACTGCTCTGCCNTCTNCCANGCACAAAATTCTGCCGTTCCAAAGCCCGAGAACACCGGACATAGCAGACTTCTTTCAATAC[A/G]ACCGCTCTGGAAGNTCGACAANGGAGCTGGTCGCTTCTAAAGCCGAAGAGCATCCGGAACTGAATCTTGATTTGTCTATAAGCTTGCCGTCTCATTCGAC	0.976
384_Myb14-822	384_Myb14								NA	NA	NA	501311171	yes	polymorphe	1:2:1	LG2	polymorphe	1:2:1	LG2	[A/G]	GCTCTGCCNTCTNCCANGCACAAAATTCTGCCGTTCCAAAGCCCGAGAACACCGGACATAGCAGACTTCTTTCAATACNACCGCTCTGGAAGNTCGACAA[T/C]GGAGCTGGTCGCTTCTAAAGCCGAAGAGCATCCGGAACTGAATCTTGATTTGTCTATAAGCTTGCCGTCTCATTCGACCCCCGCCACAACCAGAGCTTCG	0.976
384_Myb2-111	384_Myb2								NA	NA	NA	501311175	yes	polymorphe	1:2:1	LG11	polymorphe	1:1	LG11F	[A/G]	TGGCTGTTGGAGTGAAGTTCCTGAGAAATCAGGTACTCATGCTATTCTCTCCCATTATTCTTGCTGTTTTCAAGGAAACCTTAGGGCTATAATGTGGGTA[A/G]CCAGTACTGAAAAGATCCATTGAACATCTAATGTAGAGAACTTGTAATGGTTGATCTGCCCAATGTGATTTTTTCCATACTTNGTTCAAGTCGTGTTGGT	1
384_Myb2-1129	384_Myb2								NA	NA	NA	501311177	yes	polymorphe	1:2:1	LG11	monomorphe			[T/C]	ATAAAGAAAAAGCTTGCTAAGGCTGAAATAATCTCAAAGAATATTGAGGCTTCCAAAGTACATAATAATCTGCCCCAGTTCTTGTTCGAAGAATCTGCAA[T/C]TCTGGGNAATGAAAGCAAGCTGCTAAAGCCTGAGATGAATACTGATGGGCATGCAGCTCCTCAGAGCCATGTTCTCCCTTCAAAGGAAAATTGTGAAACA	0.988
384_Myb2-1136	384_Myb2								NA	NA	NA	530866282	yes	monomorphe			monomorphe			[C/G]	AAAAGCTTGCTAAGGCTGAAATAATCTCAAAGAATATTGAGGCTTCCAAAGTACATAATAATCTGCCCCAGTTCTTGTTCGAAGAATCTGCAANTCTGGG[C/G]AATGAAAGCAAGCTGCTAAAGCCTGAGATGAATACTGATGGGCATGCAGCTCCTCAGAGCCATGTTCTCCCTTCAAAGGAAAATTGTGAAACATTTCCTT	1
384_Myb2-1553	384_Myb2								NA	NA	NA	530866175	yes	monomorphe			monomorphe			[T/C]	GGGACAATGGTCAGCAGGTTCAAGGACTTCCAGTTTCAAATACATGGCATGGCTACAGTAGCTTGAACCCAATTGAAGGGTCCTTTTATTACAATCCAAA[T/C]TCAGAAAGCAGTAATGGAGTTCACACAACATCTTCTATAAATGAGAGTGACTTCATGAGATCGCTGGATATGGGGCCATTAATTTATTCTCATCATGAAA	1
384_Myb2-1811	384_Myb2								NA	NA	NA	530866284	yes	monomorphe			monomorphe			[T/C]	CTAATGGGGTTGATTTAGGTTATTCCGAGTGCCTATACAGTGGTGAACAATACAACCATGGCACTGAAAACAGTTGCAGCTATTTGCCTCCACTCTATGA[T/C]GTCAGTGAAGAATCTGCAGCCATTGATATAAAACACAGTGGCAACAATTCACTGAGATATCTGGAACAAATCCAAAATAATGAGATCAATATATCCCAAG	1
384_Myb2-194	384_Myb2								NA	NA	NA		no								GGGCTATAATGTGGGTANCCAGTACTGAAAAGATCCATTGAACATCTAATGTAGAGAACTTGTAATGGTTGATCTGCCCAATGTGATTTTTTCCATACTT[A/T]GTTCAAGTCGTGTTGGTATGGGTGCAGAATACACTGCAAATTGACCTGACATGATCAGTTCATCGGTGTAAAGCCTAAAATTATGTTCAGTACATTACCT	1
384_Myb2-337	384_Myb2								NA	NA	NA	501311179	yes	polymorphe	1:2:1	LG11	monomorphe			[T/C]	GACCTGACATGATCAGTTCATCGGTGTAAAGCCTAAAATTATGTTCAGTACATTACCTATCACATGCTTGCTTTCTCGGCCTCCTCATCCTCATGCCATG[T/C]CAATAATAATTTTAAAGTTATCTGAATTCATGTGCTTAGATCTGAATTTGCAGGCATTAATTTGTAGATATTTTGGATAATCAACGTAGACACTATGGCT	0.976
384_Myb2-526	384_Myb2	sp|Q8LPH6|MYB86_ARATH	1e-08	Transcription factor MYB86 (Myb homolog 4) (AtMyb4) (Myb-related protein 86) (AtMYB86)	MYB86 MYB4 At5g26660 F21E10.4	sp|Q8LPH6|MYB86_ARATH	1e-08	Full=Transcription factor MYB86	NA	NA	NA	501311181	yes	polymorphe	1:2:1	LG11	monomorphe			[A/T]	GACACTATGGCTTTTTTGAGCATTAGCTTCTACTGTAAACAGAATATTGCTGACATTGCTGGCTACTAGAAACAAAAATGCCGGAAGCTTAAAGTGTAGA[A/T]CGTGGTTTCTCATCGCTTAATATTTGGTTTCATGGCAGGTCTTCAACGTTGTGGAAAGAGCTGCAGATTACGATGGATCAATTATTTGAGACCTGATATC	1
384_Myb2-727	384_Myb2								NA	NA	NA	501311183	yes	polymorphe	1:2:1	LG11	monomorphe			[A/G]	AGGCGGGGTAATTTCAGTCCAAATGAAGAGAAGCTTATCATCCATCTGCATACTATGGTTGGAAACAGGTTGGTTAATTTCATATTTGCTTCCTACTTTG[T/C]AGAGTCTTTGGTGATAGCATAGTCATTCTTGTATTCAACATTGAAATTCGCACAATNATAGTGATAACATTCTCGTTCTCTCTGAAAAAACATCTCTTTC	0.935
384_Myb2-784	384_Myb2								NA	NA	NA	501311185	yes	polymorphe	1:2:1	LG11	monomorphe			[T/G]	GTTGGAAACAGGTTGGTTAATTTCATATTTGCTTCCTACTTTGNAGAGTCTTTGGTGATAGCATAGTCATTCTTGTATTCAACATTGAAATTCGCACAAT[T/G]ATAGTGATAACATTCTCGTTCTCTCTGAAAAAACATCTCTTTCTTTTGTTCTTGCATTCNACATTGGGCTGCCTCAGCCTAACTGAAAGAAAAACACTTT	0.899
384_Myb2-844	384_Myb2								NA	NA	NA	501311187	yes	monomorphe			polymorphe	1:1	LG11M	[T/C]	GCATAGTCATTCTTGTATTCAACATTGAAATTCGCACAATNATAGTGATAACATTCTCGTTCTCTCTGAAAAAACATCTCTTTCTTTTGTTCTTGCATTC[A/G]ACATTGGGCTGCCTCAGCCTAACTGAAAGAAAAACACTTTCTATCATTCTAAAANNNCACTTTCTGTCATTCTATTTGTTCTGGGCAGTGCATTAATNAA	1
384_Myb2-942	384_Myb2	sp|O22264|MYB12_ARATH	8e-09	Transcription factor MYB12 (Myb-related protein 12) (AtMYB12)	MYB12 PFG1 At2g47460 T30B22.24	sp|P20027|MYB3_HORVU	1e-10	Full=Myb-related protein Hv33	NA	NA	NA	501311189	yes	polymorphe	1:2:1	LG11	monomorphe			[T/C]	TCNACATTGGGCTGCCTCAGCCTAACTGAAAGAAAAACACTTTCTATCATTCTAAAANNNCACTTTCTGTCATTCTATTTGTTCTGGGCAGTGCATTAAT[A/G]AATTAAATATGCGCAGGTGGGCATACATAGCATCCCATTTACCTGGAAGAACAGATAATGAGATCAAAAACTACTGGAACTCTTGGATAAAGAAAAAGCT	1
384_Myb4-119	384_Myb4					sp|Q9LXV2|MYB46_ARATH	0.062	Full=Transcription factor MYB46	NA	NA	NA		yes	monomorphe			monomorphe			[T/G]	AAACGGCCAGGGTTGCTGGAGCGATGTCGCCAAGCAAGCTGGTAAGAACTCACCCACTTCCACTACTCTAATCGCATTCCCTGATCAGGTCTAAATTTTT[T/G]AAGGCCGCACAAATCCAGACTGGTTCCTTCATTTCATGGAGAACTGGGGATTTTGCGCCTTGAGGGTTGAACTATATGTACGGATTTGAATATTTCTGCT	1
384_Myb8-786	384_Myb8								NA	NA	NA	501311191	yes	monomorphe			polymorphe	1:1	LG8M	[T/C]	TTTCAAGCGATGTTTGTGATTATAATTCGATAATGGCGAATCCATCCATGTACAGACCGGGACCCTGCCTTTCTTCTTTGCTATACTCCGAAAGATCCCTCGACCAGGATTTGCTGGACAACGCAGGCACTAATTGCATGAATGGATCAGGCGCAGCAGGATCAGCTCAGTACTGGGACAATACCGATAATAATAATAATAATAATGTGAGGTCAAGTAGCAGGAGCAGCAGCTGCAACAG[T/C]AGTACCGCCAATCTTGAGGTCAATAATGGCGCCGCCTTCGGCCATTTTTGGGGATTCGGTGAGAGACTAGATGCAACTGACATCACCTCTGAAAATGAACGAAAGGCTCCGCTATTTTTGGAGAGAGCTGATCAGTCCGAATATGCCGTTAAG…	1
384_PAL1-P24-175	384_PAL1-P24	sp|Q9SS45|PAL4_ARATH	7e-08	Phenylalanine ammonia-lyase 4 (EC 4.3.1.24)	PAL4 At3g10340 F14P13.6	sp|P52777|PALY_PINTA	5e-29	Full=Phenylalanine ammonia-lyase	NA	NA	NA	501311193	yes	monomorphe			polymorphe	1:2:1		[G/C]	TGCTCTCCACATACCTGACAGCTCTGTGCCAGGCTGTGGATTTAAGGCATCTGGAAGAAAACATGCTGGCCACTGTGAAGCAGATTGTTTCTCAGGTAGC[C/G]AAGAAAANCCTNAGCACAGGGCTCAACGGGGAGCTTTTGCCAGGNCGTTTCTGNGAAAAGGATTTGCTCCAGNTAGTGGATAACGAGCATGTTTTCTCTT	0.996
384_PAL1-P24-403	384_PAL1-P24					sp|P52777|PALY_PINTA	1e-28	Full=Phenylalanine ammonia-lyase	NA	NA	NA	501311195	yes				polymorphe	1:1	LG6M	[T/C]	ACCCATTGACTCAGAAACTGAGAAACATCCTGGTGGAACATGCCTTCAAGAACGGAGAAGGTGAGAAGGATCCCAACACTTCCATTTTCAATAAGATTCC[T/C]CTGTTTGAAGCCGAGCTGAAGGCACAGCTTGAACTGCAAGTTNGTCTGGCCAGAGAAAGTTATGACAAAGGGACCAGCCCTCTGCCCAACAGGATCCAGG	1
384_PAL1-P24-446	384_PAL1-P24	sp|Q9SS45|PAL4_ARATH	4e-10	Phenylalanine ammonia-lyase 4 (EC 4.3.1.24)	PAL4 At3g10340 F14P13.6	sp|P52777|PALY_PINTA	2e-30	Full=Phenylalanine ammonia-lyase	NA	NA	NA		yes							[T/G]	CTTCAAGAACGGAGAAGGTGAGAAGGATCCCAACACTTCCATTTTCAATAAGATTCCNCTGTTTGAAGCCGAGCTGAAGGCACAGCTTGAACTGCAAGTT[A/C]GTCTGGCCAGAGAAAGTTATGACAAAGGGACCAGCCCTCTGCCCAACAGGATCCAGGAATGCAGGTCTTATCCTCTCTATGAATTTGTNAGAAACCAGCT	0.877
384_PAL1-P24-535	384_PAL1-P24	sp|P35510|PAL1_ARATH	1e-08	Phenylalanine ammonia-lyase 1 (EC 4.3.1.24)	PAL1 At2g37040 T1J8.22	sp|P52777|PALY_PINTA	3e-21	Full=Phenylalanine ammonia-lyase	NA	NA	NA	501311197	yes	monomorphe			polymorphe	1:1	LG6F	[A/G]	AACTGCAAGTTNGTCTGGCCAGAGAAAGTTATGACAAAGGGACCAGCCCTCTGCCCAACAGGATCCAGGAATGCAGGTCTTATCCTCTCTATGAATTTGT[A/G]AGAAACCAGCTCGGTACCANNNNNNNNNNNNNNNNGACCACTTCCCCTGGTGAAGTGATTGAAGTGGTTTACGACGCTATCAGTGAGGACAAGGTCATAG	1
384_PAL1-P31-1118	384_PAL1-P31	sp|Q9SS45|PAL4_ARATH	3e-20	Phenylalanine ammonia-lyase 4 (EC 4.3.1.24)	PAL4 At3g10340 F14P13.6	sp|P52777|PALY_PINTA	2e-24	Full=Phenylalanine ammonia-lyase	NA	NA	NA	501311199	yes	monomorphe			polymorphe	1:1	LG6M	[T/G]	CAGCGATCATNNNNNNNNNNNNNNNNNNNNNNNNNNNNNNCGCTGCTAAGCTCCATGAGATGAATCCTCTGCAGAAGCCAAAGCAGGATCGCTATGCGCT[T/G]CGCACTTCGCCTCAGTGGCTCGGCCCTCAGGTGGAGATTATCAGATCTGCAACTCACATGATTGAGCGGGAAATCAATTCTGTGAATGACAATCCAGTAA	0.949
384_PAL1-P31-1508	384_PAL1-P31	sp|Q9SS45|PAL4_ARATH	8e-25	Phenylalanine ammonia-lyase 4 (EC 4.3.1.24)	PAL4 At3g10340 F14P13.6	sp|P52777|PALY_PINTA	1e-29	Full=Phenylalanine ammonia-lyase	NA	NA	NA	501311201	yes	monomorphe			polymorphe	1:2:1	LG6	[A/G]	GCCTGGATTATGGAATGAAAGGGGCCGAGATCGCTATGGCTTCTTACACTTCTGAGCTTCTTTACCTGGCAAATCCTGTCACCACCCATGTACAGAGCGC[T/C]GAACAGCATAACCAGGATGTGAATTCTCTGGGTCTTGTTTCAGCTAGAAAATCTGCCGAGGCCATCGATATTCTGAAGCTGATGCTCTCCACATACCTGA	1
384_PAL1-P31-1691	384_PAL1-P31	sp|P35510|PAL1_ARATH	1e-19	Phenylalanine ammonia-lyase 1 (EC 4.3.1.24)	PAL1 At2g37040 T1J8.22	sp|P52777|PALY_PINTA	7e-32	Full=Phenylalanine ammonia-lyase	NA	NA	NA	501311204	yes	monomorphe			polymorphe	1:2:1		[G/C]	TGCTCTCCACATACCTGACAGCTCTGTGCCAGGCTGTGGATTTAAGGCATCTGGAAGAAAACATGCTGGCCACTGTGAAGCAGATTGTTTCTCAGGTAGC[C/G]AAGAAAACCCTGAGCACAGGGCTCAACGGGGAGCTTTTGCCAGGCCGTTTCTGCGAAAAGGATTTGCTCCAGGTAGTGGATAACGAGCATGTTTTCTCTT	0.996
384_PAL1-P31-1919	384_PAL1-P31					sp|P52777|PALY_PINTA	1e-28	Full=Phenylalanine ammonia-lyase	NA	NA	NA		no								ACCCATTGACTCAGAAACTGAGAAACATCCTGGTGGAACATGCCTTCAAGAACGGAGAAGGTGAGAAGGATCCCAACACTTCCATTTTCAATAAGATTCC[T/C]CTGTTTGAAGCCGAGCTGAAGGCACAGCTTGAACTGCAAGTTNGTCTGGCCAGAGAAAGTTATGACAAAGGGACCAGCCCTCTGCCCAACAGGATCCAGG	1
384_PAL1-P31-1962	384_PAL1-P31	sp|Q9SS45|PAL4_ARATH	4e-10	Phenylalanine ammonia-lyase 4 (EC 4.3.1.24)	PAL4 At3g10340 F14P13.6	sp|P52777|PALY_PINTA	2e-30	Full=Phenylalanine ammonia-lyase	NA	NA	NA		yes							[T/G]	CTTCAAGAACGGAGAAGGTGAGAAGGATCCCAACACTTCCATTTTCAATAAGATTCCNCTGTTTGAAGCCGAGCTGAAGGCACAGCTTGAACTGCAAGTT[A/C]GTCTGGCCAGAGAAAGTTATGACAAAGGGACCAGCCCTCTGCCCAACAGGATCCAGGAATGCAGGTCTTATCCTCTCTATGAATTTGTGAGAAACCAGCT	0.877
384_PAL1-P31-2090	384_PAL1-P31	sp|P45724|PAL2_ARATH	1e-10	Phenylalanine ammonia-lyase 2 (EC 4.3.1.24)	PAL2 At3g53260 T4D2.190	sp|P52777|PALY_PINTA	2e-25	Full=Phenylalanine ammonia-lyase	NA	NA	NA	530865623	yes	monomorphe						[G/C]	GGACCAGCCCTCTGCCCAACAGGATCCAGGAATGCAGGTCTTATCCTCTCTATGAATTTGTGAGAAACCAGCTCGGTACCAAGCTTCTGTCTGGAACTCG[C/G]ACCACTTCCCCTGGTGAAGNNNNNNNNNNNNNNNNNNNNGCTATCANTGAGGACAAGGTCATAGGCCCTCTCTTCAAATGCTTGGATGGGTGGAAAGGAA	0.996
384_PAL1-P31-2137	384_PAL1-P31					sp|P52777|PALY_PINTA	7e-21	Full=Phenylalanine ammonia-lyase	NA	NA	NA		yes							[T/C]	CTCTATGAATTTGTGAGAAACCAGCTCGGTACCAAGCTTCTGTCTGGAACTCGNACCACTTCCCCTGGTGAAGNNNNNNNNNNNNNNNNNNNNGCTATCA[A/G]TGAGGACAAGGTCATAGGCCCTCTCTTCAAATGCTTGGATGGGTGGAAAGGAACTCCTGGCCCATTNTGAAATAAATAATCTTCCAAGATCCCCTTTATA	0.976
384_PAL1-P31-2264	384_PAL1-P31					sp|P52777|PALY_PINTA	2e-12	Full=Phenylalanine ammonia-lyase	NA	NA	NA		yes	monomorphe			monomorphe			[A/G]	TCAAATGCTTGGATGGGTGGAAAGGAACTCCTGGCCCATTNTGAAATAAATAATCTTCCAAGATCCCCTTTATACAACGACTGCTATGATTTGAGTCCTC[A/G]GATCTTTTTGTTCATGCAGTTGTTTACCGATCTGGAATTTGATTGGTCATAAAGCTTGAATTTGTTTTTCTTTCTTTTGTTTTATACTGCTGGATTTGCA	1
384_PAL1-P31-244	384_PAL1-P31					sp|P52777|PALY_PINTA	1e-26	Full=Phenylalanine ammonia-lyase	NA	NA	NA	530865625	yes							[A/G]	GATCCACTGAACTGGGTTCGAGCAGCCAAGGCCATGGAAGGAAGTCACTTTGAAGAAGTGAAAGCGATGGTGGATTCGTATTTGGGAGTCAAGGAGATTT[A/G]CATTGAAGGGANATCTCTGACAACCTCAGACGTTGCTGCCATTGCTCGAAGATCGCAAGTGAAAGTGAAATTGGANGCCGAAGCTGCCAAATCTAGGGTC	1
384_PAL1-P31-2494	384_PAL1-P31								NA	NA	NA		yes	monomorphe			monomorphe			[T/C]	GGTGGCAGATCATTTGGGTGATCTGAAACATGTAAAAGTGGCGGATCATTTGGGTAGCATGGCAGATCAGTTGGGTGATCGTGTGCTGCTTTTACTATTA[T/C]TTACATATTTAAAGATGGAACTTTGGGGAATAAAAATATGATTTTAATTGAACTTTTTCCTCTATTTTAT	1
384_PAL1-P31-256	384_PAL1-P31					sp|P52777|PALY_PINTA	3e-26	Full=Phenylalanine ammonia-lyase	NA	NA	NA	530866177	yes	monomorphe			monomorphe			[T/G]	TGGGTTCGAGCAGCCAAGGCCATGGAAGGAAGTCACTTTGAAGAAGTGAAAGCGATGGTGGATTCGTATTTGGGAGTCAAGGAGATTTNCATTGAAGGGA[A/C]ATCTCTGACAACCTCAGACGTTGCTGCCATTGCTCGAAGATCGCAAGTGAAAGTGAAATTGGANGCCGAAGCTGCCAAATCTAGGGTCGAGGAGAGTTCA	0.976
384_PAL1-P31-320	384_PAL1-P31	sp|P45724|PAL2_ARATH	3e-07	Phenylalanine ammonia-lyase 2 (EC 4.3.1.24)	PAL2 At3g53260 T4D2.190	sp|P52777|PALY_PINTA	3e-26	Full=Phenylalanine ammonia-lyase	NA	NA	NA		no								CGTATTTGGGAGTCAAGGAGATTTNCATTGAAGGGANATCTCTGACAACCTCAGACGTTGCTGCCATTGCTCGAAGATCGCAAGTGAAAGTGAAATTGGA[T/C]GCCGAAGCTGCCAAATCTAGGGTCGAGGAGAGTTCAAACTGGGTTCTCACNCAGATGACTAAGGGGACGGATACCTATGGNGTCACTACTGGTTTCGGAG	1
384_PAL1-P31-401	384_PAL1-P31	sp|Q9SS45|PAL4_ARATH	5e-11	Phenylalanine ammonia-lyase 4 (EC 4.3.1.24)	PAL4 At3g10340 F14P13.6	sp|P52777|PALY_PINTA	5e-30	Full=Phenylalanine ammonia-lyase	NA	NA	NA	501311206	yes	monomorphe			polymorphe	1:1	LG6M	[A/G]	AAGTGAAAGTGAAATTGGANGCCGAAGCTGCCAAATCTAGGGTCGAGGAGAGTTCAAACTGGGTTCTCACNCAGATGACTAAGGGGACGGATACCTATGG[T/C]GTCACTACTGGTTTCGGAGCCACTTCTCACAGGAGAACGAACCAGGGAGCCGAGCTTCAGAAGGAGCTGATCCGCTTCTTGAATGCCGGAGTTCTTGGCA	0.877
384_PAL1-P31-704	384_PAL1-P31	sp|P45724|PAL2_ARATH	3e-14	Phenylalanine ammonia-lyase 2 (EC 4.3.1.24)	PAL2 At3g53260 T4D2.190	sp|P52777|PALY_PINTA	5e-29	Full=Phenylalanine ammonia-lyase	NA	NA	NA	530866179	yes	monomorphe			monomorphe			[T/C]	TGGAAACTGTGGAGAAGCTGTTGAATGCGGGGCTGACCCCAAAGCTGCCCTTAAGAGGAACCATAAGTTCTTCTGGTGATCTGGTTCCCCTGTCTTATAT[T/C]GCTGGGCTCTTGACCGGGAGGCCTAATTCCAGAGTCAGATCCAGAGATGGAATTGAAATGAGCGGAGCCGAAGCGCTCAAGAAAGTGGGCTTGGAAAAGC	1
384_PFK-109	384_PFK					sp|Q41140|PFPA_RICCO	8e-12	Full=Pyrophosphate--fructose 6-phosphate 1-phosphotransferase subunit alpha	NA	NA	NA		yes	monomorphe			monomorphe			[G/C]	CCTGGACCTCTTCAGTTTGAGGGTCCCGGGGCAAATGCNAAAACCATAACCTTATCTGTTGAAGACCAGGATTATATTGGTCGGATTCAACTGTTGAGAAGTTATCTC[C/G]ACAAGGTNAGTCTAAAAACTAGGTCAAAGTTCACCGCAATTAATCAATTTCTCTCCCAGTGCTTTCTAATCAATNANTATTCCTGCAGGTGCGNGATATGG	1
384_PFK-117	384_PFK					sp|Q41140|PFPA_RICCO	5e-13	Full=Pyrophosphate--fructose 6-phosphate 1-phosphotransferase subunit alpha	NA	NA	NA		no								CCTGGACCTCTTCAGTTTGAGGGTCCCGGGGCAAATGCNAAAACCATAACCTTATCTGTTGAAGACCAGGATTATATTGGTCGGATTCAACTGTTGAGAAGTTATCTCNACAAGGT[C/G]AGTCTAAAAACTAGGTCAAAGTTCACCGCAATTAATCAATTTCTCTCCCAGTGCTTTCTAATCAATNANTATTCCTGCAGGTGCGNGATATGGTGAAACCTGG	0.988
384_PFK-184	384_PFK					sp|Q41140|PFPA_RICCO	8e-13	Full=Pyrophosphate--fructose 6-phosphate 1-phosphotransferase subunit alpha	NA	NA	NA		yes	monomorphe			monomorphe			[T/C]	CCTGGACCTCTTCAGTTTGAGGGTCCCGGGGCAAATGCNAAAACCATAACCTTATCTGTTGAAGACCAGGATTATATTGGTCGGATTCAACTGTTGAGAAGTTATCTCNACAAGGTNAGTCTAAAAACTAGGTCAAAGTTCACCGCAATTAATCAATTTCTCTCCCAGTGCTTTCTAATCAAT[T/C]ANTATTCCTGCAGGTGCGNGATATGGTGAAACCTGGATGCCCAGAGGAGGTTCTAAAAGCTGCCTTAAGTGCTATGNCCTCANTGAGTGATGTTCTCACAA	0.965
384_PFK-203	384_PFK					sp|Q41140|PFPA_RICCO	1e-12	Full=Pyrophosphate--fructose 6-phosphate 1-phosphotransferase subunit alpha	NA	NA	NA	530866180	yes	monomorphe			monomorphe			[T/C]	CCTGGACCTCTTCAGTTTGAGGGTCCCGGGGCAAATGCNAAAACCATAACCTTATCTGTTGAAGACCAGGATTATATTGGTCGGATTCAACTGTTGAGAAGTTATCTCNACAAGGTNAGTCTAAAAACTAGGTCAAAGTTCACCGCAATTAATCAATTTCTCTCCCAGTGCTTTCTAATCAATNANTATTCCTGCAGGTGCG[A/G]GATATGGTGAAACCTGGATGCCCAGAGGAGGTTCTAAAAGCTGCCTTAAGTGCTATGNCCTCANTGAGTGATGTTCTCACAACTATGGCTGCCCCAGCATATAGAACAGAGTACTAACGCTGAAGCATTTCTNGCGACACAAAAAA	0.996
384_PFK-261	384_PFK					sp|P21342|PFPA_SOLTU	0.009	Full=Pyrophosphate--fructose 6-phosphate 1-phosphotransferase subunit alpha	NA	NA	NA		yes	monomorphe			monomorphe			[C/G]	TAATCAATTTCTCTCCCAGTGCTTTCTAATCAATNANTATTCCTGCAGGTGCGNGATATGGTGAAACCTGGATGCCCAGAGGAGGTTCTAAAAGCTGCCTTAAGTGCTATG[C/G]CCTCANTGAGTGATGTTCTCACAACTATGGCTGCCCCAGCATATAGAACAGAGTACTAACGCTGAAGCATTTCTNGCGACACAAAAAA	0.976
384_PFK-336	384_PFK								NA	NA	NA		yes	monomorphe			monomorphe			[T/G]	GGATGCCCAGAGGAGGTTCTAAAAGCTGCCTTAAGTGCTATGNCCTCANTGAGTGATGTTCTCACAACTATGGCTGCCCCAGCATATAGAACAGAGTACTAACGCTGAAGCATTTCT[T/G]GCGACACAAAAAA	1
384_PFK-39	384_PFK					sp|Q41140|PFPA_RICCO	4e-09	Full=Pyrophosphate--fructose 6-phosphate 1-phosphotransferase subunit alpha	NA	NA	NA	501311208	yes	polymorphe	1:2:1	LG11	monomorphe			[T/C]	CCTGGACCTCTTCAGTTTGAGGGTCCCGGGGCAAATGC[A/G]AAAACCATAACCTTATCTGTTGAAGACCAGGATTATATTGGTCGGATTCAACTGTTGAGAAGTTATCTCNACAAGGTNAGTCTAAAAACTAGGTCAAAGTT	0.965
384_PHY-N-25	384_PHY-N	sp|P14712|PHYA_ARATH	2e-13	Phytochrome A (Protein ELONGATED HYPOCOTYL 8) (Protein FAR RED ELONGATED 1) (Protein FAR RED ELONGATED HYPOCOTYL 2)	PHYA FHY2 FRE1 HY8 At1g09570 F14J9.23	sp|Q39557|PHY2_CERPU	5e-16	Full=Phytochrome 2	NA	NA	NA	501311210	yes	monomorphe			monomorphe			[C/G]	GGAGGTGCCAAGCATGATCTGCAG[C/G]aAAGAGATGATGGTAAGAAAATGCATCCACGATCTTCTTTTAATGCATTCCTTGAAGTGGTAAAAATGAGGAGTTTGTCTTGGGAGGATGTTGAGATGGATGCCATCCATTCA	0.935
384_PHY-N-291	384_PHY-N	sp|P14712|PHYA_ARATH	7e-28	Phytochrome A (Protein ELONGATED HYPOCOTYL 8) (Protein FAR RED ELONGATED 1) (Protein FAR RED ELONGATED HYPOCOTYL 2)	PHYA FHY2 FRE1 HY8 At1g09570 F14J9.23	sp|Q40762|PHY_PICAB	2e-37	Full=Phytochrome	NA	NA	NA		no								GATGCCATCCATTCATTGCAGTTAATACTGCGGGGTTCCTGCAAAGAAACTGATGGCAGTGGCAGAAATATCTCGATAAATAGGCAACTCAATGATTTGAAACTTCAGGAGATGGATGAATTGAATGCAGTGACNAATGAGATGGTGAGACTGATTGAAACAGCAAC[T/G]GCTCCAATCTTGGCAGTTGATGCTTATGGAGTAGTAAATGGATGGAATAGAAAAGCTGCTGAACTTACGGGGTTGTCAGTGGAAGAGGTTCTGGGGGAGCCTCTAATCAATCTGGTCGAGGAAACCTCAGCTGAGAACGTGAAAAGGATGCTACATTTGGCTTTGCAAGGTGATAAAATCATTCAAATTATTTGTTGGGACATAGTCAATATACCTGTCTTTCTTTC…	1
384_Pp1-104	384_Pp1								NA	NA	NA	530866286	yes	monomorphe			monomorphe			[A/G]	AATCCCCGCGGGTGACGCAGGAGAGTATAAAGGGTTCCTCTGGTAAAGGAAATGGGAGCGGCGTCAAACTGCAGGACGCTGTGGCCGATAACAAGCCAGGAAA[A/G]GTGGAGCTCGGGCTCGAGGCTGGGGTCCCNTCGGGTGGGGTGAAGGTAAAGTCCAGTGACTTCAAGTCTCGCGGTGCCGGGGATAAAAGCGAGAAGAAGCTGAATGAGCCCAAC	0.787
384_Pp1-134	384_Pp1								NA	NA	NA		yes	monomorphe			monomorphe			[A/C]	AATCCCCGCGGGTGACGCAGGAGAGTATAAAGGGTTCCTCTGGTAAAGGAAATGGGAGCGGCGTCAAACTGCAGGACGCTGTGGCCGATAACAAGCCAGGAAANGTGGAGCTCGGGCTCGAGGCTGGGGTCCC[T/G]TCGGGTGGGGTGAAGGTAAAGTCCAGTGACTTCAAGTCTCGCGGTGCCGGGGATAAAAGCGAGAAGAAGCTGAATGAGCCCAACTANGGGCTCTGGNCTCTGACGGAAT	0.787
384_Pp1-221	384_Pp1								NA	NA	NA	501311212	yes	polymorphe	1:2:1	LG11	polymorphe	1:1	LG11F	[A/G]	TCGAGGCTGGGGTCCCNTCGGGTGGGGTGAAGGTAAAGTCCAGTGACTTCAAGTCTCGCGGTGCCGGGGATAAAAGCGAGAAGAAGCTGAATGAGCCCAACTA[A/G]GGGCTCTGGNCTCTGACGGAATGCTCNTCAACGAGCAGACTGGTCTAGGTTTAATATAGTAGTTNCANCTGCATGTAGCTAAATGCACAGNTCGTGTGCATCG	0.915
384_Pp1-331	384_Pp1								NA	NA	NA	501311214	yes	polymorphe	1:2:1	LG11	polymorphe	1:1	LG11F	[A/G]	TANGGGCTCTGGNCTCTGACGGAATGCTCNTCAACGAGCAGACTGGTCTAGGTTTAATATAGTAGTTNCANCTGCATGTAGCTAAATGCACAGNTCGTGTGCATCGTTTTGT[T/C]AGTTTTCAAAGTGTTTTGCATGGTTTTGTTAGTTTTCCTTTGTCCTCTAACTTATTGGGCTTGTGTTTTAAATTAAGCTTTTTGGGTTGTCTAAACATTAA	0.899
384_PP2C-246	384_PP2C					sp|P49597|P2C56_ARATH	0.019	Full=Protein phosphatase 2C 56	NA	NA	NA	530866182	yes	monomorphe			monomorphe			[T/C]	TGAAACTGTGGGGGACTTGGAAAGTTCTACTGGGAAAGCAGCCCTACATCTGTTTGGAGTTTATGATGGACATGGGGGCTCTCAGGTTAGTATGCTTGGTCTTTTTTGTTCTTTATTTGCAAGTTTAGAGGACTGGTCATGATTTTANNGTTACAACTTCTCAGTGTGAGTAACCTAGTAATATTTGACCAAAATGGTGCATCCATAGTTTTCTGTTCTTGAATTAATAnTATTTTGCTGGAATG[A/G]AAATTGTATGGGCAGGTAGCAAATTTCTGCAAAGAGCGCCTCCATGGAGCTCTAATTGAGGAGTTGGAGGCAGAAATGAGAGAGGGTGACAGAGGTGAGGGTGAATGCAGCTGGCAGAGGCAATGGGAAAGGGCTTTTGTTGCCTGTTT…	0.896
384_Pp4-233	384_Pp4					sp|A2A1A0|NCS1_COPJA	2e-10	Full=S-norcoclaurine synthase 1	NA	NA	NA		yes	monomorphe			monomorphe			[A/G]	GTCTCGGATTGAGTCCTCACGCAGATGGAGGGGGGCTAACATTGCTTCTGCAGGATGACGAAACAGTAGGCTTGCATGTCCGGAAGAACAATCAATGGATTCCTGTCGAGCCCATTCCTTATGCCTTTGTTATAAACATTGGAGACATAGTAGAGGTAATCATGTCAATCCACTGCTTTCTATTTCAAATATTTCATTTATTAGGAATCTGCTACCTTTAGGATAGTTTCAT[A/G]GGCATTCATGAAATGGGAGCATGTTAGGAATTTCAAC	0.765
384_PR-AGP4-1188	384_PR-AGP4								NA	NA	NA	501311216	yes	monomorphe			polymorphe	1:1	LG7M	[T/C]	AGCCGATCNCGCTNAAGAAGGGTTTGCANCTGAAGNTCCCGCCGAAAGCGCGGCTGTTGAAACGGCAGCAGAAGAAANGGGNGAAGAGATTTTGGCCAAG[A/G]AAGAAACACCAGCTGAAGTTCCAGAAGAAAAAATTGCATCAGTGGAAGAGAGTGCTGTTGAAGAAGCAAAGCCGGCTGAAGCAGTTCCCGTTGAAGAGAA	1
384_PR-AGP4-1303	384_PR-AGP4								NA	NA	NA	501311218	yes				polymorphe	1:1	LG7M	[T/G]	GAAGTTCCAGAAGAAAAAATTGCATCAGTGGAAGAGAGTGCTGTTGAAGAAGCAAAGCCGGCTGAAGCAGTTCCCGTTGAAGAGAAGACCGAGGGTGAGG[T/G]TAAGGCNGAAGAATAAAAGAATGGCTATGGGAANCGAATAAATAAAATGTCTGTATGGATCATTTGGGGATGNTAGTGTTGATGCTCAAAACTTATATAA	0.834
384_PR-AGP4-1455	384_PR-AGP4								NA	NA	NA		no								TGTATGGATCATTTGGGGATGNTAGTGTTGATGCTCAAAACTTATATAATAGTATGCNAAGAAANTGTTTCCTAAGGCTNAAGCGAGAGCTTNGACTATG[C/G]CACTGCCCAGTTCCGGGGTTTAATTTATCATTTTGGTTACTGAGATTGCATAATGCACAGTTTTCTTNNNAGTAAGCACAGTATGTAGTAAACGG	1
384_PR-AGP4-47	384_PR-AGP4								NA	NA	NA	530866288	yes	monomorphe			monomorphe			[A/G]	TTAGCCGAGCCATCAAGCTTTTCTGATCAGATTNATTCGATTTCTG[T/C]AGAGCTAACTGCTTTATCGGCTCTTTATAGAAATTCTTGATATGGCCACTGTTGAGGTATATCAATGAAACTTGAGTAATCTTGNCATTGCCAAGTTTAT	0.889
384_PR-AGP4-802	384_PR-AGP4								NA	NA	NA	501311220	yes	polymorphe	1:2:1	LG7	monomorphe			[A/G]	CNTANGAATTTAAACTTNTATTNGAGAAAGATTTAAATCGATTTATACTTTGCCAGCAAANCATTTACCGATTGATCATTGAATAATTATCATCATGGAT[T/C]GTTTTCGCAGGTTGCTTCGTCTGTTGGATTGATTGCAAAGGAAGAACAGGTGAAGGCCGCAGAGGATGCTGTGAAAGTTACCGAGATCGAACCCGCGACC	1
384_RD21-566	384_RD21	sp|O65493|XCP1_ARATH	4e-08	Xylem cysteine proteinase 1 (AtXCP1) (EC 3.4.22.-)	XCP1 At4g35350 F23E12.90	sp|O65493|XCP1_ARATH	4e-08	Full=Xylem cysteine proteinase 1	NA	NA	NA		yes	monomorphe						[T/C]	TCTGAACAAGTTTGCAGATCnGAGCnACGAGGAATTCAAGGCCACATATCTNGGTGCCAAGCTGGATACCAAGAAACGCTTGCTGAGGTCTCCCAGCCCTCGATACCAGTATTCCGACGGCGA[A/G]GATTTGCCAAAGTCCATTGACTGGAGAGAAAAGGGAGCCGTGGCTCCCGTGAAGGACCAGGGTNCATGTGGTAAGTTTTATNTNATGAATTTTCATACCCTAATTTTCAGTTTTACGAGAAGTTATATCTNATGAATTTTCATACCCT	0.915
384_RD21-630	384_RD21	sp|O65493|XCP1_ARATH	1e-09	Xylem cysteine proteinase 1 (AtXCP1) (EC 3.4.22.-)	XCP1 At4g35350 F23E12.90	sp|O65493|XCP1_ARATH	1e-09	Full=Xylem cysteine proteinase 1	NA	NA	NA	530865626	yes							[T/G]	ACAAGTTTGCAGATCnGAGCnACGAGGAATTCAAGGCCACATATCTNGGTGCCAAGCTGGATACCAAGAAACGCTTGCTGAGGTCTCCCAGCCCTCGATACCAGTATTCnGACGGCGANGATTTGCCAAAGTCCATTGACTGGAGAGAAAAGGGAGCCGTGGCTCCCGTGAAGGACCAGGGT[T/G]CATGTGGTAAGTTTTATNTNATGAATTTTCATACCCTAATTTTCAGTTTTACGAGAAGTTATATCTNATGAATTTTCATACCCTAGACCATAACAATGCCCTGTACAGTANTTTTTATTTGAGAAGTT	0.787
384_SCL1-1749	384_SCL1	sp|Q9LDL7|PAT1_ARATH	9e-25	Scarecrow-like transcription factor PAT1 (GRAS family protein 29) (AtGRAS-29) (Protein PHYTOCHROME A SIGNAL TRANSDUCTION 1)	PAT1 At5g48150 MIF21.4	sp|Q9LDL7|PAT1_ARATH	9e-25	Full=Scarecrow-like transcription factor PAT1	NA	NA	NA	530866184	yes	monomorphe			monomorphe			[A/G]	TGAATACAAGTAATCATCGAGATCGGCTTTTAAGAATGGTCAAAGGCTTGTCTCCAAATGTGGTAACGTTGGTGGAGCAAGAAGCCAACACTAATACTGC[A/G]CCTTTTTTACCCAGGTTCATGGAGACTTTGAGTTATTACACTGCTATGTTTGAATCTTTGGATGTAACTTTGCAAAGGGATAGCAAAGAGCGGGTCAGCG	1
384_SCL1-197	384_SCL1					sp|Q8PPW9|MDCG_XANAC	5.3	Full=Phosphoribosyl-dephospho-CoA transferase	NA	NA	NA		yes							[T/G]	TCAGGTGTTCCCGAAATCTCCAAAAACATGGGGATGCAGTACATGCCTGGAGGAATCGGTCTGAATCTCCAACGTGGTTGGGGAAATTCCTTCAGATCTT[T/G]TTCNACAGATTTAAGCCCAAAACAGAATGGNAACTTTGCTATTGATCACACATCTACGACTGGTGAGCGTAGTGNTGGAACCCTGAAGATGATTGATCAG	1
384_SCL1-318	384_SCL1								NA	NA	NA	501311222	yes	polymorphe	1:2:1	LG9	polymorphe	1:1	LG9M	[A/G]	AACAGAATGGNAACTTTGCTATTGATCACACATCTACGACTGGTGAGCGTAGTGNTGGAACCCTGAAGATGATTGATCAGAGGTCTCCAATTTCTCCCCT[T/C]TCTCCTCAAGGGATTGGATCTGACGGTTTGCCTCAAACCAGTCAGAGTCAAAGACTTTATTCCAGTGAAAGAAACCAAATGCATGATGATCTAATCCACA	0.976
384_SCL1-431	384_SCL1								NA	NA	NA		no								ATTGGATCTGACGGTTTGCCTCAAACCAGTCAGAGTCAAAGACTTTATTCCAGTGAAAGAAACCAAATGCATGATGATCTAATCCACAGTTCTTCACACA[A/G]TCATGGTTCTTTTAAAGATCAAGTATACATTCATGAAAGTTTTCCATGTAACAATGAACTTTCACACGAGAGCTCTATATGTATTCAATCTTCTGGTGGA	0.732
384_SCL1-570	384_SCL1								NA	NA	NA	501311224	yes	polymorphe	1:2:1	LG9				[T/G]	GTTTTCCATGTAACAATGAACTTTCACACGAGAGCTCTATATGTATTCAATCTTCTGGTGGAAGTCCTTTGTCTTCACAGCATTCACAATCATATTCTTC[T/G]GATTCTAGATATTTCCATTCAGCAGAGGATGCAGCCGACCTAGTCGGAAATGCTTACAGTGGCAATGGGCAGCCAGCGAATTTGAAGATTTTNGAGGAAA	1
384_SCL1-663	384_SCL1					sp|Q9ZHE3|HIS5_BUCAP	3.9	Full=Imidazole glycerol phosphate synthase subunit HisH	NA	NA	NA	501311226	yes	polymorphe	1:2:1	LG9	polymorphe	1:1	LG9M	[A/G]	ATTCTTCNGATTCTAGATATTTCCATTCAGCAGAGGATGCAGCCGACCTAGTCGGAAATGCTTACAGTGGCAATGGGCAGCCAGCGAATTTGAAGATTTT[A/G]GAGGAAATAGAAACAGCACTGTTGGGACCTGATGGCGACGATCCTGTAGATATGGACTATGCCTATGGGGATCATACACTTAATTCTAATTCAGAATGGA	1
384_SCL1-823	384_SCL1					sp|P46675|STU2_YEAST	7.2	Full=Protein STU2	NA	NA	NA	501311228	yes	polymorphe	1:2:1	LG9	polymorphe	1:1		[T/C]	TGCCTATGGGGATCATACACTTAATTCTAATTCAGAATGGAGTTTGGAGGCGTTGAGTGACTTAAACGATTTTCTTGACCAAACCTCCAACCCTGGTTAC[T/C]CCCAAATAAATAATGCAGATAGCTCCAGGGTGCCAGATAACTTGCAGCAGCTAACAAATCACGGGGATCGAAATGTTAAAGAAGAAACAGTGAATGAAGT	1
384_SPS-258	384_SPS	sp|Q8RY24|SPS3_ARATH	4e-26	Probable sucrose-phosphate synthase 3 (EC 2.4.1.14) (Sucrose phosphate synthase 3F) (AtSPS3F) (UDP-glucose-fructose-phosphate glucosyltransferase)	SPS3 SPSB At1g04920 F13M7.9	sp|P31927|SPS_MAIZE	2e-26	Full=Sucrose-phosphate synthase	NA	NA	NA		yes	monomorphe			monomorphe			[A/C]	CTTTACCCGCTTGATCCCCAAGTACTTTGGACATGTTCAGAATGTGACCTAATGCCCCATCTACAAATTCTTGAATGTAAGGCCACAATAATTCCTTGGGAATATATTTATCTCGCGGACCACAAGGGATTCTTATGATATATGCACCACTGCTTTCCCCTCCACCATGCCCATCAACATCATAAGAATCCCTTGTGGTCCGCGAGAT[A/C]AATATANTCGCAAGGNATTATTGTGGCCTTACATTCAAGAATTTGTAGATGGGGCATTAGGTCACATTCTGAACATGTCCAAAGTACTTGGGGATCAAGCGGGTAAAGGTGATCCAGTTTGGCCTTATGTTATTCATGGACA	0.949
384_SPS-274	384_SPS	sp|Q8RY24|SPS3_ARATH	9e-22	Probable sucrose-phosphate synthase 3 (EC 2.4.1.14) (Sucrose phosphate synthase 3F) (AtSPS3F) (UDP-glucose-fructose-phosphate glucosyltransferase)	SPS3 SPSB At1g04920 F13M7.9	sp|P31927|SPS_MAIZE	3e-23	Full=Sucrose-phosphate synthase	NA	NA	NA		yes	monomorphe			monomorphe			[T/G]	GGCCACAATAATTCCTTGGGAATATATTTATCTCGCGGACCACAAGGGATTCTTATGATATATGCACCACTGCTTTCCCCTCCACCATGCCCATCAACATCATAAGAATCCCTTGTGGTCCGCGAGATNAATATANTCGCAAGG[A/C]ATTATTGTGGCCTTACATTCAAGAATTTGTAGATGGGGCATTAGGTCACATTCTGAACATGTCCAAAGTACTTGGGGATCAAGCGGGTAAAGGTGATCCAGTTTGGCCTTATGTTATTCATGGACANTATGCNGATGCA	0.988
384_SPS-401	384_SPS	sp|Q8RY24|SPS3_ARATH	4e-30	Probable sucrose-phosphate synthase 3 (EC 2.4.1.14) (Sucrose phosphate synthase 3F) (AtSPS3F) (UDP-glucose-fructose-phosphate glucosyltransferase)	SPS3 SPSB At1g04920 F13M7.9	sp|Q8RY24|SPS3_ARATH	4e-30	Full=Probable sucrose-phosphate synthase 3	NA	NA	NA		yes							[T/C]	CCATCAACATCATAAGAATCCCTTGTGGTCCGCGAGATNAATATANTCGCAAGGNATTATTGTGGCCTTACATTCAAGAATTTGTAGATGGGGCATTAGGTCACATTCTGAACATGTCCAAAGTACTTGGGGATCAAGCGGGTAAAGGTGATCCAGTTTGGCCTTATGTTATTCATGGACA[T/C]TATGCNGATGCAGGTGATAGTGCAGCACTCTTGTCAG	1
384_THE1-271	384_THE1								NA	NA	NA	501311230	yes				polymorphe	1:1	LG5M	[T/A]	CTCTAAAGTGGTTGTTGTTAATATTCAAATCCTTCAATGGGATAGACAGTTGTGAGGGTTCGTTTGCATTCTTTTTGAATGTTATATGCGAACTACTGTA[A/T]TTAGCTTCCTTTATTGCACATTTGTATCGTGATACTNGACATAATGTTTCCAAGATCTCAAAATGGTTGCTTAGGTGGGAAATCATTTGTTTGTAGGAAT	0.965
384_THE1-308	384_THE1								NA	NA	NA		yes							[T/C]	TGGGATAGACAGTTGTGAGGGTTCGTTTGCATTCTTTTTGAATGTTATATGCGAACTACTGTANTTAGCTTCCTTTATTGCACATTTGTATCGTGATACT[A/G]GACATAATGTTTCCAAGATCTCAAAATGGTTGCTTAGGTGGGAAATCATTTGTTTGTAGGAATTTAGGAAAGGAAGTAATCNTCCTGCAAAACATCAAAT	0.965
384_THE1-390	384_THE1								NA	NA	NA	501311232	yes				polymorphe	1:1	LG5M	[A/C]	CATTTGTATCGTGATACTNGACATAATGTTTCCAAGATCTCAAAATGGTTGCTTAGGTGGGAAATCATTTGTTTGTAGGAATTTAGGAAAGGAAGTAATC[A/C]TCCTGCAAAACATCAAATTGTATGTGATTGTAGAATTCAGTAATTTTGATGGAGTGTATTCTCCGTTATCTAGCATTTATGCTAATATGAGAAAGGNNGG	0.965
384_THE1-61	384_THE1								NA	NA	NA	501311234	yes	monomorphe			polymorphe	1:1	LG5M	[T/G]	CTGGTGAATCCACAAGGGAGGTAATTGAATTGGCAGGTAGTACATTCATGTTTCTGCATT[T/G]GTTGTAGTNCATNCAGCCAGCAAGTTGCACAAAAGATGGCACCAATAGTCAGGTAATTGAAAATTTTCTGTGCTTTATAAAATACCTAATTTAATATCAT	1
384_THE1-74	384_THE1								NA	NA	NA	501311236	yes	polymorphe	1:2:1	LG5	polymorphe	1:1	LG5M	[T/C]	CTGGTGAATCCACAAGGGAGGTAATTGAATTGGCAGGTAGTACATTCATGTTTCTGCATTNGTTGTAGTNCAT[A/G]CAGCCAGCAAGTTGCACAAAAGATGGCACCAATAGTCAGGTAATTGAAAATTTTCTGTGCTTTATAAAATACCTAATTTAATATCATATTCATGGCCTCT	1
AF434186-746	AF434186	sp|O78310|SODCP_ARATH	2e-11	Superoxide dismutase [Cu-Zn], chloroplastic (EC 1.15.1.1) (Copper/zinc superoxide dismutase 2)	CSD2 SODCP At2g28190 F24D13.2	sp|O65199|SODCP_VITVI	7e-12	Full=Superoxide dismutase [Cu-Zn], chloroplastic	sp|P24707|SODCP_PINSY	9e-93	Full=Superoxide dismutase [Cu-Zn], chloroplastic		yes	monomorphe			monomorphe			[I/D]	GGGAAAGGTGGGCATGAACTTAGTCTGACAACTGGCAATGCTGGGGGCAGGTTGGCTTGTGGTGTGGTTGGACTCACTCCCATTTAAGGCCCAGTCAAAA[-/A]TGGAATGATCTTCAAAGGTCATGGACATCGTATGATACCAGTGACTGCAATAATAATTCGANAAAATATGTTCTCTATCCTCGCAAGATTGTTAGCNAATTG	0.988
AF448201-2865	AF448201								sp|Q9S7Y7|XYL1_ARATH	0	Full=Alpha-xylosidase		yes	monomorphe			monomorphe			[A/C]	AGCACATGCGCTCTGATTTGTGTTTNGCGGTAACAAATTTCGTGNAGTTATACACGTAAATCTGGTATGTAATGAAATTCCAATAACATCTTGAACAAGT[A/C]RYKWTA	0.858
AF448201-585	AF448201	sp|Q9S7Y7|XYL1_ARATH	1e-23	Alpha-xylosidase (EC 3.2.1.-)	XYL1 At1g68560 F24J5.20	sp|Q9S7Y7|XYL1_ARATH	1e-23	Full=Alpha-xylosidase	sp|Q9S7Y7|XYL1_ARATH	0	Full=Alpha-xylosidase		yes	monomorphe			monomorphe			[A/G]	GTCTTCAARGATCAGTACCTGGAGGTCACCACTGGCCTTCCTGCAACAGCTTCCCTGTATGGATTGGGCGAGAACACGCAGCCCAACGGGATCAAAATTN[T/C]TTCCCAAAGAAGCTTATACCCTGTACACAACTGACATTTCTGCAATAAATCTGAATACAGATTTGTATGGCTCCCATCCTTTTNACATGGATGTAAGGAA	0.965
AF448201-669	AF448201	sp|Q9S7Y7|XYL1_ARATH	3e-23	Alpha-xylosidase (EC 3.2.1.-)	XYL1 At1g68560 F24J5.20	sp|Q9S7Y7|XYL1_ARATH	3e-23	Full=Alpha-xylosidase	sp|Q9S7Y7|XYL1_ARATH	0	Full=Alpha-xylosidase		yes	monomorphe			monomorphe			[I/D]	AACGGGATCAAAATTNYTTCCCAAAGAAGCTTATACCCTGTACACAACTGACATTTCTGCAATAAATCTGAATACAGATTTGTATGGCTCCCATCCTTTT[-/T]ACATGGATGTAAGGAACGGAGGAATCTCTCATGGAGTTCTGCTGTTGAACAGCAATGGGATGGACGTTTTCTATACTGGTAATGCATTGACCTACAAGGTCA	1
AJ291767-413	AJ291767								sp|P43176|BEV1C_BETPN	8e-11	Full=Major pollen allergen Bet v 1-C		no								TCAAATATACCACCACAGAAGGAGGGCTGCTGGGCAAGAAACTGAGTGCCTCAAACTTTGAGCTCAAATTCGTTCCCAGGAAAGAAGGCGGCTGTGTGGT[C/G]ACTTGGATCTGCAACTACGAAACCCTCGCTGGTGCCCCGGTTGACGAAGGCAAAGCACAAGAGATGAAGGAACAGAGTAATGTCATGTTCAAGAAGATGG	0.976
AJ297300-1555	AJ297300								sp|Q6H6R9|FTSH7_ORYSJ	0	Full=ATP-dependent zinc metalloprotease FTSH 7, chloroplastic	501311242	yes	polymorphe	1:2:1	LG11	monomorphe			[T/C]	TTATCTACGATGAAGAATATGAGCTGATATTTGGCATTAAGTTTTCCAACTCGTAGATCTGAGTAAAATGGTACAAAATGTAAAGACATTTCAATCTTGC[T/C]GATCCATTTCTTGAAATTCTCNTTGTATGCCTTTGGAATACTGTAAATGTCCTCTGACACCATGATGTGGGTCAAATATTTTGAGTTAGCAGGGTGTAAA	0.899
AJ297300-1181	AJ297300								sp|Q6H6R9|FTSH7_ORYSJ	0	Full=ATP-dependent zinc metalloprotease FTSH 7, chloroplastic	501311239	yes	polymorphe	1:2:1	LG11	monomorphe			[A/G]	CTGTGTTTATCAAGAGGGCTGAGTAGATTATTCCRGAACAGAGTAAATAGTAATTGTCAGATGTATTAGTATGATACAAGGGACCAGGACAAGAAATACC[T/C]ATTAAAAGGGCTCTATGGCAGCCTACCACCTCACTTGTATCTATTCCTATCATTCTGTATCATTAATGAAATGGTTCTGTTAAAAGTTCGGAACTACCTG	1
AJ297304-1170	AJ297304					sp|Q9FG30|C3H52_ARATH	0.3	Full=Zinc finger CCCH domain-containing protein 52	sp|Q7F8R0|C3H14_ORYSJ	6e-68	Full=Zinc finger CCCH domain-containing protein 14	501311244	yes	monomorphe			polymorphe	1:1	LG8M	[T/C]	GTTTTGATCAGATAAAGGAAGCTAGTGCCTTGGTTCGTCAGCTGATCATGCACACGAGTGCTACACTGCCTGCAAAGCAGCCTTCATTTACTACAAACAA[T/C]TTCAAAACCAANGCTCTGTGAAAACTATGCACAAGGCACAYNKDVVANTWKGGGATCGTTGCCACTTTGCGCATGGTGCCAGTGAGTTGCGAGACAACTC	1
AJ300717-346	AJ300717	sp|Q70DU8|AL3H1_ARATH	2e-10	Aldehyde dehydrogenase family 3 member H1 (AtALDH4) (EC 1.2.1.3)	ALDH3H1 At1g44170 T7O23.15	sp|Q70DU8|AL3H1_ARATH	2e-10	Full=Aldehyde dehydrogenase family 3 member H1	sp|Q70DU8|AL3H1_ARATH	1e-144	Full=Aldehyde dehydrogenase family 3 member H1		yes	monomorphe			monomorphe			[A/G]	GTCTCGTATTGTCAAWTTYAGTCATTTTGCACGTTTAACAAGGCTCTTGGATGATCCAAAGGTGTCAGATAAAGTCATCTATGGGGGTCAGCGAGATGAA[A/G]AGCGATTGATTATTGCTCCTACTCTCTTGCTGGATGCTCCAATGGATTCCTTGATTATGACAGAAGAAATATTTGGTCCCTTGCTTCCAATAATCACYGT	1
AJ300725-746	AJ300725								sp|A8YXY8|AKIR2_BOVIN	0.099	Full=Akirin-2		yes							[I/D]	ACATATTATAAGTATGGATGTGCACTTCTTTACAAAGCTCAGGATGAAGCTGATCCATTTAATGAGAATGCTGCTCTAGCAAAGAAGGCAGAGGCTTCTT[-/A]CAAAAAATGCCACAAAAGGGACCTCTGGGAAAGTTGGCGAGGGTGAACCCTCTGAAGTTCCGACTACTGAAGTTCCTGTTAAGGATGACAAGGGCAAAGGCT	0.8
AJ300737-208	AJ300737	sp|O04486|RAA2A_ARATH	3e-09	Ras-related protein RABA2a (AtRABA2a) (Ras-related protein Rab11C) (AtRab11C)	RABA2A RAB11C At1g09630 F21M12.2	sp|O04486|RAA2A_ARATH	3e-09	Full=Ras-related protein RABA2a	sp|Q39434|RB2BV_BETVU	9e-110	Full=Ras-related protein Rab2BV	530866186	yes	monomorphe			monomorphe			[T/G]	AGACGCCGCAGCAGCAACCAGCACGCAAACACTCCATTTGGACACCAACACTCCTTTCATTTGCCCCACGAACGAGAGTCTGTGTGCTCTGTGGTCGAGA[T/G]AGAAGTTTNATTATTAAATGGCGAGGAGAACGGACGATGAGTATGATTATCTATTCAAGGTGGTCCTGATTGGAGATTCAGGAGTAGGGAAGTCCAATCT	0.915
AJ309083-1230	AJ309083	sp|Q9SKK0|EBF1_ARATH	5e-06	EIN3-binding F-box protein 1 (F-box/LRR-repeat protein 6)	EBF1 FBL6 At2g25490 F13B15.15	sp|Q9SKK0|EBF1_ARATH	5e-06	Full=EIN3-binding F-box protein 1	sp|Q708Y0|EBF2_ARATH	6e-38	Full=EIN3-binding F-box protein 2		yes	monomorphe			monomorphe			[A/G]	ACCTTTGTCCAGCTTTACAGGACTTAGATTTGGCAAAGTGTGGGATTACAGATAATGGCATTGTCTCTTTATTANTCTGCAAGACAACAGGCTATACAGA[T/C]TCTTTCTTTATCAGGTTGTATGCAAATAACGGATAAATGCTTGCCTTTTATAGAAAAGATGGGTGAAACATTGCTTGGTTTGAACTTGCAGCACTGCAGT	0.899
AJ309083-1990	AJ309083								sp|Q708Y0|EBF2_ARATH	6e-38	Full=EIN3-binding F-box protein 2		yes	monomorphe			monomorphe			[I/D]	AGTTGCTTACTTTGTAATTACAATTCACAGCTTCTGTAGTGATTAGGTTTTGGCTATGGCGGTGATACTTGTCTCTGTGCCATTTCAACTCTGGAAGTTG[-/T]TTTTCCAAGCCTTCTGAGCTACAGACTGGGAATTCAGTTCAATAGAATGTATCCATAATTWWHYHWWBBTTKGGGTTYYTATTC	1
AJ309087-680	AJ309087								sp|Q03200|LIRP1_ORYSJ	3e-11	Full=Light-regulated protein	501311246	yes	monomorphe			monomorphe			[A/G]	AACGTTATACAATGAACTCATACTGTATCTATATTCTGAGTATCTGGAGTTTAAATGCTGCTGGACTCTTTTTGTATGATATCTGTAATCTTCTACTATT[A/G]TCCTTACTGTTTCGCAGATATCTGAAACATATATTTATAAGTTAT	0.858
AJ309088-583	AJ309088	sp|Q94JV4|SUI12_ARATH	2e-18	Protein translation factor SUI1 homolog 2	At1g54290 F20D21.53	sp|Q9SM41|SUI1_SPOST	3e-19	Full=Protein translation factor SUI1 homolog	sp|Q94JV4|SUI12_ARATH	1e-64	Full=Protein translation factor SUI1 homolog 2		yes	monomorphe			monomorphe			[D/I]	ATGGGACTGTTGTGCAGGATCCTGAACTTGGGCAGGTGATTCAGCTACAGGGTGATCAACGTAAAANTGTTTCAAATTTCCTTGTACAGGCTGGAATTGT[-/G]AAAAAGGACAATATAAAGATTCACGGATTCTAAGTTGTAATTCTCATGTAGCTCCACATTTACGCCTTTTCAATGTGGTGCGGTGTGTTTCATGTGCTGCTA	0.813
AJ309088-966	AJ309088								sp|Q94JV4|SUI12_ARATH	1e-64	Full=Protein translation factor SUI1 homolog 2	530865831	yes							[A/G]	TGNCAAATCTTGTTCGTTATACTTTAGTTTKNAACTCGAAACTGTAATTACAATTGTAGGCGCCTTATTGGAACTTATTGAATGCAATGCTGGACAATGT[A/G]TTGNAWTTTAGNAWTTTTCNATAATTAACAGTATCWTTTTAAAGTGGTTTTK	1
AJ309088-480	AJ309088	sp|Q94JV4|SUI12_ARATH	6e-22	Protein translation factor SUI1 homolog 2	At1g54290 F20D21.53	sp|Q9SM41|SUI1_SPOST	2e-24	Full=Protein translation factor SUI1 homolog	sp|Q94JV4|SUI12_ARATH	1e-64	Full=Protein translation factor SUI1 homolog 2	501311248	yes	monomorphe			monomorphe			[D/I]	CAGCGCAACGGTAGAAAGAGTCTGACAACTGTGCAAGGTTTAAGGAAGGAATTTAGCTACAANCAAAATTCTMMAANGACCTMNAAAAARRWWTTTTKKT[-/G]TAATGGGACTGTTGTGCAGGATCCTGAACTTGGGCAGGTGATTCAGCTACAGGGTGATCAACGTAAAANTGTTTCAAATTTCCTTGTACAGGCTGGAATTGT	0.976
AJ309092-751	AJ309092	sp|Q96242|CP74A_ARATH	6e-18	Allene oxide synthase, chloroplastic (EC 4.2.1.92) (Cytochrome P450 74A) (Hydroperoxide dehydrase)	CYP74A AOS At5g42650 MJB21.2	sp|Q7Y0C8|C74A1_ORYSJ	2e-19	Full=Allene oxide synthase 1, chloroplastic	sp|Q96242|CP74A_ARATH	4e-159	Full=Allene oxide synthase, chloroplastic		yes	monomorphe			monomorphe			[D/I]	GTCCGCGACGCTGACGCCGGGGGCCAGATCACCATGCGAGCACTGGAGAACATKCCTTTGGTCCAGTCCACTGTCTAYGAGGTCWTGAGACTCGAACCCC[-/C]GGTGCCCTACCAGTATGGCAGAGCCAAGGAAAATTTCGTTCTTGAATCCCACGACGGGTGCTTCAAAGTTCGAAAGGGCGAGCTCCTGGGCGGTTACCAGCC	0.949
AJ309093-145	AJ309093								sp|O24301|SUS2_PEA	0	Full=Sucrose synthase 2		yes	monomorphe			monomorphe			[G/C]	NCTCTTATTNTTATGCAAGCCGTCACAGTTAATTCGTCANACTATCTAGAAGTTCTAKGYYTTTATTTCTYATAAGTTTCAGGAGTCTTTATTGTTATKS[C/G]ATTGTGCATAGAATTGAGTTCTGAACAGAGGATCAATCAGAATTCTGGTAGGCCTATCAGCCAAGAGCAAATAGCAGTTAAATCTCTNKTTTTTTKKNTT	0.889
AJ309094-644	AJ309094	sp|P27521|CA4_ARATH	2e-26	Chlorophyll a-b binding protein 4, chloroplastic (LHCI type III CAB-4)	LHCA4 CAB4 At3g47470 F1P2.20	sp|P27521|CA4_ARATH	2e-26	Full=Chlorophyll a-b binding protein 4, chloroplastic	sp|Q9SQL2|CB24_PEA	1e-127	Full=Chlorophyll a-b binding protein P4, chloroplastic	530865628	yes							[T/C]	GATGGCAGGACATCAAGTACCCCGGGAGTGTGAATCAGGATCCTATTTTCAAGAGTTACAGTCTTCCTCCCAACGAAGTGGGCTATCCTGGTGGCATCTT[T/C]AACCCGCTCAACTTCTCCCCATCCATGGAGGCCAARGNAGAAGGAGCTTGCCAATGGGAGGTTGGCAATGTTAGCATTCCTGGGATTTGTAGTGCAACAC	0.976
AJ309094-973	AJ309094								sp|Q9SQL2|CB24_PEA	1e-127	Full=Chlorophyll a-b binding protein P4, chloroplastic	530865832	yes	monomorphe			monomorphe			[I/D]	TTGGGYTTTTGTGTATTTAAACTTATNGAGAAGTTCTCTGTCACATCTGGTTTCCAAAYTCTTGTGCATACAGAATGGGTAAATGTGTGGAGGTACTTCC[-/A]CTGCTTATATATATGGATATGATGGATCATGCTGGATATCTATATTATGTTGTTTCTGGTWAAAWTTCTG	0.858
AJ309098-547	AJ309098	sp|O49203|NDK3_ARATH	6e-27	Nucleoside diphosphate kinase III, chloroplastic/mitochondrial (NDK III) (NDP kinase III) (NDPK III) (EC 2.7.4.6)	NDPK3 At4g11010 F8M12.12 F25I24.220	sp|O49203|NDK3_ARATH	6e-27	Full=Nucleoside diphosphate kinase III, chloroplastic/mitochondrial	sp|Q8RXA8|NDK4_SPIOL	2e-99	Full=Nucleoside diphosphate kinase 4, chloroplastic	501311252	yes	monomorphe			polymorphe	1:2:1	LG4	[T/C]	TTGAACGAACTTTTATTGCCATCAAACCTGATGGTGTGCAAAGAGGACTGATTTCGGAAATTGTTNCCCGTTTTGAGCGCAAGGGTTACAAACTTGTTGC[A/G]ATCAAGTTGGTTGTTCCATCAAAGCAATTTGCTGAGCAACATTATGAAGATCTGAAAGAAAGACCATTTTNCAATGGCCTTTGTGAATTCCTCAGTTCTG	0.965
AJ309098-284	AJ309098								sp|Q8RXA8|NDK4_SPIOL	2e-99	Full=Nucleoside diphosphate kinase 4, chloroplastic	501311250	yes	monomorphe			polymorphe	1:2:1		[T/C]	AGKGACAATGAGTTCTCGTTTGTTCAGTGCAGCTGTCCGAACTGCCAGGACAGTTGCTGCTTCTTTTAATAAATCTTCTCTTTTACAAGAAGGAAAGGTA[A/G]TAGCTGCAGCGGCATCCTCATGCAGAGGCAAGGTCTCATCACTTGTTAGTCTCTCTTCTCATGGGGATTATCAAAGTGCTTACCGACAGTGGATTTCTGG	0.949
AJ309098-75	AJ309098								sp|Q8RXA8|NDK4_SPIOL	2e-99	Full=Nucleoside diphosphate kinase 4, chloroplastic	501311256	yes	monomorphe			monomorphe			[D/I]	GGGAAGTTGACCTTGTTGGGTTTGTGCTTTGGTTAGATTGGTGGCCAGGGATGAGGGATGCAAGGCAAATGACC[-/G]AGAGTATAAGAAAAGCGCCTCCGCACATACRKGKGGRGAGGAAAGAGGTGCACAGAGAACTTTGTGGGAACTTCTCTGCTGCAGCTTTCTTTGACAGGTTTC	0.949
AJ309098-685	AJ309098	sp|Q8LAH8|NDK4_ARATH	1e-29	Nucleoside diphosphate kinase IV, chloroplastic/mitochondrial (NDK IV) (NDP kinase IV) (NDPK IV) (EC 2.7.4.6) (Nucleoside diphosphate kinase 4)	NDK4 At4g23900 T32A16.70	sp|Q8LAH8|NDK4_ARATH	1e-29	Full=Nucleoside diphosphate kinase IV, chloroplastic/mitochondrial	sp|Q8RXA8|NDK4_SPIOL	2e-99	Full=Nucleoside diphosphate kinase 4, chloroplastic		yes							[T/C]	AACATTATGAAGATCTGAAAGAAAGACCATTTTNCAATGGCCTTTGTGAATTCCTCAGTTCTGGTCCTGTTCTCGCAATGGTATGGGAAGGCCAGGGAGT[T/C]ATYAAGTACGGACGCAAACTCATAGGTGCAACTGACCCACAAAATTCAGAACCTGGCACCATTCGAGGTGACCTTGCCATWATTGTTGGAAGGAATATCA	0.915
AJ309098-688	AJ309098	sp|Q8LAH8|NDK4_ARATH	3e-29	Nucleoside diphosphate kinase IV, chloroplastic/mitochondrial (NDK IV) (NDP kinase IV) (NDPK IV) (EC 2.7.4.6) (Nucleoside diphosphate kinase 4)	NDK4 At4g23900 T32A16.70	sp|Q8LAH8|NDK4_ARATH	3e-29	Full=Nucleoside diphosphate kinase IV, chloroplastic/mitochondrial	sp|Q8RXA8|NDK4_SPIOL	2e-99	Full=Nucleoside diphosphate kinase 4, chloroplastic	501311254	yes	monomorphe			polymorphe	1:2:1		[A/G]	ATTATGAAGATCTGAAAGAAAGACCATTTTNCAATGGCCTTTGTGAATTCCTCAGTTCTGGTCCTGTTCTCGCAATGGTATGGGAAGGCCAGGGAGTYAT[T/C]AAGTACGGACGCAAACTCATAGGTGCAACTGACCCACAAAATTCAGAACCTGGCACCATTCGAGGTGACCTTGCCATWATTGTTGGAAGGAATATCATTC	1
AJ309098-766	AJ309098	sp|Q8LAH8|NDK4_ARATH	2e-30	Nucleoside diphosphate kinase IV, chloroplastic/mitochondrial (NDK IV) (NDP kinase IV) (NDPK IV) (EC 2.7.4.6) (Nucleoside diphosphate kinase 4)	NDK4 At4g23900 T32A16.70	sp|Q8RXA8|NDK4_SPIOL	2e-31	Full=Nucleoside diphosphate kinase 4, chloroplastic	sp|Q8RXA8|NDK4_SPIOL	2e-99	Full=Nucleoside diphosphate kinase 4, chloroplastic		yes							[A/T]	TATGGGAAGGCCAGGGAGTYATYAAGTACGGACGCAAACTCATAGGTGCAACTGACCCACAAAATTCAGAACCTGGCACCATTCGAGGTGACCTTGCCAT[A/T]ATTGTTGGAAGGAATATCATTCATGGAAGCGATGGGCCAGAAACGGCAAAGAATGAGATCAACCTGTGGTTCAAGCCAGAAGAGCTAGTCAATTATGCTC	1
AJ309098-1065	AJ309098								sp|Q8RXA8|NDK4_SPIOL	2e-99	Full=Nucleoside diphosphate kinase 4, chloroplastic		yes	monomorphe			monomorphe			[I/D]	NAGCCATGTTTGGCTGTGATTAGGCAATTACACTGATCGTTAGCCATGCTTGGCTGTGATTAGGCAATTATACTCCTTTTAACCATACCTTTCCAAAAGA[-/A]GGACTGAAGAGACTAGATGAGAACGAAGNRGKTTNKTTTTCTTTCTAACCTCTTCANTNTTAGAATGCCTGCTTAATCTATTAATAATGATYYTTTTTTTCA	0.965
AJ309101-847	AJ309101								sp|Q9SP32|DCL1_ARATH	2e-47	Full=Endoribonuclease Dicer homolog 1		no								TGGCGAAGTGGTTGCGATTGGTGAAGACCAGAAACAAGGATTGGCACAGAAAGCGGCCGCTAAACATGCTGTGAACGAACTAAAGGAGGTGCTAAACCTC[C/G]TTTAGATGCAACTCAACTCAGCTTGCTCTCAAAGCTTTATCTTTAGTCTGTTGGATTCCATTGACTCAACTTATTCTCACATCTTTATCTTTACTATGTT	0.988
AJ309108-736	AJ309108								sp|Q8LCQ3|SPT41_ARATH	2e-56	Full=Transcription elongation factor SPT4 homolog 1	501311258	yes	monomorphe			monomorphe			[T/C]	AAAMCATTACTGATAGATAAGCATNKTTTTCCAGTGCTAGAAATGAGGATGTGTGTTGCCATTTTAAGTGGTCAGAGTGGAAAGTAATCGGTAAAATGAT[T/C]GTGTAGATAACTCTGCTGAGATGAAGTTACAAATTTGTAAGATAACGAGTAATCAAAAATGGACACAAGGGCTACAAATCATGCAATGTATCCAGCAAAC	0.988
AJ309108-842	AJ309108								sp|Q8LCQ3|SPT41_ARATH	2e-56	Full=Transcription elongation factor SPT4 homolog 1		yes							[I/D]	GATAACTCTGCTGAGATGAAGTTACAAATTTGTAAGATAACGAGTAATCAAAAATGGACACAAGGGCTACAAATCATGCAATGTATCCAGCAAACGAAAA[-/A]TAGATTGTAGGCTATTAAGGACAAGATATTACTGTGGACTGAACATCTCTAAACATGCTATGTTAATTTCAAGATAATTTTGTTAAACAAGGA	0.899
AJ309108-96	AJ309108								sp|Q8LCQ3|SPT41_ARATH	2e-56	Full=Transcription elongation factor SPT4 homolog 1	501311260	yes	monomorphe			monomorphe			[T/C]	CAATTCTCGGGTCTTGGGTGCCATGAGGGTACACCTGAAAGAAATGTCTGGGTTCTTTCAGGATCCTTYCCTTTGAGAATCGCTACCTGGGAAGC[A/G]AAACTGGAAGAAAAAACTTTTGGGGGACTAAAGCTTTGAATATTCATTTAGAGGGTGTTCGACAGATTTGTGAACGGATTTACATATTTGGCGAAGCATT	0.858
AJ309109-240	AJ309109												yes							[T/G]	TTATTNCGGTGCCAGAATTGTCGAATCCTGTCGAGATTGGTCTCGAAAGATGAATTNCTTCAAGACTGCATTTTNCAACGAGGATGGATCTTCATCATCC[A/C]AAAAATTCAGAGGATTTGGATAATCCGGACCCAGAGGTGACCGACGGCTGGGATAATCAAGACGAGGAATGGAGTCCCGTCGATGATGAAATCGCCGCTG	0.976
AJ309109-1195	AJ309109												yes	monomorphe						[T/C]	CAGGAAGAAGAGGATTTGACCTGGGAGGTGGATGACGATGAGGAAGAAACTGATGTGAAAGTGGAAGAGAGGACTGTCGAAGATAAAATTGTCACCGAAT[T/C]GGTGGTAGAAAAGCTGAAGGTTGGTGAAGATTTTGGCGAGGAACCAAAATCTRGTGATGATTTGGCCGCAAAATCTGAAATTGTTGTCGNANTCGGTCGA	1
AJ309110-1774	AJ309110	sp|Q8H118|PMT1_ARATH	9e-26	Probable methyltransferase PMT1 (EC 2.1.1.-)	At3g23300 MLM24.3	sp|Q8H118|PMT1_ARATH	9e-26	Full=Probable methyltransferase PMT1	sp|Q93YV7|PMT3_ARATH	0	Full=Probable methyltransferase PMT3		yes	monomorphe			monomorphe			[I/D]	GGGTTTTGGGAACAGAGAGATTGCCATATCCAAGCAGGTCATTTGAATTGGCTCACTGTTCTCGGTGTAGAATTGATTGGCTTCAGAGGGATGGCATCCT[-/T]GCTGTTGGAGTTGGATAGGCTGCTGAGGCCAGGTGGCTATTTTGTATATTCTTCTCCTGAAGCATACATGCAAGATGAAGAAAATCTTCAGATATGGAATGC	0.996
AJ309110-2819	AJ309110								sp|Q93YV7|PMT3_ARATH	0	Full=Probable methyltransferase PMT3		yes	monomorphe			monomorphe			[I/D]	ATTAGCAATTTTCTTGTAAATAAGTCGTAGTCAATCTGTATAGTTGTTGAGACCAAACTAAGTATTCAGGCTTTAGCTGAAAGGGNAAGGTGCTTCTTTT[-/T]GGAAAATGTTTCTGCTGCAGTTTGATTTATGAGGGATACGTCCTCTTATTTTCTTTTAAACAAAGGAGAAAACTGCTTTTTGATATTACATAGTAATTGACA	0.988
AJ309110-2804	AJ309110								sp|Q93YV7|PMT3_ARATH	0	Full=Probable methyltransferase PMT3		yes	monomorphe			monomorphe			[D/I]	TGCCTGGAGAAACCCATTAGCAATTTTCTTGTAAATAAGTCGTAGTCAATCTGTATAGTTGTTGAGACCAAACTAAGTATTCAGGCTTTAGCTGAAAGGG[-/G]AAGGTGCTTCTTTTNGGAAAATGTTTCTGCTGCAGTTTGATTTATGAGGGATACGTCCTCTTATTTTCTTTTAAACAAAGGAGAAAACTGCTTTTTGATATT	1
AJ309116-831	AJ309116								sp|O23617|TPS5_ARATH	0	Full=Alpha,alpha-trehalose-phosphate synthase [UDP-forming] 5		yes	monomorphe			monomorphe			[I/D]	AGTTTAACCGGCGGAGAAATCCTCGAAAGTTGTTTCGAAGAACTCGCTCAGCTTTCAGTGGGTTCTTTGAAGATCGCGCTTTGTGTAGAGTAAGGGTTTT[-/T]TTAGAGCTTGAATTGGCTCTATGTTGCGGAGTTTCCTCAGCAATTGTTTTATTTAAAGTGCACGAGAACATGTKATGCAAAGTTACGTYTTTTTNKAATNCR	1
AJ309116-599	AJ309116								sp|O23617|TPS5_ARATH	0	Full=Alpha,alpha-trehalose-phosphate synthase [UDP-forming] 5		yes				monomorphe			[A/G]	TTGCTTNGTGGAAGCTTTTGTTTTCAGAGCTTTATACCCCAGAGAATTCGCTAGGGTTTTAGTGGATTCTTTAAATCTGGTGTTTTGCGTTTTATTGAGT[T/C]TAAGTTGCAAGGGATCCTCAGAAATTGTTCAATTCGAAGTGCAAATCTGGCAGAATCCGCTNGAGGCTGTCCGTGGATTTGTCAAATCTGGTGTTTTGTG	1
AJ315675-292	AJ315675					sp|Q5NB25|IAA3_ORYSJ	2	Full=Auxin-responsive protein IAA3	sp|Q9ZSY8|IAA27_ARATH	2e-63	Full=Auxin-responsive protein IAA27		yes	monomorphe			monomorphe			[A/G]	RTATGGAGAGGTTTGCCAACGATGTGGACGAGCACAGCCTAAAGGAGACTGAACTCAGGCTAGGGTTACCTGGTGTGTGTGAGTCAGACACTGGTCCGGG[A/G]CAAANCCAGGAATGGMMRAAANGGGGGKATTTTCTGAAGTCATGGATTCCAYCAAGGCTTCAAGTTTCAATGACAACAAATGGATTTTYCNTTCTGTCAA	0.834
AJ315675-393	AJ315675								sp|Q9ZSY8|IAA27_ARATH	2e-63	Full=Auxin-responsive protein IAA27		yes	monomorphe			monomorphe			[I/D]	CAAANCCAGGAATGGMMRAAANGGGGGKATTTTCTGAAGTCATGGATTCCAYCAAGGCTTCAAGTTTCAATGACAACAAATGGATTTTYCNTTCTGTCAA[-/A]TGTCAACCTGCAACTTCTGCCATTACTGAAACGGCTGAAGCATGCAAGGGCAGTCAGCCAGGKTTGKTTTCTGCAACTCCTAGCCAGAAANTAATGATGCAA	1
AJ315675-98	AJ315675								sp|Q9ZSY8|IAA27_ARATH	2e-63	Full=Auxin-responsive protein IAA27	501311262	yes	monomorphe			polymorphe	1:1	LG9F	[C/G]	KRSACATCAAACACTTCAGAGTTGGGATGAATAATGTTGTAGCAGACGGTATTCACACAGTCCAATAATCCGGATCAGTCCAGGGAAACCGGGATTT[C/G]TAGGTATACGCTATTGGTATTGTTCAGTGAGTAGTTATTTTCATCAGAATCTCTGTGGTTGCAATTTGCAACTTGAATTTTNGTGTTTTGGAGRTATGGA	0.996
AJ490522-353	AJ490522												no								KTGCCCACGGAAGAAGCACAGGTTCTTAGATTGTTTCACTAGAGGTTTTGAGTGAATTGGAACAATGGGCAGTGTACTGAAAATGCAATTTGTAGCTCTG[C/G]TCTGCCTTGTCCTGCTAAACATCAACACCTGYAATGGAGTGACACCATCCTTGGAGCCACCTCAGGGAAATAGCCTGAAGTTGAAAAGCAGGACATACGA	1
AJ490522-684	AJ490522												yes							[T/G]	CGAAGTTGGTTGGGACGNTGGTATCTCCGTAACGATGATGCTGATGCTGCGGAGTCAGGATCAGTCACCAGCATTGTGGCAGGAAACGAGATAGCATCAA[T/G]KGCAGGTTCAGATKCTGGAAGCATCAAGCAAGTTATTGCAGAGGCCAGCTTCCATAAAAGCNTTGGGACTGCATATCGGGTGTCCTATATTCAGCGTYTG	0.976
AJ490522-934	AJ490522												no								AGAAAATTCACCAGTCATAGTTCCCTTTGAANGCAGAATTCTGGTTTTACACGCAGGACACAATACCTCCATTGGCACCTGCTACCATTGCAGTGCCAGC[C/G]TCCGATCGTGCAGTGGTGGAGGGCTTCTTYTGCSAAGGCATTATAGACTACTCTTATGATGGTTCTCAGTGGCAGAGGAAGAATATGCATGGCAAACTAT	0.834
AJ490522-968	AJ490522											501311264	yes	monomorphe			polymorphe	1:1	LG12M	[C/G]	AGAATTCTGGTTTTACACGCAGGACACAATACCTCCATTGGCACCTGCTACCATTGCAGTGCCAGCSTCCGATCGTGCAGTGGTGGAGGGCTTCTTYTGC[C/G]AAGGCATTATAGACTACTCTTATGATGGTTCTCAGTGGCAGAGGAAGAATATGCATGGCAAACTATACCTTGTGCCTGGAGGAGATGAGGTTGGATCCTT	1
AL749535-71	AL749535												yes	monomorphe			monomorphe			[G/C]	CTSGTACCTCCGGAATAAGTGGTACTTTATGTGTTATTCTTTAGATAAATGGCTTCCAAAGTCCTCAGCA[C/G]SKSASSSNATTCAATGCGTTGGTATTCATCCTTCTGCAACCTCGCGTCGGTTGACCGTTTCATCTCCTTCAAAAANCCTTGTGCAAGGTAACTGGACCAA	0.965
AL749535-364	AL749535												yes	monomorphe			monomorphe			[D/I]	GTGGGGACTAAAGTAATGGAGAGTATGGGAATTCAGATTGAGAGTAATCCTGCTGAAAGTCGCCTTTCAGAGCTAAAAGTTCGTTCATGGCCCAAGTGGG[-/G]ATGCCCTCCTAGTAAGTTTCCTTGGACCTATACTGCAACTGAAACATGTTATCTGTTGGAGGNAAGAGTGAAGGTATACCCAGATGGCTACAATGACTATGT	1
AL749536-984	AL749536	sp|Q1PER6|APX2_ARATH	5e-10	L-ascorbate peroxidase 2, cytosolic (EC 1.11.1.11) (L-ascorbate peroxidase 1b) (APX1b) (AtAPx02)	APX2 APX1B At3g09640 F11F8_23	sp|Q9FE01|APX2_ORYSJ	7e-11	Full=L-ascorbate peroxidase 2, cytosolic	sp|Q1PER6|APX2_ARATH	1e-126	Full=L-ascorbate peroxidase 2, cytosolic		yes							[I/D]	AGGAAGGTTTGCTTCAGCTTCCTTCCGATAAGGCATTGTTGGAGGATCCGAGCTTCCGATCTTATGTGGAGAAGTACGCAGCGGATGAGGATGCCTTTTT[-/T]GCTGATTATGCGGAAGCTCACTTGAAGCTCTCYGAACTGGGGTTTGCAGAGGAGGAGTAAACGCCGAGTCATGGAAGTGCATACGCTGTGTRAAACGCAAAA	0.996
AL749536-705	AL749536	sp|Q1PER6|APX2_ARATH	1e-32	L-ascorbate peroxidase 2, cytosolic (EC 1.11.1.11) (L-ascorbate peroxidase 1b) (APX1b) (AtAPx02)	APX2 APX1B At3g09640 F11F8_23	sp|Q1PER6|APX2_ARATH	1e-32	Full=L-ascorbate peroxidase 2, cytosolic	sp|Q1PER6|APX2_ARATH	1e-126	Full=L-ascorbate peroxidase 2, cytosolic		yes							[A/T]	TTGAAATTACWGGAGGGCCGGAAATCCCTTTCCATCCAGGAAGACCAGATAAAACTGAGCCTCCAGAGGAGGGCCGTTTACCTGATGCCACTAAAGGGGT[A/T]GATCATTTGAGGGATGTGTTTGGTCACATGGGCTTAAGTGACAAGGATATTGTGGCGCTTTCTGGTGGCCACACCTTGGGTAGATGTCACAAGGAGCGAT	0.915
AL749536-1076	AL749536					sp|Q9FE01|APX2_ORYSJ	4e-05	Full=L-ascorbate peroxidase 2, cytosolic	sp|Q1PER6|APX2_ARATH	1e-126	Full=L-ascorbate peroxidase 2, cytosolic	501311268	yes	polymorphe	1:2:1	LG4	polymorphe	1:1	LG4F	[T/C]	GCCTTTTTNGCTGATTATGCGGAAGCTCACTTGAAGCTCTCYGAACTGGGGTTTGCAGAGGAGGAGTAAACGCCGAGTCATGGAAGTGCATACGCTGTGT[A/G]AAACGCAAAACATATGATGCTACCTGCAGAATGGCATCTCTAGAAGAGTCTTAAGAGTTGATGTTGTGTAAAACATATCCTAATAGCAGTGTCAGAAATA	1
AL749536-1017	AL749536					sp|Q6ZJJ1|APX4_ORYSJ	9.8	Full=Probable L-ascorbate peroxidase 4	sp|Q1PER6|APX2_ARATH	1e-126	Full=L-ascorbate peroxidase 2, cytosolic	501311266	yes	monomorphe			monomorphe			[A/G]	CATTGTTGGAGGATCCGAGCTTCCGATCTTATGTGGAGAAGTACGCAGCGGATGAGGATGCCTTTTTNGCTGATTATGCGGAAGCTCACTTGAAGCTCTC[T/C]GAACTGGGGTTTGCAGAGGAGGAGTAAACGCCGAGTCATGGAAGTGCATACGCTGTGTRAAACGCAAAACATATGATGCTACCTGCAGAATGGCATCTCT	0.949
AL749536-1376	AL749536								sp|Q1PER6|APX2_ARATH	1e-126	Full=L-ascorbate peroxidase 2, cytosolic	501311270	yes	polymorphe	1:2:1	LG4	polymorphe	1:1	LG4F	[T/C]	GCTCTGATTCCATTGCCTCGTGCYCTCTCGTTTCTGCTTGTGTTGGTWCTGTCTACGTCATTATGTCAGGAGACTCAATAAANGCTAAGTAAGATGATTC[A/G]TGTGTATAGTTTATAACAACGTACCTGGCTGTTGGAATTAATGTATTTATGTGACTCCTCCCAGTCAATTTTCTTTTCAAGATACTCCATTTTCCATTTT	0.858
AL749536-615	AL749536	sp|Q42564|APX3_ARATH	3e-15	L-ascorbate peroxidase 3, peroxisomal (AtAPx03) (EC 1.11.1.11)	APX3 APX APXIII At4g35000 M4E13.60	sp|Q0JEQ2|APX3_ORYSJ	1e-18	Full=Probable L-ascorbate peroxidase 3	sp|Q1PER6|APX2_ARATH	1e-126	Full=L-ascorbate peroxidase 2, cytosolic	501311272	yes				polymorphe	1:1	LG4F	[A/T]	ACATTGCGATCAGGCTGCTGGAACCCATCAAGGAGCAGTTTCCTATGATTTCATACGCCGATTTCTATCAGCTCGCTGGTGTCGTGGCTGTTGAAATTAC[A/T]GGAGGGCCGGAAATCCCTTTCCATCCAGGAAGACCAGATAAAACTGAGCCTCCAGAGGAGGGCCGTTTACCTGATGCCACTAAAGGGGTWGATCATTTGA	0.996
AL749542-500	AL749542								sp|Q7W0E3|GCSP_BORPE	0.61	Full=Glycine dehydrogenase [decarboxylating]	501311274	yes	polymorphe	1:2:1	LG12	polymorphe	1:2:1	LG11	[A/G]	CGCAAAGCAGGGCCAAGAGGAGGGCACCGTTGCGATGGAAATGAAAGAAGAAAGGAAACGGGAGAAGCTTCCGCTGAGCGTCGATGGCGACAGAGGCGAA[A/G]CTGAGCTCCTCCGTCGTCGCAAGAAGCGCCGGATAATCTGTTGCGGTAGCACCGTTGCTCTTCTGCTTCTTTTAGTCATCGTGTTCGTGATTCTGGCGTT	0.834
AL749547-48	AL749547												no								ATCAGACGCGTCTTTTAGCTTCTGGTAARGCCTCAGATGGGACGGBK[T/G]GTCGCCAAAGTCTTGGACCATCCTCAGAGAGCCGCGCTCCTCAGCAACTCGCCGAACTATTTCACGGCACCCGACGCTCTTAGGGAARKKATTATTACTA	0.787
AL749547-136	AL749547												yes	monomorphe			monomorphe			[A/G]	GATGGGACGGBKKGTCGCCAAAGTCTTGGACCATCCTCAGAGAGCCGCGCTCCTCAGCAACTCGCCGAACTATTTCACGGCACCCGACGCTCTTAGGGAA[A/G]KKATTATTACTACAACTAAATCTTCTTCGCGGGGCAGCGCCAACAGATTTAGAATTTTGTGACCAGGTCGCAGGTTCGAGCCATGGGAAAGGAGGATTTG	0.877
AL749547-138	AL749547												yes	monomorphe			monomorphe			[A/C]	TGGGACGGBKKGTCGCCAAAGTCTTGGACCATCCTCAGAGAGCCGCGCTCCTCAGCAACTCGCCGAACTATTTCACGGCACCCGACGCTCTTAGGGAARK[T/G]ATTATTACTACAACTAAATCTTCTTCGCGGGGCAGCGCCAACAGATTTAGAATTTTGTGACCAGGTCGCAGGTTCGAGCCATGGGAAAGGAGGATTTGCA	1
AL749554-153	AL749554					sp|Q65XV2|XB3_ORYSJ	0.009	Full=E3 ubiquitin-protein ligase XB3	sp|P49107|PSAN_ARATH	1e-50	Full=Photosystem I reaction center subunit N, chloroplastic	501311276	yes	polymorphe	1:2:1	LG7	polymorphe	1:2:1	LG7	[T/C]	GGNGRSSAGAAACGAGGAGAAATCGAGAGCCATGGCTGGAGGCATGCTGGCAACTGCGCCCTCTTCTATTACTGCTGTCACTCATCTTGGTCTCGGAGCC[T/C]ATGCAGAGGGCAACCCTTTGAAAGCATCGGTGCCCTCACCCAAGTTGGGCAGTCGAAGACTAGTTATCAGAGCTGAATCGTCGTCTGGCAACCCCAATGG	0.915
AL749554-668	AL749554								sp|P49107|PSAN_ARATH	1e-50	Full=Photosystem I reaction center subunit N, chloroplastic		yes							[I/D]	TTTTCTGGAAATGGTAACTGTGAATGAGGGCTGCTCATAAATATCAAGCACTAGTTTTGTATAAAAGCATCTGCCATGCCATTCAGGCTGGTTTCTTTTT[-/T]CTCGGTAAAAGTCTGATTGCATCAGCTTGTTAATATGAATGCATTTTGTTAATCATATTGTAATATCACTCAATCATATGGAAGGTTTTCTAATGAAAATTA	0.988
AL749558-470	AL749558	sp|P29511|TBA6_ARATH	5e-40	Tubulin alpha-6 chain	TUBA6 TUA6 At4g14960 dl3520c	sp|P33629|TBA_PRUDU	5e-40	Full=Tubulin alpha chain	sp|P33629|TBA_PRUDU	0	Full=Tubulin alpha chain		yes	monomorphe			monomorphe			[I/D]	TTCAGCGAAACTGGAGCCGGAAAGCATGTTCCCCGCGCTGTCTTTGTAGATCTGGAGCCGACTGTCATTGACGAGGTACGGACTGGTACTTACCGTCAGC[-/T]TTTCCATCCTGAACAGCTTATCAGCGGCAAGGAAGATGCGGCCAACAACTTTGCCCGTGGTCATTACACCATTGGCAAGGAAATTGTGGACCTCTGCCTGGA	0.976
AL749560-180	AL749560								sp|Q2KIJ5|KDSR_BOVIN	4e-07	Full=3-ketodihydrosphingosine reductase		yes	monomorphe			monomorphe			[A/T]	AACACAAAGGCTGCAGATGTGAGCAACTACAAAAAGNNTTTCGGAGGCCATTAAGGAGTCCCATATTTGGAGACCNANTAGATGTACTTATCTGCAACGC[A/T]GGGTTTGTCAGGAGTAAATATTTGGAGAATACAAGTATAGAGGACCTAGATCTCATTATCCAGACAAATTTGACTGGGACTCTCTACACTTTGCATGCGG	0.988
AL749560-686	AL749560								sp|Q2KIJ5|KDSR_BOVIN	4e-07	Full=3-ketodihydrosphingosine reductase		yes	monomorphe			monomorphe			[D/I]	GCAAAGGATGTTGCAAATTACACTCTCAGAGCTGCCAAGGAGGGAAGGTTTTTAACTAATGCACTGTTTCCAGGGCTTTTCCTCTCCACTTTATCACGGG[-/G]TGTACTCCCAGCCGATTCGTTTTYNATGGCTCTCCTGGAGCTTGTTCTATACCTGCCATGTAGGGTTCTAAGTTTCATTATAGCCTCTCTAACCCNTYCTGT	1
AL749562-1492	AL749562												yes	monomorphe			monomorphe			[I/D]	CTTTGTCTTCCGAGGTGGATGATTTTACCTAATANTTTGTGTAATCCAGAAATCTGTTTTCATNWTTTTTAAACTGGAACACATCAGTAGTAATTCTTTT[-/T]AGTCTGTTATTGGAATAGTGAGAGTCATTTATATTGTTTTCCTACAGATTCCTTGTTTTCTATGTACTGCAAGATGGAGCTTTAGTAAAAGCTTTATGTTGC	0.813
AL749562-1426	AL749562												yes	monomorphe			monomorphe			[I/D]	TGTCAATGCTTAGTTTGCATCTCTCGATATGTTTGGTAGATGGTCTGTGTGTATTATTATTTCTGCCTTTGTCTTCCGAGGTGGATGATTTTACCTAATA[-/T]TTTGTGTAATCCAGAAATCTGTTTTCATNWTTTTTAAACTGGAACACATCAGTAGTAATTCTTTTNAGTCTGTTATTGGAATAGTGAGAGTCATTTATATTG	0.899
AL749567-1185	AL749567												yes							[A/C]	NCYTTTTTTWRNAATGCGGTAGGNTTGTTTGGAGAATTAGAACCTGATTAAAATGTAGATGGATTCAAGCTTTAAGTGAAATGAGGCTCGGAACGCAAGT[A/C]TGCTGTCCACTTTGAGACTCATTCTTTGTCTGAGGCTATAGTATCTGAAGCCAAAGNCCYTTTTATCTTTGGTTTAGNWTTTTGTCNACTTCAGTATGCT	1
AL749570-364	AL749570					sp|B1AS42|NB5R5_MOUSE	2e-05	Full=NADH-cytochrome b5 reductase-like	sp|B1AS42|NB5R5_MOUSE	7e-05	Full=NADH-cytochrome b5 reductase-like		yes	monomorphe			monomorphe			[D/I]	CTCCAGAGAAACCTCTTCCAGGGGATTGCTGTGGCAGCGGCTGCGAGACCTGTGTGTGGGACACCTACTTCGACCAGTTGCAGGAATACAAGAAGGAAAA[-/G]GGATTCCATTCTTAAATCCCTTTCTCCGCCCTGNNTTTCCCTTCAGCTGTAGAAGTTCACGAATCTCGTACTCAAAATTGCTTAGGNTTTTNGCTCTGGTGG	0.996
AL749570-451	AL749570								sp|B1AS42|NB5R5_MOUSE	7e-05	Full=NADH-cytochrome b5 reductase-like		yes	monomorphe			monomorphe			[D/I]	ACAAGAAGGAAAANGGATTCCATTCTTAAATCCCTTTCTCCGCCCTGNNTTTCCCTTCAGCTGTAGAAGTTCACGAATCTCGTACTCAAAATTGCTTAGG[-/G]TTTTNGCTCTGGTGGNTTTCTTATATCATTGCCATTATTTGGCTGCCWWTTTTTAACTGATANTTCGTCCATTGCTTTGGAGGAGATCTGTGCATTAGAATT	1
AL749570-20	AL749570								sp|B1AS42|NB5R5_MOUSE	7e-05	Full=NADH-cytochrome b5 reductase-like		yes	monomorphe			monomorphe			[A/C]	GSKKACCGACGACATTGSK[T/G]GGGCCGCCTATGGAGCGGAGGAGCCTATGAGAAGCCTCTTCTGTGTTCCATCGGTTGTGTCAGCGAGAACGAGGGTTTGCTTTCGGCTTGACTGTTTCAC	0.787
AL749570-254	AL749570					sp|B1AS42|NB5R5_MOUSE	0.001	Full=NADH-cytochrome b5 reductase-like	sp|B1AS42|NB5R5_MOUSE	7e-05	Full=NADH-cytochrome b5 reductase-like		yes	monomorphe			monomorphe			[I/D]	AGGGAAGGAGAATMTGGAGAAATCGACAGAGGCAAAGGCAAAGGTNGAAGATGAAAAGANGAAGCGGGAGGAAGAGATAGAGAAAATTTNGATGGAGAAA[-/A]TAGGGCCGCCTCCAGAGAAACCTCTTCCAGGGGATTGCTGTGGCAGCGGCTGCGAGACCTGTGTGTGGGACACCTACTTCGACCAGTTGCAGGAATACAAGA	0.834
AL749575-557	AL749575												yes	monomorphe			monomorphe			[I/D]	AATGGCATTTGATCCNTAGTTACAGGCATTCTTTAATTCTTTNCCGATGCGAGCATTGTTTAGGAAGGGAGAAGATTCAAGTAGAAGTAGAGTTAATTTT[-/T]CTGTCAAATGGNCCYYCATTAACTCTGCGAGTCCTTTGKATAWATAACTTAAGGTTAAGKATTTTMCCTGTATTGTTGTTGTTAGTAA	0.935
AL749582-1036	AL749582	sp|Q9LRB0|LCBK1_ARATH	6e-10	Sphingoid long-chain bases kinase 1 (AtLCBK1) (LCB kinase 1) (EC 2.7.-.-) (Sphingosine kinase 1)	LCBK1 At5g23450 K19M13.8	sp|Q9LRB0|LCBK1_ARATH	6e-10	Full=Sphingoid long-chain bases kinase 1	sp|Q9LRB0|LCBK1_ARATH	3e-71	Full=Sphingoid long-chain bases kinase 1		no								AAGACGGTGCAGAGCTTAAAATCACAAGTGCTTGCTCCGAGAGCYGAGCATGATGATAATAGTTTGGACATCATGTTGGTTCGTGGTGGGGNAAGGTTGC[A/G]ACTCCTACGATTCTTTGTGTTAATGCAGTTTGGGCGTCATCTCTCTCTTCCATTTGTAGAGTATACCAAGGTGAAGTCAGTAAAGCTTAAACCAGGTAAA	1
AL749582-834	AL749582								sp|Q9LRB0|LCBK1_ARATH	3e-71	Full=Sphingoid long-chain bases kinase 1		no								TGGGACAGTGAACCTAGATGGGATGAAGGACCAAAATGGGATGCAGAACCAAAATGGGATGCTGAGAATAACTTTGGGATGAAAGGGCCTGTAGATGAAA[-/A]TGCTCACAAAGTCAAATCAAAATGGACTAAAGGTAGAAGAGGAAAAATGGGTTGTCAGAAAAGGACCGTTNCTTGGTATATTGATATGTAACCACYCATGCA	0.899
AL749582-1309	AL749582								sp|Q9LRB0|LCBK1_ARATH	3e-71	Full=Sphingoid long-chain bases kinase 1		yes	monomorphe			monomorphe			[I/D]	CCTGAGCAGTGCAAGCTTATTGGTCGTCCTGTACGACATTCGGTATAATCTTACATGTGGGCATTCCATTGCTGTATTATGCGATGATGAGCATTGTTTT[-/T]GATAAACAAACTTATAACTGTATTGTAATTTTTACAAGTATTTTTKKATTCCTTGTCTTCGACTGCCTCCAAGAAYGGATATTTTCATACAACGCAGTATGC	0.988
AL749589-1399	AL749589								sp|Q0J709|UP12_ORYSJ	3e-100	Full=Unknown protein DS12 from 2D-PAGE of leaf, chloroplastic		yes				monomorphe			[D/I]	ATTACCCAGTGAGGCCCAAACACGATTTNCTCATTTTNATCTGTTCAAATTTGAAAATNCATTTACATGCATACAGTAATCATTTTGAAGNTCAATCCAC[-/C]CCTGCCATCCGTTTGTCATCGTAGACATATATTCATATGGTTGTTGCTTCAAGTGAGAGTCCGCTTATAAGTTTAACATCATCTCAGTCTTTCAATAATTGA	1
AL749591-1543	AL749591								sp|P03688|VRPO_LAMBD	4e-20	Full=Replication protein O	501311280	yes	polymorphe	1:2:1	LG8_1	monomorphe			[T/C]	TTTGAGTGACTAATAATTGTAACGTGAAAGAGCTGCTGCGTACGGTAGAACACNAGTTTTNTGGTCTCCGCAAAACAAANTAACGGTGCTTTTTATTCAG[A/G]GCAGTTCAGGTTTTGAAATTTCGAATAGATTTGAAGAACTTCAGAACCTTTCGAGGTMCAGGRAACGGTGGAGAAAGTGTATTGCATAGCTCTTATCCCA	0.935
AL749591-1188	AL749591								sp|P03688|VRPO_LAMBD	4e-20	Full=Replication protein O	501311278	yes	polymorphe	1:2:1	LG8_1	polymorphe	1:2:1	LG8	[T/A]	GTGGGATATATATAACGACGAGTCTCTGGATTACAAAGCAGAGGAGCACTCAATTCCTGAGGCCGAAANCCCTTTCGAACTTGCAACAAATTACAGCGAA[A/T]TCATTGTTGGCTACAATTCCCACGGCCGCTGGTTTCATTCCTGCTCCTTCTGCAGCTTGATTATTCAGATGATCATCCATTAGGAAGTTCTTTAACATTG	0.976
AL749593-638	AL749593								sp|Q08655|ASR1_SOLLC	8e-24	Full=Abscisic stress-ripening protein 1	501311282	yes	polymorphe	1:2:1	LG2	monomorphe			[A/G]	AAATAATGTTTTCYTTNACCTNCATTTGATTTGGTNGTGGTGTTGTTATTAGNTCAAGATCMAGATCAAGCTGCTGTTAGTTRATCCGTCATTCCCTTCC[T/C]GGCACATATGTAGAGTCGTGTTGTGAATAACTAATATATGTATTTGGTAACTCTTGTGATTAACTTATGTATGGNAGTTTCCTAATTCTA	0.899
AL749594-844	AL749594	sp|Q9FZ48|UBC36_ARATH	6e-05	Ubiquitin-conjugating enzyme E2 36 (EC 6.3.2.19) (Ubiquitin carrier protein 36)	UBC36 UBC13B UBG13B At1g16890 F6I1.11 F17F16.19	sp|Q9FZ48|UBC36_ARATH	6e-05	Full=Ubiquitin-conjugating enzyme E2 36	sp|Q94A97|UBC35_ARATH	2e-98	Full=Ubiquitin-conjugating enzyme E2 35		yes							[A/G]	AACGAAGTCGAGGCTGTGGAAACAGCCAAGGAATGGACAAGGCTTTATGCAAGTGGTGCCTGACGGTGTTTTGAGGCTTGTTTCTTTGAATAACACGTTT[A/G]TAATGTGCAAGCTGTCATCCCATTGGTATCAGACATGGACTTTTCTTAAATTGTTAGCGAATATTCATGTATCATGTTCTTTGGTAACAGAGAATATGGT	1
AL749595-894	AL749595								sp|P40619|HMGL_IPONI	1e-28	Full=HMG1/2-like protein	530865630	yes							[T/C]	AACCTGACTAATTAGCTACTCGTAGATGATTTTGTNATTTCCYACNCTTCTTTTATAGCGGGCATAAATGAAAGGGATTTGATCACTCAAGTTTATGCCT[T/C]GGGTATCCCNATGTGTAGTTATTCAAGAACATGTTATTGACAGCTGTGATCATGTTATTGATGKKTTTWAAAACATGATCCTGTAATCGTAGNATAAAGT	0.965
AL749595-958	AL749595								sp|P40619|HMGL_IPONI	1e-28	Full=HMG1/2-like protein		yes	monomorphe			monomorphe			[T/G]	TAAATGAAAGGGATTTGATCACTCAAGTTTATGCCTYGGGTATCCCNATGTGTAGTTATTCAAGAACATGTTATTGACAGCTGTGATCATGTTATTGATG[T/G]KTTTWAAAACATGATCCTGTAATCGTAGNATAAAGTGKTTTNDKTWWWTTACTTTGTNKTTGACATGTATCTTGTATTTTGYNATTGTCATTCTGATCAT	0.899
AL749597-258	AL749597	sp|Q94C12|NDBAB_ARATH	9e-23	NADH dehydrogenase [ubiquinone] 1 beta subcomplex subunit 10-B	At3g18410 MYF24_12	sp|Q94C12|NDBAB_ARATH	9e-23	Full=NADH dehydrogenase [ubiquinone] 1 beta subcomplex subunit 10-B	sp|Q94C12|NDBAB_ARATH	1e-43	Full=NADH dehydrogenase [ubiquinone] 1 beta subcomplex subunit 10-B		no								TTCTGGAGTACAGGGAATACCTTGTGCGAGAGAAATGGATAGGCATCGAGACAGCCAAGATTCTGAGGGAAAGGGTGAAGTGGTGTTACAGGAAAGARGG[T/C]GTCAACCATCTCCAGAAATGCAGAGAGATTGTTCGGCAATACCTCGATTCCACCAGGGSNATTGGTTGGGGCAAGGATGCTCGCCCTCCCTATGCTCATA	1
AL749597-255	AL749597	sp|Q94C12|NDBAB_ARATH	5e-23	NADH dehydrogenase [ubiquinone] 1 beta subcomplex subunit 10-B	At3g18410 MYF24_12	sp|Q94C12|NDBAB_ARATH	5e-23	Full=NADH dehydrogenase [ubiquinone] 1 beta subcomplex subunit 10-B	sp|Q94C12|NDBAB_ARATH	1e-43	Full=NADH dehydrogenase [ubiquinone] 1 beta subcomplex subunit 10-B	501311286	yes	monomorphe			polymorphe	1:1	LG10M	[A/G]	CATTTCTGGAGTACAGGGAATACCTTGTGCGAGAGAAATGGATAGGCATCGAGACAGCCAAGATTCTGAGGGAAAGGGTGAAGTGGTGTTACAGGAAAGA[A/G]GGYGTCAACCATCTCCAGAAATGCAGAGAGATTGTTCGGCAATACCTCGATTCCACCAGGGSNATTGGTTGGGGCAAGGATGCTCGCCCTCCCTATGCTC	0.996
AL749597-72	AL749597								sp|Q94C12|NDBAB_ARATH	1e-43	Full=NADH dehydrogenase [ubiquinone] 1 beta subcomplex subunit 10-B	501311288	yes				polymorphe	1:1	LG10M	[T/C]	GGATTCCATTTTGKKGNRGGSMAAACAGAACAGAGATCAKCGAAGTGGGTTGGATTCGAATCGGCTAGGAA[A/G]ATGGTTTTCAAGGGCGAAGTAGAGTATGATGAAGGTCCGCCTGACAACTTTGATCCKCAAAACCCTTATGCAGATCCAGTGGCATTTCTGGAGTACAGGG	1
AL749597-129	AL749597	sp|Q94C12|NDBAB_ARATH	4e-09	NADH dehydrogenase [ubiquinone] 1 beta subcomplex subunit 10-B	At3g18410 MYF24_12	sp|Q94C12|NDBAB_ARATH	4e-09	Full=NADH dehydrogenase [ubiquinone] 1 beta subcomplex subunit 10-B	sp|Q94C12|NDBAB_ARATH	1e-43	Full=NADH dehydrogenase [ubiquinone] 1 beta subcomplex subunit 10-B	501311284	yes	monomorphe			polymorphe	1:1	LG10M	[A/C]	AACAGAGATCAKCGAAGTGGGTTGGATTCGAATCGGCTAGGAARATGGTTTTCAAGGGCGAAGTAGAGTATGATGAAGGTCCGCCTGACAACTTTGATCC[T/G]CAAAACCCTTATGCAGATCCAGTGGCATTTCTGGAGTACAGGGAATACCTTGTGCGAGAGAAATGGATAGGCATCGAGACAGCCAAGATTCTGAGGGAAA	1
AL749600-462	AL749600								sp|Q9ZBH0|Y6443_STRCO	7e-06	Full=Putative S-adenosyl-L-methionine-dependent methyltransferase SCO6443	501311290	yes	monomorphe			polymorphe	1:2:1		[T/C]	CCCGCCGCTGTCTGGCACGCCGATCTTTCCACGGCATCGCACTCGCGCTCGATGAGGCGATGCAGTTCCCTTATGTTCTCATCCTCCATTAATGTCGACA[A/G]TTTCAGCTCCTCCTCATCTCCATCCCCGCTGGTCTCGAACTCTAGTTCCATGATCCTTAAACTWTATTCAATTCACCCNGGTGTACGGTTCCCGATTNRA	0.915
AL749600-526	AL749600								sp|Q9ZBH0|Y6443_STRCO	7e-06	Full=Putative S-adenosyl-L-methionine-dependent methyltransferase SCO6443	501311292	yes	monomorphe			polymorphe	1:2:1		[T/A]	GTTCCCTTATGTTCTCATCCTCCATTAATGTCGACARTTTCAGCTCCTCCTCATCTCCATCCCCGCTGGTCTCGAACTCTAGTTCCATGATCCTTAAACT[A/T]TATTCAATTCACCCNGGTGTACGGTTCCCGATTNRAAAACAAACAGACACCAAAACCCAAACCATAGAWTTCCTACTCTGCATCTCTGTTGGGAATATAG	0.896
AL749601-194	AL749601								sp|Q9SUT9|RTNLB_ARATH	1e-78	Full=Reticulon-like protein B2	501311294	yes	monomorphe			polymorphe	1:1	LG3F	[T/C]	ATAGCTCCAGAATAGCCTTGTAAATKSNAKBGGAACCKGGTGGAAAAGCTGTGTAGGAGGAAATCTTGAAGAGAGTGCCATTGTAGATTAAAACGGCCAT[T/C]GCTGGAGTTTGGCCCAAGTAAACCGAAGGCAGAAGATCCCCNGAGGCGTTGAATCCTGCAAAATYATCNTCGTATCTCTTTAGGGCTACTTGAAGCCGAG	1
AL749611-567	AL749611								sp|O04066|ACBP_RICCO	2e-36	Full=Acyl-CoA-binding protein		yes							[T/C]	TTGTGACTAATATTGTGGATGGCAAGAAATTATATTCTTATGCCCTCGTAGTAGTTTCAGAAATTTGCAATCAGACTATCAACTGGATTGTATTAGTTTT[T/C]YTWWNHTMATATNCCTANTAAGTTAACTGTCTATCATTTGAAAGTGATTATCTAATATTTGTRRTAAAGATCTATTGCAATGTTCTGGCTTTGGCTTCCA	0.858
AL749613-1388	AL749613					sp|P37225|MAON_SOLTU	5e-22	Full=NAD-dependent malic enzyme 59 kDa isoform, mitochondrial	sp|P37225|MAON_SOLTU	0	Full=NAD-dependent malic enzyme 59 kDa isoform, mitochondrial		yes							[I/D]	TAAGGACCTTGACCCAGAGGCAGCACCTTTTGCAAGAGGATTTGGGCCCGGAGAAATTGAAGGTTTGCATGAGGGCGCCAGTCTTGTTGAAGTGGTCAAA[-/A]AGGTAAAGCCTCATGTGCTTCTAGGTTTATCTGGAGTTGGCGGCATCTTCAGTCAAGAGGTGCTGGAGGCAATGAGAGACTCTGAATCTCCAAGACCTGCAA	1
AL749619-774	AL749619					sp|Q93VM8|COPT5_ARATH	0.22	Full=Copper transporter 5	sp|Q93VM8|COPT5_ARATH	9e-32	Full=Copper transporter 5		yes	monomorphe			monomorphe			[T/G]	AGGGGATTTCGAGTGGTAAAGCTGCCTCGGGCCTCACTGCTCCTCTGATTGGAAGAAACCCTAGGGCACTTGGATTTAGGGTCATGGAATCGGCCATTTT[T/G]GKNCTGAATGCAGGGCTGGGATATTTGCTCATGTTGGCAGCGATGTCTTTCAATGGGGGGGTTTTTATAGCTGTGATCCTGGGGTTTGTTGTTGGGTATT	0.996
AL749620-22	AL749620								sp|P46256|ALF1_PEA	0	Full=Fructose-bisphosphate aldolase, cytoplasmic isozyme 1		yes	monomorphe			monomorphe			[A/C]	ACCATCAATTCTGTCGRGSRK[T/G]GCGGCCTGAAGCATATAGTGGTCTTCAACATCTTCTTGTGGAGAGCATCGGTCGGTCATCGAAGCGGATTWCAAAAATGACTAGTCGCACTCTCTCCGGA	0.976
AL749621-1926	AL749621								sp|Q9FJR0|RENT1_ARATH	0	Full=Regulator of nonsense transcripts 1 homolog		yes	monomorphe			monomorphe			[I/D]	GGAKTTKGGGCGGNACGGGGAAGTGCTGGTGGTCCCATTGNTGGACATTTATCACACCACCAAGGATCACGTCAAGCACTCGGAAGTCTAGGATCTGGTT[-/T]CAACTTTGCTGGTCTTGAAAATCCCGCGAGTCAAACATTAGTTGGCGGTCCACTGTCTCAGACTGCACTGTTAACTCAGTTGCCCAATCAAGGACTAAGTCA	0.976
AL749621-2679	AL749621								sp|Q9FJR0|RENT1_ARATH	0	Full=Regulator of nonsense transcripts 1 homolog	501311296	yes	monomorphe			monomorphe			[T/C]	TATTTCAAGGCTGGTGTACAGGTTCATGATCGGTTGAACGAGATTTTTTNRTCTCAGAGACTAACCATGTTGGACTACAACAACTTGCACCATTCGAATA[A/G]TGGGTGCCTTGAATGTATTGTACACAGAGTTGCACTGGTGATACAATTTTNCAAAATTTACGAGTGTAGTTATTGGGTCATTTGATCGGGTTAACAACAT	1
AL749621-2807	AL749621								sp|Q9FJR0|RENT1_ARATH	0	Full=Regulator of nonsense transcripts 1 homolog	501311298	yes	monomorphe			monomorphe			[C/G]	AGTTGCACTGGTGATACAATTTTNCAAAATTTACGAGTGTAGTTATTGGGTCATTTGATCGGGTTAACAACATACAGACAACTTCATATTCAAATTCAAC[C/G]GGGCAACTTGTAGAGAATTGTTGGCCATTTCCAGNRKTTTTGGTACATTGTCAATACCCTTGGCCATTTATAATTGTATTGAGTTGAAAATTATTGATTT	0.935
AL749621-863	AL749621	sp|Q9FJR0|RENT1_ARATH	2e-36	Regulator of nonsense transcripts 1 homolog (EC 3.6.4.-) (ATP-dependent helicase UPF1)	UPF1 At5g47010 MQD22.15	sp|Q9FJR0|RENT1_ARATH	2e-36	Full=Regulator of nonsense transcripts 1 homolog	sp|Q9FJR0|RENT1_ARATH	0	Full=Regulator of nonsense transcripts 1 homolog		yes							[I/D]	CACTTCCGCTGCTATTGTATACCACTTAGCGAAGCAGGGTCAAGGGCAGGTCTTGGTGTGTGCTCCAAGTAATGTTGCAGTTGATCAACTTGCTGAGAAA[-/A]TCAGTGCTACGGGGTTGAAGGTGGTCAGGCTTTGCGCCAAATCACGGGAGGCTGTGAGTTCACCTGTYGAGCATTTAACATTACATTACCAGGTCAGGCACC	0.915
AL749624-1017	AL749624					sp|Q964R1|CP6J1_BLAGE	1.5	Full=Cytochrome P450 6j1	sp|Q9USH9|YJQ1_SCHPO	4.3	Full=Uncharacterized ABC transporter ATP-binding protein C825.01		yes	monomorphe			monomorphe			[I/D]	GGCTTGGTGAATTATCTCCCGAAGCTCAGGACTATATTCGTGACTTGCAGTCTCAGTTAACCCNGATTTTCAAATGAACTGCAAGAAAGCCAACTGAAAA[-/A]TGCAGCACTGCAGATGCAAAATTTAGCTGGGGAGGAAAAGAATGACTTATTGGATTACTTGAGATCTTTGGAGCCAGAAAAGGTGGCTGAACTCTCAGAGCC	1
AL749624-912	AL749624					sp|Q0P6D6|CCD15_HUMAN	2	Full=Coiled-coil domain-containing protein 15	sp|Q9USH9|YJQ1_SCHPO	4.3	Full=Uncharacterized ABC transporter ATP-binding protein C825.01	501311302	yes	monomorphe			monomorphe			[I/D]	CGATCGCAATGAGTCAGACTTGGCCCAGGGTAAGCAAAAGACATCTAAAATGGAGGTTGTCTCTGAAGAGGAAGCAGGCCTTCAGGACTTGGACATACCT[-/T]GAAGGGCTTGGTGAATTATCTCCCGAAGCTCAGGACTATATTCGTGACTTGCAGTCTCAGTTAACCCNGATTTTCAAATGAACTGCAAGAAAGCCAACTGAA	1
AL749624-796	AL749624								sp|Q9USH9|YJQ1_SCHPO	4.3	Full=Uncharacterized ABC transporter ATP-binding protein C825.01	501311300	yes	polymorphe	1:2:1	LG5	monomorphe			[A/G]	AATGCAGAGTATCGGCTTTGCCTCCAGAAAAGCCTCTACATGTCTGAAGATTCTTCTTTGGCCAGGCAAAAGGAAGAAACTTCTGACATTAACAATCCAG[A/G]GGCTTTGGATGATGGCGATCGCAATGAGTCAGACTTGGCCCAGGGTAAGCAAAAGACATCTAAAATGGAGGTTGTCTCTGAAGAGGAAGCAGGCCTTCAG	1
AL749631-1471	AL749631								sp|O04130|SERA_ARATH	0	Full=D-3-phosphoglycerate dehydrogenase, chloroplastic	530865834	yes	monomorphe			monomorphe			[A/C]	GCCAGGTAATTCAGTCGGAGAAAAGGCCAATTTTATCCTTCAAGCGAATCTATTNATTGTGAAAATGAAGTCACAATGCTACCCACTCCGTGGAAAGAGA[T/G]AGGGTATGGTGGTTCTCGGGGCAATTTTCTTATGCAGATTCACTTTTGTTTCCAGTTCTGAATAAATTGAAGTCAATAATAAAAGCACTCCGAAAACCCT	1
AL749631-1295	AL749631					sp|O04130|SERA_ARATH	5.3	Full=D-3-phosphoglycerate dehydrogenase, chloroplastic	sp|O04130|SERA_ARATH	0	Full=D-3-phosphoglycerate dehydrogenase, chloroplastic	501311304	yes	monomorphe			monomorphe			[T/C]	ACTACAGAGGATTGGTGAAGTTCCAGCCATTGAAGAATTTGTATATCTGAAATTCTAAGCCGAGTATATCTTAGCAGATAAGAGTCAAGTTGACAACAGG[T/C]TCGTTATGTTAATTGCAGTTACATAGTAGGAAGGCAAAATATATCAGGGCACAACTAGAGCATAATTTTGCGGTTGCCAGGTAATTCAGTCGGAGAAAAG	0.988
AL749631-732	AL749631	sp|O04130|SERA_ARATH	5e-11	D-3-phosphoglycerate dehydrogenase, chloroplastic (3-PGDH) (EC 1.1.1.95)	At1g17745 F11A6.8	sp|O04130|SERA_ARATH	5e-11	Full=D-3-phosphoglycerate dehydrogenase, chloroplastic	sp|O04130|SERA_ARATH	0	Full=D-3-phosphoglycerate dehydrogenase, chloroplastic	501311306	yes	monomorphe			monomorphe			[T/C]	TTGCTGTGCAGTTAGTGTCAGGAGTTCGTGGTGTGAAATCAGTGAAGGTGATCTATGCCTCCGCTAGAGCTGCCGATGATTTGGATACAAGGTTGCTTCG[T/C]GCTATGATTACTAAAGGGATTATTGAACCTATATCTGATACATTTGTGAACCTAGTCAATGCTGATTTTATTGCAAAGCAAAGAGGCTTCAGAATAATCG	0.976
AL749632-1645	AL749632					sp|P44910|TYPA_HAEIN	2e-06	Full=GTP-binding protein TypA/BipA homolog	sp|P72749|TYPA_SYNY3	0	Full=GTP-binding protein TypA/BipA homolog		yes	monomorphe			monomorphe			[I/D]	TAGATGTCTACAAGGGTCAAATTGTAGGTATCCATCAAAGAACAGGCGACCTGTCCCTAAATGTTTGCAAGAGGAAGGCTGCAACAAATGTCCGTTCAAA[-/A]CAAGGAACAGACAGTGGTCCTTAATGCACCTTTGGATTTCAGTCTGGATGATTGTATTGAATATATCCAAGAGGATGAACTAGTTGAAGTCACACCATTGAG	1
AL749636-3059	AL749636								sp|P52807|YCF68_PINTH	3e-44	Full=Uncharacterized protein ycf68		yes	monomorphe			monomorphe			[T/A]	TTGGATAGTATCGCAGGTGCGAGGATTTACTTCACGGGCGAGGTCTCTGGTTCAAGTCCAGGATAGCCCAGCTGCGCCAGGGAAAATCGTAGGAAGAAAA[A/T]WAAAANGCATCTTATTATTATTTTTTTTTTTNYYATGTATGGACCACTTGGTCCAAGTACGGGGNRNTATAGCTCAGTTGGTAGAGCTCCGCTCTTGCAA	0.976
AL749641-1102	AL749641								sp|P19683|ROC4_NICSY	2e-71	Full=31 kDa ribonucleoprotein, chloroplastic		yes	monomorphe			monomorphe			[A/G]	GACGAGGATTTTGAGGTAGAATAGTGGGCTTTCAGTTGTTTCTCGTGCTTCTGCAGTGCCTTCCACCTTTGTACAGTGGACTGCTAGCTGYYTTTTTTNC[T/C]ATTTTTAAAACCTCCATATGTCTTGCAGATCTTGTACTCTTATTGTGCAGAGGTGTTGNYTTTTTKGKTTTTCCGCNACGGTTYYNATTTATTACACAAT	0.935
AL749642-815	AL749642								sp|P49310|GRP1_SINAL	1e-41	Full=Glycine-rich RNA-binding protein GRP1A		yes	monomorphe			monomorphe			[I/D]	CCGTGGCTCTAATTGTTCTGTTGTTGGCGAGGGACTGTGCTTATTATAGTTGTCGGTGGGGATCGTGATCGTGGTTTGGTGTAAACAAATGTCTTGTTTT[-/T]GATCGTGGCTCTAGTGAGCAAAATATTTGAGTGGTATGTAAACTTGTTAATGTAACCTCTAATATAAATCAGAGGTGTCCTTAATTTCTACTAMYWAAANTG	1
AL749652-466	AL749652											501311308	yes				polymorphe	1:1	LG9M	[T/G]	GCTACCTGGTGTTGTTAAAGTCGTTCCAAGTGGGACTTACCAACTGCATACAACGGCTGGGGCTTCCTCCAGATGAATTAGACTACAGGAAGCCGTCTAT[T/G]CCTTCTGAAAGTATATATGCATACAAATTTAAAWTNAAWWCTAGAATGCTGNMCTTTTKSNAGTATGTAAATATGTTGCTTCCTCKAAAGTTCCAATTAC	0.949
AL749652-99	AL749652											501311312	yes	polymorphe	1:2:1	LG9	polymorphe	1:1	LG9M	[T/C]	GGGGGAACTTCAAGGGCTCGACTGCATAAAGCCCCTCTATATTTACATTAAKRSKRSAAGAGAGSKRKGGAAGCTAAGAGAGTGTTACTGYTGTTGTT[A/G]ACATTCGTGGTTGTCATCTCCACAGTCATGGCGAACGTCCGACACGAAGAAGAACAAACGAAGGAGACCGATAAAGGCAGCGTGCAAATTGTGTACATGG	0.949
AL749652-723	AL749652												yes	monomorphe			monomorphe			[I/D]	AACTTCTTGGCTGCATTCAGCAATAATACGTTGTTAGTGTGCTACTGATAAAATTTACTNYTTCTTTTCGACATGATAGATTGTCTTAYTGTTTTATTCT[-/T]CTTTTTATGTGTTACGGAATGGTATATTAACTCTACATTGAAAGCATAAATCGGT	0.813
AL749652-552	AL749652											501311310	yes	polymorphe	1:2:1	LG9	monomorphe			[A/C]	AGGAAGCCGTCTATKCCTTCTGAAAGTATATATGCATACAAATTTAAAWTNAAWWCTAGAATGCTGNMCTTTTKSNAGTATGTAAATATGTTGCTTCCTC[T/G]AAAGTTCCAATTACAATCGTTGGAATGGTTGAGAAGTTCAATGGGTGCTGGCACGTATTCATCATATTGAAACTTCTTGGCTGCATTCAGCAATAATACG	1
AL749654-1046	AL749654	sp|Q9S841|PSBO2_ARATH	8e-13	Oxygen-evolving enhancer protein 1-2, chloroplastic (OEE1) (33 kDa subunit of oxygen evolving system of photosystem II) (33 kDa thylakoid membrane protein) (Manganese-stabilizing protein 2) (MSP-2) (OEC 33 kDa subunit)	PSBO2 At3g50820 F18B3.100	sp|O49079|PSBO_FRIAG	2e-13	Full=Oxygen-evolving enhancer protein 1, chloroplastic	sp|O49079|PSBO_FRIAG	4e-156	Full=Oxygen-evolving enhancer protein 1, chloroplastic	501311314	yes	monomorphe			monomorphe			[T/C]	TAAGCCCGAANCGGGCGAGGTGATTGGTGTGTTCGAGAGCCTTCAGCCCTCCGACACCGATTTGGGCTCCAAGGCCCCNAAGGACGTTAAGATCCAGGGC[A/G]TATGGTATGCACAAATTGAAAAGCCTTAGCTCTCCTTGCCCTTGGCTCTGCAATAACAGTAACACCACCCCNGTCCCATTTTAGTGTTGTACATGGCTAT	1
AL749654-625	AL749654	sp|Q9S841|PSBO2_ARATH	9e-26	Oxygen-evolving enhancer protein 1-2, chloroplastic (OEE1) (33 kDa subunit of oxygen evolving system of photosystem II) (33 kDa thylakoid membrane protein) (Manganese-stabilizing protein 2) (MSP-2) (OEC 33 kDa subunit)	PSBO2 At3g50820 F18B3.100	sp|Q40459|PSBO_TOBAC	6e-28	Full=Oxygen-evolving enhancer protein 1, chloroplastic	sp|O49079|PSBO_FRIAG	4e-156	Full=Oxygen-evolving enhancer protein 1, chloroplastic	530865632	yes	monomorphe			monomorphe			[A/G]	AGAACATTYCACCGGACTTCNAGAAGACGAGGCTCATGACCCGGCTGACCTACACGCTGGACGAGATCGAGGGCCCGCTGGAAGTCTCATCGGATGGCAA[A/G]CTSAAGTTCGAGGAGAAGGACGGCATCGACTACGCGGCGGTCACCGTTCAGCTGCCCGGAGGCGAGCGCGTGCCCTTCCTGTTCACCGTCAAGCAGCTTG	0.787
AL749659-774	AL749659	sp|Q9M2P4|SINA2_ARATH	3e-35	E3 ubiquitin-protein ligase SINAT2 (EC 6.3.2.-) (Seven in absentia homolog 2)	SINAT2 At3g58040 T10K17.250	sp|Q9M2P4|SINA2_ARATH	3e-35	Full=E3 ubiquitin-protein ligase SINAT2	sp|Q9M2P4|SINA2_ARATH	7e-173	Full=E3 ubiquitin-protein ligase SINAT2		yes	monomorphe			monomorphe			[D/I]	TGCAGATATCAAAAGCTTGGTTGTCACGACATATTCCCATATTATAGCAAGCTCAAGCATGAACAACAATGCATGTTCAGGCCTTACAGTTGCCCTTATG[-/G]CAGGTTCTGAATGCTCAGTTACTGGGGACATTCCAGCGCTTGTGACTCACTTGAGAGATGATCACAAGGTGGACATGCACAATGGCTGCACCTTCAATCATC	0.949
AL749659-1457	AL749659								sp|Q9M2P4|SINA2_ARATH	7e-173	Full=E3 ubiquitin-protein ligase SINAT2		yes	monomorphe			monomorphe			[A/C]	GAATTTGGAGTAAAATTATTAATGAAGGGTTTGATGTGTTAATCTATATTGAGTCTGCAGGTGATGGAAGCATTTGGTGTTCGCATGCTCAAGTCTGATG[A/C]MAAAATGTAGTGTTGTGGAGCATACGCATTTCAATGTGTGTACCTTTTAATACTTTGTTCTGCYTTTGGAACTGCCATGTATGAGGATTTAGAGG	0.976
AL749659-1458	AL749659								sp|Q9M2P4|SINA2_ARATH	7e-173	Full=E3 ubiquitin-protein ligase SINAT2		yes	monomorphe			monomorphe			[T/G]	AATTTGGAGTAAAATTATTAATGAAGGGTTTGATGTGTTAATCTATATTGAGTCTGCAGGTGATGGAAGCATTTGGTGTTCGCATGCTCAAGTCTGATGM[A/C]AAAATGTAGTGTTGTGGAGCATACGCATTTCAATGTGTGTACCTTTTAATACTTTGTTCTGCYTTTGGAACTGCCATGTATGAGGATTTAGAGG	0.935
AL749660-185	AL749660					sp|A9P0A6|CSPL5_PICSI	3e-08	Full=CASP-like protein 5	sp|A9P0A6|CSPL5_PICSI	3e-53	Full=CASP-like protein 5	501311316	yes	monomorphe			monomorphe			[A/G]	TCAGAGTTTGTGCTTGAGTTTGGCAAGAAAAANTGGTTTCTGGAGTTAAGTCCAGTTTCTCAGATAATGGAGGGTCTTATCCTAAGAGCAGATTACCCAT[A/G]GTGGATTTCATATTCAGACTGCTGGCAATAGGCGCCACGTTAACTGCTGCAGTCGTAATGGGAACGAACAAGCAGACTGTGATACTTCCTGAAGTTGGTC	1
AL749662-519	AL749662								sp|Q08208|NOP12_YEAST	7e-06	Full=Nucleolar protein 12		no								ACCGCAAAAGRARRAAMATNGAGACATCTCCTTCATCTGAGGAAGCTTCCGAGTCAGAGGAAGAGGTCATACTTCCTGTAAGCANAAAAACCTAATTTRG[C/G]CAAAGAAAATTCCAGCAAAAGGTAGTAGCAGCGAGGAGGATTTGTCAGATGAGGAACCTGGAATAGAACTGGTTGCCGCGGCTAAGAAGAGCCCGAAGTY	1
AL749671-573	AL749671								sp|Q9LVC9|RLA32_ARATH	1e-14	Full=60S acidic ribosomal protein P3-2	501311318	yes	polymorphe	1:2:1	LG10	polymorphe	1:1	LG10M	[A/G]	CGCCCNTGCCGATNGCACCCGTTGAAGAGAAGAAGGAGGAGAAGGAGGAAAGTGACGAAGACATGGGTTTCTCTTTGTTTGATTAGTATNTTAGGCATTT[T/C]CTGTATGTTATCTTAGATTACAAAGCCGCGGGTCTCAGTAGCATTTATCTTATGAAAATGAGGGATATTCATACYTATCGACAAGATTTTCATTTTTTKK	1
AL749671-902	AL749671								sp|Q9LVC9|RLA32_ARATH	1e-14	Full=60S acidic ribosomal protein P3-2		no								GCCNCATTTCTCTAGAATGATTCAGCTGACAGAACTATGCTAGGGCTAAATTTACCGAGCGACACAAATGATATTNKTTTCACARGGCGTTGAATGGAAG[A/G]CTGAATTAATGAACATCTTTTCAGACTGAAATTGGCACTTAGGCCTTAGTATATAATTCTGGCATCTTC	0.868
AL749673-791	AL749673								sp|Q8W108|ARD3_ARATH	5e-92	Full=1,2-dihydroxy-3-keto-5-methylthiopentene dioxygenase 3		yes	monomorphe			monomorphe			[A/G]	ATGTACGAATATTGTAGGAATAAGCTGGTTGCATGTGAGTAGTATTATACCATTCAGAAATGAGGTGGCAGTTTAATCTGTGTGTGCTGTTTACAAATAA[A/G]NATTGTTGTATGAGATTCAGGAGTGAATATTCAATATGTGATGTAATAACATGATCACGTAAACAGTTTCATGTTGAGGACCTGACGCAAACAGGAAATT	0.965
AL749673-920	AL749673								sp|Q8W108|ARD3_ARATH	5e-92	Full=1,2-dihydroxy-3-keto-5-methylthiopentene dioxygenase 3		no								ATTCAATATGTGATGTAATAACATGATCACGTAAACAGTTTCATGTTGAGGACCTGACGCAAACAGGAAATTCTATATAATCTGAATGAGTATCCAAATG[A/T]TTGTTACNMYTTGAATAAG	0.935
AL749674-777	AL749674	sp|Q9SCM3|RS24_ARATH	2e-13	40S ribosomal protein S2-4	RPS2D At3g57490 T8H10.90	sp|Q9SCM3|RS24_ARATH	2e-13	Full=40S ribosomal protein S2-4	sp|Q9SCM3|RS24_ARATH	3e-131	Full=40S ribosomal protein S2-4		yes	monomorphe			monomorphe			[A/G]	CCACCAAGACGTTAGGAAATTTYGTGAAGGCAACCTTTGAGTGTCTCTTAAAGACTTACGGATTTTTGACACCTGATCTGTGGAGGGAGACCCGGTTCTC[A/G]AAATCTCCTTTCCAGGAATACACTGATTTACTGGCYAAGCCTGCTAAGGCCCTCGTCCTTGAAGATGTTGAGAAGGAGGTTTTACTATAAATTCCTTGTA	0.976
AL749674-882	AL749674								sp|Q9SCM3|RS24_ARATH	3e-131	Full=40S ribosomal protein S2-4		yes	monomorphe			monomorphe			[C/G]	CTCCTTTCCAGGAATACACTGATTTACTGGCYAAGCCTGCTAAGGCCCTCGTCCTTGAAGATGTTGAGAAGGAGGTTTTACTATAAATTCCTTGTATTTT[C/G]AYGAGGYGAGACTTTGTTTNCAAGTAAGATGYGACATYTTAAATTGAGAGTGAYAACTTAGGCYGGKACAGAWTTACAGCACTCTTTATRTATGKNTTTT	0.899
AL749674-813	AL749674	sp|P49688|RS23_ARATH	2e-11	40S ribosomal protein S2-3	RPS2C At2g41840 T11A07.6	sp|P49688|RS23_ARATH	2e-11	Full=40S ribosomal protein S2-3	sp|Q9SCM3|RS24_ARATH	3e-131	Full=40S ribosomal protein S2-4		yes	monomorphe			monomorphe			[A/G]	TTGAGTGTCTCTTAAAGACTTACGGATTTTTGACACCTGATCTGTGGAGGGAGACCCGGTTCTCRAAATCTCCTTTCCAGGAATACACTGATTTACTGGC[T/C]AAGCCTGCTAAGGCCCTCGTCCTTGAAGATGTTGAGAAGGAGGTTTTACTATAAATTCCTTGTATTTTSAYGAGGYGAGACTTTGTTTNCAAGTAAGATG	0.996
AL749678-952	AL749678												yes	monomorphe			monomorphe			[I/D]	NTCTCATTTTTAGCTTCATATGAGGTTAGGTTTCTTCACNTGTAGCAAGTGACCTTACTGTAGATATCTAAGAGTACTGAGATATTTTAGATGTGTTTTG[-/A]AAAAGTTTANGATGATTTCCCNNATCAAATGTGTATTGTATATCTCCTATTTRR	0.765
AL749682-65	AL749682								sp|P09043|G3PA_TOBAC	0	Full=Glyceraldehyde-3-phosphate dehydrogenase A, chloroplastic		yes	monomorphe			monomorphe			[A/G]	ATCCACCACCTCTTGTTCAGGCTCCACACTATTGTTATTTGACAAGCTGCTCACTCCCAATGAA[A/G]KKGSKACTCTAGTTGGGTCTGCCATTGGCACAAACAGAGACTCACACTGAAAGAGAGGGAGTATGGCCTCAGCTACACTCTCCATGGCTGCTGTGGCCAA	1
AL749685-1034	AL749685											501311320	yes	polymorphe	1:2:1	LG12	polymorphe	1:2:1	LG11	[A/G]	GTGGCTCTAGCATGTGGGCTTGATAGGGGAGTTGTGAGTAAAGCATTGATATTTGGAATAGCCAGAAGGCTAGGGAAATTCGGGAGAAGGTTGTAATCAA[A/G]GATTTTGTTGTGATTACAATGCATTTTTNGGAATAGGTATTCTTTACATTTTTAGCATTTTGGGACTGGTGTAAAGAAATTGATGTTGACATTTAATCAA	1
AL749685-1224	AL749685												yes	monomorphe			monomorphe			[D/I]	CATTTAATCAATCTCGAGATTGGCTGCAACATTTTGCAGAAAACCTTGAGGATCACAAGACACTTTGTCACCAAATTGAGGGTAGTCTGGATTCCGTGGG[-/G]ATGTTGGAAGTCCAATGTGACATTTAGCGTTAGCTGATGAAGCTCTTGGATATCTTCTTTCATTACTCGGGGACATCGAGTCATTACCTGTACCTATATATT	1
AL749696-109	AL749696								sp|P92985|RBP1C_ARATH	3e-63	Full=Ran-binding protein 1 homolog c		yes	monomorphe			monomorphe			[T/G]	ACAGCTACCGGCCTTCCNTCTTCAAAACCCTTATATAGAGTGTTTTCTCTCCATCGACCTCAAAACCCTTATATAGAGTGTTTTCTCTCCATCGACCTCT[T/G]KNGCCCTTTGCCTTCGAAGGCGTTTATGCACAGTTAAATCCTTTGTCCAAAATCCTTGGGGTTTCGCATTCGTGTCTGATATTGGGCGAGTTCCTGGCAT	1
AL749696-1075	AL749696								sp|P92985|RBP1C_ARATH	3e-63	Full=Ran-binding protein 1 homolog c	501311322	yes	monomorphe			polymorphe	1:1	LG6F	[A/G]	ATATTTTNCCAATAAGAATGTGCTGTTGTAGATGCATCCGTGTATGACCTATAGTCTGGAAACTATAGTGTGGCTTATGTAGCTTTGTTAGGGCATTTCC[T/C]GAGTTTATTGTTTGTTTGCCCTTGTGTATTTGGCACACGAATTGGATATGTTTTGTTAGATAGTCATTGTTTGAGTCAGGTGTCAGGGNTTTTGGTAAGT	0.988
AL749696-1300	AL749696								sp|P92985|RBP1C_ARATH	3e-63	Full=Ran-binding protein 1 homolog c	501311324	yes				polymorphe	1:1	LG6F	[T/C]	CACTATCCAGAACTTCTTGATTATTCCTTAACAGGCAGTTGTTCGGTTACTANYATTTTTKGCAAAAAAAWTTTGGCCATGTCAGAATGGTGTGTTTCCA[A/G]TGACATTGGTATGCATGTGATCTAGATATCTACACTAAGATATTTACTGTAAATGTGAGCATTCTGTKTACTTCTTGTCCCCAACCNTTTTTKKTACTTT	0.899
AL749697-661	AL749697												no								CAAATTGGTTTCAAGGGAAGNAATGATTATTTCTAAGCATGTGATTCCTAAGCACAGCTCTTCAAGGCTCAAGTCTCTTATTTTGATTGTATTTCTGTAT[C/G]TCTTATGTGTTGTATGATTTNCYTTTTCCTTTCTGTTAAATATAAGCTTCAAGTCTCTTATTTTGA	0.988
AL749697-512	AL749697											501311326	yes	polymorphe	1:2:1	LG12	polymorphe	1:2:1	LG11	[T/C]	CATAAATGGAGATAGTTTGACTGGGCYTTTCTTWAANAGCATCGGTGAGGAGCTCGCCCACTGGCCCACAGGCNCCGGGACTCACATCTCCTTTCTGGTT[A/G]TGGCTGATTTGTTGGCACCTGGGACTGTTTATCTGTCTGACGCTTGGACAAATTGGTTTCAAGGGAAGNAATGATTATTTCTAAGCATGTGATTCCTAAG	0.976
AL749697-307	AL749697												yes							[T/G]	CTCTCTCCCCCTCAAAGCCCAGTGCTAAGCTCCAACTATCCTCTGGCTTTACGGGATGCACCACCGCGAGAGGGAATAATCCTCTGAGACAAAAGGGTCT[A/C]TGGGCTTCAAGGATTACATGCTTCCAGAGGAACTGGCTGAGGACAGACTATTCAGTGATAGGTTTNGGCCTCATTGGATGGATTGCTCCTTCAAGCATTC	0.976
AL749703-408	AL749703	sp|Q7X843|ATL48_ARATH	1e-14	RING-H2 finger protein ATL48 (YGHL1-C3HC4 RING fusion protein)	ATL48 At3g48030 T17F15.100	sp|Q7X843|ATL48_ARATH	1e-14	Full=RING-H2 finger protein ATL48	sp|Q7X843|ATL48_ARATH	4e-11	Full=RING-H2 finger protein ATL48	501311328	yes	monomorphe			polymorphe	1:1	LG7M	[A/G]	TGAAAAGAGCGTAAAAAANCCCGYTAGTTCCTCTTGGGNCCCTTGCAACAGCAGGTGTTCTTACAGCAGGCTTAGTCAGTTTCAGGAATGGGAATTATCA[A/G]TTGAGTCAAAAANTTGATGAGAGCTCGTGTTGTCACGCAAGGTGCTACTGTGGCACTGATGCTTGGTACTGCTCTTTATTATNGGAAAAWWTTWAGGCCA	1
AL749708-590	AL749708	sp|P31265|TCTP_ARATH	4e-07	Translationally-controlled tumor protein homolog (TCTP)	TCTP TXTP At3g16640 MGL6.10	sp|Q9ZRX0|TCTP_PSEMZ	1e-18	Full=Translationally-controlled tumor protein homolog	sp|Q9ZRX0|TCTP_PSEMZ	4e-90	Full=Translationally-controlled tumor protein homolog	501311330	yes				polymorphe	1:2:1	LG1	[A/C]	CCTTCAGGCTYCAGGAACAACCTTCTTTTGACAAAARNCAATTTCTGGCATTTATTAAGCGATACATTAAGAATCTTAATACCAAATTGTCAGAAGAACG[A/C]CAGGCCGAATTTAANRAAAACGTNGGAAGCAGCTGCCAAATGGCTGGTTTCTAAGTTGAGCGACCTCCNAWTTTTKKTSGGAGAGAGCATGCATGATGAY	0.813
AL749711-22	AL749711								sp|Q8U1W7|Y1087_PYRFU	2e-10	Full=DNA-binding protein PF1087	501311332	yes	monomorphe			polymorphe	1:1	LG1F	[A/G]	GGGAATCTATTCCGATTCATC[T/C]GGTTAAGACGAATCTGAAAAAGTGCGAGGGGCACAATATCTTTTTTTTTCATTCTTATTGATTGAGTTCAAATAGAATKSSGAGACCCTACATCAAGTTS	0.988
AL749719-1197	AL749719								sp|Q9FN48|CAS_ARATH	3e-79	Full=Calcium sensing receptor, chloroplastic	501311336	yes	monomorphe			monomorphe			[A/G]	CTTCTTGCTAGTGGTTTRGATGATTAAGAAACCACATTTTATGTGTAAGTCAAACCCACTCCACAAGATTATCTGTGAAATTGCTGCAATCTCATGTATC[A/G]TAGCATCAAAATTGTCTGAAYTGGCCTTMTCATTGCCTTAAGTGCAAATGGTTGTTGAGCAAACTTTAATGGTCATAGTTCATATATTATTGGTTTCCTG	1
AL749719-1226	AL749719								sp|Q9FN48|CAS_ARATH	3e-79	Full=Calcium sensing receptor, chloroplastic		yes							[T/G]	AACCACATTTTATGTGTAAGTCAAACCCACTCCACAAGATTATCTGTGAAATTGCTGCAATCTCATGTATCRTAGCATCAAAATTGTCTGAAYTGGCCTT[A/C]TCATTGCCTTAAGTGCAAATGGTTGTTGAGCAAACTTTAATGGTCATAGTTCATATATTATTGGTTTCCTGTTNTCACTCCAAYTGTGTTCTTCAAAATT	0.965
AL749719-1080	AL749719	sp|Q9FN48|CAS_ARATH	1e-06	Calcium sensing receptor, chloroplastic	CAS At5g23060 MYJ24.5	sp|Q9FN48|CAS_ARATH	1e-06	Full=Calcium sensing receptor, chloroplastic	sp|Q9FN48|CAS_ARATH	3e-79	Full=Calcium sensing receptor, chloroplastic	530865992	yes	monomorphe						[A/C]	GGAACAGAGTCATACAATGCCTCCTTTGCTGAAATCCTATCCCCATCAAGAATCATACCGGCAGCTAGGGGACGTTTTGGAACTACCAGTACAGGCTCGC[A/C]GGCAACATCTCGCCGCCTTCTTGCTAGTGGTTTRGATGATTAAGAAACCACATTTTATGTGTAAGTCAAACCCACTCCACAAGATTATCTGTGAAATTGC	0.915
AL749719-1114	AL749719								sp|Q9FN48|CAS_ARATH	3e-79	Full=Calcium sensing receptor, chloroplastic	501311334	yes	monomorphe			polymorphe	1:1	LG1M	[T/C]	TCCTATCCCCATCAAGAATCATACCGGCAGCTAGGGGACGTTTTGGAACTACCAGTACAGGCTCGCMGGCAACATCTCGCCGCCTTCTTGCTAGTGGTTT[A/G]GATGATTAAGAAACCACATTTTATGTGTAAGTCAAACCCACTCCACAAGATTATCTGTGAAATTGCTGCAATCTCATGTATCRTAGCATCAAAATTGTCT	0.965
AL749720-365	AL749720												yes	monomorphe			monomorphe			[D/I]	GTGGTTTGGCGCCACCGTCTCTGGGTGGTTCAACCCCGCNACTGCGACCACGTTTTACTCCCCGTCTTCCACTTCCTCGCTTCCCCTCCTTTAGTTCCCC[-/C]TCCACCCRGKTTAGCCACTSCTGTCCACGACTAGGGNTAGATAAGTATTYCCACTRCTGTTGSGCTTTGTTTGTTGTGAGGGGTAACATTCATCCATTTCTG	0.877
AL749723-148	AL749723								sp|Q9SK27|ENL1_ARATH	1e-34	Full=Early nodulin-like protein 1	501311338	yes	polymorphe	1:2:1	LG5	monomorphe			[T/G]	TGCTTGGAAGCCTTCTTNGTTTCTGGTGTCGCTAGCGATTTGGTGGAGCACCTCGCCGCAGCAGTAGCAGAAATGGGTTTCTCTAGCGGAAAGGCTCTGT[T/G]CGTCTTGGCNCTGTGTTTNCTGCTGGGGTTTGAAATGGCGGCGGCGACTGATTTCGTAGTTGGAGGCAAGAGTGAATGGAGCATACCTACTGGCTCTGAA	0.877
AL749727-271	AL749727								sp|A6QL92|S35F5_BOVIN	4e-11	Full=Solute carrier family 35 member F5		yes	monomorphe			monomorphe			[D/I]	ANTYSGGGGCAACTGCGCAAATAATCAGACACCAAGGGCGGGGAATTGTCCAATCGAGCTGGGCCGGTGTTTCGCTCTTTGGCTGTTTGGTAGGAGATTT[-/G]GGGAGGGCCATTCCCAATAATGGATTGGCAATACAGAGCAGGGCTGGTGCTGATTGGCGTTGTGGTTGTCATTTGGGTTACCTCTGCCGAAGTCACTCAGAG	0.877
AL749727-783	AL749727								sp|A6QL92|S35F5_BOVIN	4e-11	Full=Solute carrier family 35 member F5		yes							[I/D]	AGATTCACAAGTTATAAAACTCCAAACTGAGCTAACCCAATTGCAAGTTGCGAAAATCAGCTGTTTACTAACACCAATCTGGTTCGTTACAGAGTATTTT[-/T]CTAATGCAGCCTTGGCAAGAACAAGTGTGGCAAGCACAACCATCTTATCTTCAACTTCGGCGCTATTCACACTCTTCTTTGGAGCACTGTTTGGCCAGGATT	0.868
AL749729-1180	AL749729											501311340	yes				polymorphe	1:2:1	LG12	[T/C]	TGNATTTGTGTTTTCTGGTTCCTTAGCTGANTCTKCAGCTGATTGGTNKTTTTGNYTAGAAGCAGATGTTGTGGTTGTTTTCGTTTCTTTTGGGWWNGCA[A/G]TTCTTCTGCATAACTTATGGAATAGTATTAGCTGCTCATTCAGACAGTATTTGAAAGCATAGTGTAGTTTCTTTGNAGGCTGATTTGGACCCAAATAAGA	0.935
AL749729-527	AL749729											501311342	yes	monomorphe			polymorphe	1:1	LG11M	[T/C]	TTCGAAGAAAAGCTGGAGAGGACCCTGAAGCTCAAACGCCCGTCCGGCCGTCCGCATGGTAAGCTTGAAATTCTGATCCGTTTAAGAGAAAAGCGATGGC[T/C]GGAACCCCAGTACGCACANGCCCTACGGAACCAGAGGTTTCAATCCAAGCTATCCTGCTTACCCTTCTCAGCAATACCCATATGCCAATCCTTCCGCAGG	1
AL749731-562	AL749731								sp|P31336|PST2_GOSHI	1e-06	Full=Photosystem II 5 kDa protein, chloroplastic		yes	monomorphe			monomorphe			[I/D]	CACAACTGATCNATTTCACTTCGCAGTGTGCATGCAGTATTAATACTAAATTTCAGATTATTACAGATGGATTGATTGTATGATAGTCTTAGGAAAAAAA[-/A]CTGCAAAACCCATNCTCGAGTGATATTATGTATATTTCAATACTATTATAGTAGTTTGCAGCTTGAATTTCATTATGTTGTTATCAGAGGAACTCCCTTTGT	0.765
AL749732-776	AL749732					sp|Q3Z3B7|WRBA_SHISS	0.007	Full=Flavoprotein wrbA	sp|P42058|ALTA7_ALTAL	2e-17	Full=Minor allergen Alt a 7	501311346	yes	monomorphe			monomorphe			[D/I]	CCTCGAGAAATTACTAATGACATTTCAGAGAAGCCCGTTGAAGAAGCATTAGGCCATGAGGATACTGCTCCCGTAGTGGAGGATACAGCTTCCTTACCCC[-/C]TAGTGCCCCTCGGAAACTCAGAATTTTCATAGTGTTCTATTCCATGTATGGTCATGTGGAAGCATTGGCAAAGAAGATGAAGGAGGGAATTGATGTAATCGA	1
AL749732-476	AL749732								sp|P42058|ALTA7_ALTAL	2e-17	Full=Minor allergen Alt a 7	501311344	yes	polymorphe	1:2:1	LG4	polymorphe	1:1	LG4M	[A/G]	GGAGAAGCATAAAGTAGGNTATATTTGAAGGAGTCTTCAAGTCAAAACAGAAGGGAGGCTTCATTGGAAATGGCGTCCAGCTGGGGAGGGCAGTGCCAGT[T/C]TGCATAGAACAATTCTGATCTGTAATAATATTGAAGAAGTCTTTGAATCTTTGTAAAGGTACAGTCTCTGATTGGGAACTGTGGAGGTGGAATGTAATAA	0.813
AL749747-5	AL749747								sp|P68931|VG11_BPPZA	6.7	Full=Lower collar protein		yes	monomorphe			monomorphe			[A/C]	GGGG[T/G]ACGAACAGACGTTGAAATGGCGCCCAGGAGGAACCCAGGTATCAAAGAATTCTACTCACAGAAGAAGAAGAATACCCCTCTCGTCAAGTCCAAAGATCGA	0.976
AL749751-116	AL749751								sp|A7RP64|PNO1_NEMVE	6e-82	Full=RNA-binding protein pno1		no								AAACACATCATTAACGTGAAAGCGAGGCTTCGCTGACCCATTGATAATCAATTGTCTTCGGACGTAAAATATAAAACATATTTTTCTGAGGGATAGGGTT[T/G]KGTAGCCATTAGGGTTTTGTACGCTCATTAACCCAGTCCGTANCACAGAGGACAACCTGCGCATTTTCGCCATAAGTTCACTGTTACCTTCGTTCGGGTT	0.899
AL749751-540	AL749751					sp|Q6VBQ6|PNO1_ORYLA	10	Full=RNA-binding protein PNO1	sp|A7RP64|PNO1_NEMVE	6e-82	Full=RNA-binding protein pno1		yes	monomorphe			monomorphe			[D/I]	ATAAGATGGACACAGCATTGGTGGAACAACCTCAGCCTATGGCAATTGAACAGTCAAATTTACAAGCTAACATGGAGCATGGAACATCGAAGATTGCCCC[-/C]ATGAAGCCANAAWTTGAACCATTGACAGCTTATGAAATGTCTGGTGGCCGGCCTGAGTTTCGGAAGGTCTCTGTTCCAGCTCATAGATATGNSGCCTCTGAA	1
AL749752-176	AL749752					sp|Q9M069|E137_ARATH	0.42	Full=Glucan endo-1,3-beta-glucosidase 7	sp|Q9M069|E137_ARATH	2e-99	Full=Glucan endo-1,3-beta-glucosidase 7	501311350	yes	monomorphe			monomorphe			[I/D]	ACAGTGGATGGTAGAGAGGAGGATCTAGATCAGTCACCATAGAATGGAGATGATAGTAAAAGCAACTACAATTACGATCTTGCTACCAGTCATCCTATGT[-/T]GCATCCCATGTGGAGAAAGTGGAAGCAGAGGCAGGAGTTTGGCGCAGCGTTTACCAGCCCTAGGCGTTGACTATGGACAAACTGCAGACAATCTTCCTCCAC	0.965
AL749752-1557	AL749752								sp|Q9M069|E137_ARATH	2e-99	Full=Glucan endo-1,3-beta-glucosidase 7	501311348	yes	polymorphe	1:2:1	LG5	polymorphe	1:2:1	LG5	[C/G]	AATTGTGATTTTGCGCAGACTGGAACTCTTACCTCCACAGATCCAAGCTACGGGGCSTGCGTGTACCCGACCGTCTAAGATATGAATCAATCAATCAATC[C/G]TAGTCTTTTCTATTCGACTTGTTGTTCGGTATATATTTTGCAACCTGTCATTTCATATGAGTGAGATGTATGAGGTACCTATTTTCGAAGTTGTCATAGC	0.965
AL749753-457	AL749753											501311362	yes	monomorphe			polymorphe	1:1	LG2F	[T/G]	GCACAGCTTCAATGGATTTCGTNCCTTCNCTGCTTGCYGCTCTAATCGCGTCTTTCATGCCATTCTTGTCTTCTCTGCTCTTCAACTGAAGTGTATTATG[T/G]GTGATCTTTANGCCCCTCTCTTAGGATCATGGAGATCCGGCTNKTTNATTTTCTTATTTTATGTWAWNCTTTGGCATTCTTTATATATTCATTTCTGGTC	0.988
AL749753-190	AL749753											501311354	yes	polymorphe	1:2:1	LG2	polymorphe	1:1	LG2F	[T/C]	YGGTCTCACTGGTTGAGAGTTCGAGTCTCGGGAAGAAKATTATACCTACAAGCGGTGCTTGGTTTGAGACTCAGGTTTGTTTGGCAAGAGGTGTGCTTGA[T/C]ATTTCCCATYAYCTTCYGTAGCACCAGGTTTYTTGTGACTGAGCAAGAATGGCAGGCTTAGTTAAATTTGCATCTGCAGCTTTCTTGGTCGTTTTCATGA	0.976
AL749753-337	AL749753											501311358	yes	polymorphe	1:2:1	LG2	polymorphe	1:1	LG2F	[G/C]	GAATGGCAGGCTTAGTTAAATTTGCATCTGCAGCTTTCTTGGTCGTTTTCATGATAATGCTGGGCACAGTAGCAGCCGAAGAGGTGAAGGCAGCTGCCCC[C/G]AGTCCGGCAATGGAGACAGGCACAGCTTCAATGGATTTCGTNCCTTCNCTGCTTGCYGCTCTAATCGCGTCTTTCATGCCATTCTTGTCTTCTCTGCTCT	0.787
AL749753-394	AL749753											501311360	yes	polymorphe	1:2:1	LG2	polymorphe	1:1	LG2F	[A/G]	TGCTGGGCACAGTAGCAGCCGAAGAGGTGAAGGCAGCTGCCCCSAGTCCGGCAATGGAGACAGGCACAGCTTCAATGGATTTCGTNCCTTCNCTGCTTGC[T/C]GCTCTAATCGCGTCTTTCATGCCATTCTTGTCTTCTCTGCTCTTCAACTGAAGTGTATTATGKGTGATCTTTANGCCCCTCTCTTAGGATCATGGAGATC	1
AL749753-127	AL749753											501311352	yes	polymorphe	1:2:1	LG2	polymorphe	1:1	LG2F	[A/C]	AAGAGCTTCATTAATACGCGCACCTCTCAGCCTTTGKSKGDAAATTTTGTGACTCATATCTCTYGGTCTCACTGGTTGAGAGTTCGAGTCTCGGGAAGAA[T/G]ATTATACCTACAAGCGGTGCTTGGTTTGAGACTCAGGTTTGTTTGGCAAGAGGTGTGCTTGAYATTTCCCATYAYCTTCYGTAGCACCAGGTTTYTTGTG	1
AL749753-222	AL749753											501311356	yes	polymorphe	1:2:1	LG2	polymorphe	1:1	LG2F	[A/G]	AAGAAKATTATACCTACAAGCGGTGCTTGGTTTGAGACTCAGGTTTGTTTGGCAAGAGGTGTGCTTGAYATTTCCCATYAYCTTCYGTAGCACCAGGTTT[T/C]TTGTGACTGAGCAAGAATGGCAGGCTTAGTTAAATTTGCATCTGCAGCTTTCTTGGTCGTTTTCATGATAATGCTGGGCACAGTAGCAGCCGAAGAGGTG	1
AL749753-63	AL749753												yes							[T/G]	GAGAGTGGGACCCTTGAGAGGCAGAGAAGAGCTTCATTAATACGCGCACCTCTCAGCCTTTG[T/G]SKGDAAATTTTGTGACTCATATCTCTYGGTCTCACTGGTTGAGAGTTCGAGTCTCGGGAAGAAKATTATACCTACAAGCGGTGCTTGGTTTGAGACTCAG	0.976
AL749755-1118	AL749755								sp|P25026|PRXC_PSEPY	2.3	Full=Non-heme chloroperoxidase		yes	monomorphe			monomorphe			[A/G]	TATTTGCGTTGGCGGCGGCGGGCTGCCAGAGACCCTCGGCACCCGTCGCGATGCAGATAAACCCGACACCAATTTTCTCCGCTCATCGCTCTGATTATGA[A/G]RAAAANYTWGAATCMAAMCSNCATCGCTACTGTAATTGTAACCGTAATGAGCCTNTTAGTCTNTTGGAATTGTGTGTATCAGTTRAGAAAGAAATACATA	1
AL749758-159	AL749758								sp|C4LJ74|PNP_CORK4	4e-04	Full=Polyribonucleotide nucleotidyltransferase		yes	monomorphe			monomorphe			[D/I]	TTCACTTACTGTTAGTGGCTGCGGCCTGATCCAATCGGTGATCCTAGGCGAGTGTATTTGTTTCCACTCAAACTTTGCACAGATCTCTCACATACAAACC[-/C]TCGATTTGTGCGGTTTTTTATTATCTGTTTCAGATATGGGGGAAAACAGCGATTACGAGTCCAGCGAGAGCGAGGAACAGTACTCTTCCGATGACAATAACA	0.988
AL749758-752	AL749758					sp|P58223|Y4837_ARATH	0.085	Full=KH domain-containing protein At4g18375	sp|C4LJ74|PNP_CORK4	4e-04	Full=Polyribonucleotide nucleotidyltransferase		no								GTTCTCAAGCTGGCAGTTTGATTGGCTCTGCTGGGAAAACTATTAATGAAATAAGGAATGATTCAGGTGCAACAATAAAAANTTCTGCCCCAGAATCTCT[T/C]ACCAATCTGTGCTTCAGCATCAAAAACTGATCGCTTAGTGCAGGTATCAGGGGAAGTGTCGCAAGTCCTCAAAGCTTTGGACCATATTGGTGTCACTCTT	1
AL749758-983	AL749758								sp|C4LJ74|PNP_CORK4	4e-04	Full=Polyribonucleotide nucleotidyltransferase	501311364	yes	monomorphe			polymorphe	1:2:1	LG5	[T/C]	ACAAGGCCAACAAATTATGGAGGGCCCAGTCCTGCAAATGGGCTGATGCTATTGCCTCAGGCAGCACTTCCAGGGTACACAATGCAAACTGGAAATTCCA[A/G]TTATAGCTATTTAGGAGCCGCTGGGAGGGCTGAAGGTGGAACAATCTCAGGAACTTTTGCACTCCCAAAAGTCACAGTGGAGATGAAGATCCCAAGTTCT	0.976
AL749762-710	AL749762								sp|O65059|RS15_PICMA	4e-84	Full=40S ribosomal protein S15		yes	monomorphe			monomorphe			[I/D]	GGGGTATTCTTAACTGATTCCGGCTTACAAGTAYAGGCACAGATAATTGGTTCCAYATTCACATCAGTAAATCCTTTCACAATGCTTAAATCAWTTTTKG[-/T]AAGAGTAATTTTGGGTGTATTCTTACGTTTAGTTAGCTAATGCACTATATATATTGTACAAGTTGAACTATTTGGTTATTTKGNATGAAAGTTCCGTCCAGA	0.858
AL749762-792	AL749762								sp|O65059|RS15_PICMA	4e-84	Full=40S ribosomal protein S15		yes	monomorphe						[T/G]	TGCTTAAATCAWTTTTKGNAAGAGTAATTTTGGGTGTATTCTTACGTTTAGTTAGCTAATGCACTATATATATTGTACAAGTTGAACTATTTGGTTATTT[T/G]GNATGAAAGTTCCGTCCAGATATTTCTGGCCTGTAGTTTACAGGCATGATATTTKGKTTNAAAGTATAGGCACAGATAAATGGTTCTATATTTGCATTAG	0.765
AL749762-794	AL749762								sp|O65059|RS15_PICMA	4e-84	Full=40S ribosomal protein S15		yes	monomorphe			monomorphe			[I/D]	CTTAAATCAWTTTTKGNAAGAGTAATTTTGGGTGTATTCTTACGTTTAGTTAGCTAATGCACTATATATATTGTACAAGTTGAACTATTTGGTTATTTKG[-/T]ATGAAAGTTCCGTCCAGATATTTCTGGCCTGTAGTTTACAGGCATGATATTTKGKTTNAAAGTATAGGCACAGATAAATGGTTCTATATTTGCATTAGTGAA	1
AL749762-49	AL749762								sp|O65059|RS15_PICMA	4e-84	Full=40S ribosomal protein S15		yes	monomorphe			monomorphe			[G/C]	GGTATCMVBSACGCSTGCCTGTTATCKKKKACAGTCACGCYCGCTTGA[C/G]GTAAGGTGTTCGTTGAGTGTATTTGCGGGAGTAGAGCAGAGGCATCGTCTGTTGATTCAGTTGCAGCCATGGCGGACGCGGATGTGGATGTCGGTCCAGT	0.949
AL749762-643	AL749762								sp|O65059|RS15_PICMA	4e-84	Full=40S ribosomal protein S15	501311366	yes				monomorphe			[T/C]	GCACTCCTCTAGGTTTATTCCTCTGAAGTAGACCAGCTTAGATCATTTGATATGGTGGATATGTAGTGGGGTATTCTTAACTGATTCCGGCTTACAAGTA[T/C]AGGCACAGATAATTGGTTCCAYATTCACATCAGTAAATCCTTTCACAATGCTTAAATCAWTTTTKGNAAGAGTAATTTTGGGTGTATTCTTACGTTTAGT	1
AL749766-494	AL749766											501311368	yes	polymorphe	1:2:1	LG11	polymorphe	1:1	LG11M	[T/A]	GCATCTATTGATGGTAGCTATTGGATTGGAAGGCCTTGGAGGCATTCTCTTCATCTTTGGCAGCACTCTGGGRGCATACTTGCTGCTTATTTTCCTGGCA[A/T]CTGTGACACCAATCATGCATGACTTCTACAATTATGACATGACAAATCCGGAATATGTCACAGAGTTTATCCAGTTTCTGAAGAACTTGTCCCTTTTTGG	0.988
AL749766-383	AL749766												no								TTTNGGTACTGATGGAGGAGCGRCAGCTARGTCRATGGAACCTAAGCTTGCGTTATTTAAAANTCATGTTACAACCCTYCTTNGGGTCCAGGTACCAGAG[A/G]TTGAGATAAAGCATCTATTGATGGTAGCTATTGGATTGGAAGGCCTTGGAGGCATTCTCTTCATCTTTGGCAGCACTCTGGGRGCATACTTGCTGCTTAT	1
AL749766-767	AL749766											501311370	yes	polymorphe	1:2:1	LG11	polymorphe	1:1	LG11M	[T/C]	GACAAATTAGATTGAGGTCATGTCAAAGATATATCTATGTCAAGTCACCTTCATGGGCACTTACATTTTGTATCAAACACCAGGCAAATGTCTGAGTTCA[T/C]ACTTTTGNAGATATGACAGTTGGTCGAGATCTCGGGGTTTATTTATTGAGGRTTAAATNYTTTYCYATTTTGTTTTTTYYTYYNYAYTCCTTTTKNWWWA	1
AL749770-123	AL749770											501311372	yes	monomorphe			polymorphe	1:1	LG3F	[T/G]	KAGCGATAATGCGTGGTGTCCAGCGTGGCAAGAACYGTGTCCTGGATGACCAGCGTCCTTCCCTATACATACCTGTCAGTCYATATTTCGSRRRAGKGAM[A/C]AGTATCAAAGCATTGAAGGTTGCAAGGGACAGGCAAGGCTCTTGCCCAGACTGMCGTTGGAGGAAAGAGGCACAGACAAAAGCCGGAGGAGACGAGGARA	0.976
AL749772-1326	AL749772								sp|P10708|CB12_SOLLC	3e-142	Full=Chlorophyll a-b binding protein 7, chloroplastic		yes	monomorphe			monomorphe			[I/D]	TAAGATTCTGGCTACAAAGTTCAGTTAATGAATAGAATGGGGAACATGCTGGAGAAGGGCAAAACAATGATGAATACAANKGTTTGGAATTTTACCTAGG[-/A]AAGCTAAGGGATGAAACATATCCATATTCTCTTGCAGTTCATGAAACCATCAACTGAACTGAGGTGTGCAACATCAGCTGTCTTCAGAAATCCT	0.965
AL749773-102	AL749773								sp|Q8LAS8|SFGH_ARATH	7e-130	Full=S-formylglutathione hydrolase	501311374	yes	polymorphe	1:2:1	LG5	polymorphe	1:1	LG5M	[T/G]	CTCTCGCATTCTGCCGATCTCGAAAAACAACAGGCTCTTCGMCCATGTGACCTCATCCTCGGGGAACCGAATATGACCAGCACGTCAGATGATTCATAAT[T/G]CRACTGTCGTAGCACCAYCAATATTATCGTTGGTGTTTGCAGGTCGACSGRATAGATAATCGTGGAAGATCAGCAAAGGAGRCTGAGGGTTTTGTTAGGG	0.996
AL749775-391	AL749775	sp|Q9FRL8|DHAR2_ARATH	1e-22	Glutathione S-transferase DHAR2 (EC 2.5.1.18) (Chloride intracellular channel homolog 2) (CLIC homolog 2) (Glutathione-dependent dehydroascorbate reductase 2) (AtDHAR2) (CytDHAR) (GSH-dependent dehydroascorbate reductase 2)	DHAR2 DHAR At1g75270 F22H5.1	sp|Q9FRL8|DHAR2_ARATH	1e-22	Full=Glutathione S-transferase DHAR2	sp|Q8LE52|DHAR3_ARATH	4e-103	Full=Glutathione S-transferase DHAR3, chloroplastic		yes							[T/G]	GACTGTCCCTTCAGCCAGAGGGTTTTGCTTACTCTCGAGGAAANGAAGGTCCCATACAACATGAAGTTCATTGATACCAGTAACAAACCTGACTGGTTTT[T/G]NCAGATGAACCCTGAAGGAAANGTTCCTGTCATCAAGATCGATGATAAGTGGATTCCAGACTCTGATGTTATAACCCAGATATTGGAGGAAAAGTACCCG	0.988
AL749775-47	AL749775								sp|Q8LE52|DHAR3_ARATH	4e-103	Full=Glutathione S-transferase DHAR3, chloroplastic		no								GGGGRRKGAGGCCTATAAAGTCAGAGATGGCTATGATATCSRKGSK[T/G]AGTGTAGCTTCCACTTCGTCTCTCGCTGTAGCAAAGAATCTGCGCTGCGACTCTCTTGAATCACTGGTTTTGTATCGTAGAGCCTTTAATTGCGGTCTCG	0.949
AL749775-1168	AL749775								sp|Q8LE52|DHAR3_ARATH	4e-103	Full=Glutathione S-transferase DHAR3, chloroplastic		no								ATAGTTGTCTGTAAACANATACTAATATTAATATGCTATCAGATGGTATTCAAAATTCAAATAACTTCGGGGAGCAATATTTTNGTGNSYTTTATCTGAA[T/C]ACGCTTATCTCTTTTCATCTCTCCTGTGACGTCGTTTTTCATATGGTAATGACATATATCATTTGATTCTCTAGTACCATAATGGGAATGTAATCATGAT	0.988
AL749783-115	AL749783								sp|P11402|ATPD_SPIOL	3e-53	Full=ATP synthase delta chain, chloroplastic		yes	monomorphe			monomorphe			[A/C]	ATAGACTCTGGCTTTAGAGCCGTCCTATCGTTTCACACTGTTGCATCCGAACGGTACGATCCCCTGCGATATTAAACTTGATAYTTTCTCCACATCTTKG[T/G]GCTCCTCCTCGACCTGAAGCCTGCCACAGCAAATTTGAACTCCTGAGACGTCTCACTGCATCGATATCCGATATCCGAGATGGATGCTTNGAAGCAGTCC	0.877
AL749783-1225	AL749783								sp|P11402|ATPD_SPIOL	3e-53	Full=ATP synthase delta chain, chloroplastic		yes	monomorphe			monomorphe			[I/D]	TACCCTGCACCTGACATTTGGATTGGAAAATGCTATCAAATTTTATGAGTTGGAAGGCACCCACTACCTACTTTGATTGCAGACTTGGAGGGCTCGCTTA[-/A]CAAAAAAAATTAAGGAMMAAAAAARWGTGTCAAGTAAGTTGAAGGTCATTGTTGGATGAAATATATGGAAGAGATACATAG	0.949
AL749783-667	AL749783					sp|Q02758|ATPD_PEA	7e-07	Full=ATP synthase delta chain, chloroplastic	sp|P11402|ATPD_SPIOL	3e-53	Full=ATP synthase delta chain, chloroplastic	501311376	yes	polymorphe	1:2:1	LG8_2	monomorphe			[A/T]	GAAGAGCATTATCAAGGCCATTGCAGATGATGCCAAGGTTCAGCCTACCACGTTGAATTTCCTCTACCTCCTCATTGACAATAGAAGGATGGACATCATT[A/T]ATGACATTATCAGAGAGTTCGAGATGGCCTACAATAAGCTGACTGACRCACAGTTGGCAGTGGTGACTTCTGTTGTAAATCTTGAGAATCGACATCTGGC	0.988
AL749800-896	AL749800								sp|Q0IV63|DRB7_ORYSJ	1e-42	Full=Double-stranded RNA-binding protein 7	501311380	yes	polymorphe	1:2:1	LG9	monomorphe			[A/T]	TGCCGATAATACATCAGCAATAGCTATACAAGGTGAACAGAGTCATCCACAACAGATGTCCATAGATGATGGACAGCAANTTAAAACAAGTAACATCCAC[A/T]GAGAATACGTCAGCAAAAGATATAAAAACCGAACAGAGTCATCCGCAACAGATGTCCATAGATGATGGACATCAAATAAAACAAGTGACATCTGCAGAGA	1
AL749800-316	AL749800	sp|O04492|DRB1_ARATH	9e-18	Double-stranded RNA-binding protein 1 (Protein HYPONASTIC LEAVES 1) (dsRNA-binding protein 1) (AtDRB1)	DRB1 HYL1 At1g09700 F21M12.9	sp|O04492|DRB1_ARATH	9e-18	Full=Double-stranded RNA-binding protein 1	sp|Q0IV63|DRB7_ORYSJ	1e-42	Full=Double-stranded RNA-binding protein 7	501311378	yes	monomorphe			monomorphe			[D/I]	AATTGTGAATGGAATAAGATATGATTCTCCAACAGCTTTTCGTAACCGCAAAACTGCAGAGCATGCAGCAGCTCAAGTTGCTCTTCAGGAATTGGGAAAG[-/G]CAGCAAATGGAGCAGGAGGCATTCCCAACCCAGTGTTTGAGTCAGGACTTTGTAAGAACCTACTTCAGGAGTACGCACAGAAACTGAACTTGCCAGTTCCAT	0.915
AL749802-50	AL749802					sp|Q4L6D7|TYSY_STAHJ	4	Full=Thymidylate synthase	sp|Q01908|ATPG1_ARATH	2e-178	Full=ATP synthase gamma chain 1, chloroplastic		yes	monomorphe			monomorphe			[I/D]	KSSATTGCCCATTCACTCTGCTAAAAAAAANCCAATCGACATTTGAAAA[-/A]TTCCCCCAATTCAATCCGCCATGTCGTGCGCCAACGTCGCCCTATCGGCCTGCCAAATGTCGGCGTCGACGAAGYCCATGATCCCTTCCTTCGATGGCCTCT	0.915
AL749807-184	AL749807								sp|O49814|BCH2_CAPAN	2e-106	Full=Beta-carotene hydroxylase 2, chloroplastic		yes							[D/I]	TNAAWKGGGCTGAGGAGTGTTNCATCTCCATACGGATTGTCAAAGTGCGATTCGATCCTCTCACCTCCGCTTTCATCAACCAAACCAGCTGCAGCACCAC[-/G]TGGGCAGGGCGGTTTATTGTTATTATCTCGCGCTTGCCAGAGCTTCTTCAGTTAACAGAAATGGGTTCCGTTCTGCCCGNSKTTTTTTCTGAATTTCGTGGG	0.915
AL749810-230	AL749810								sp|O23193|CBSX1_ARATH	1e-78	Full=CBS domain-containing protein CBSX1, chloroplastic		yes	monomorphe			monomorphe			[D/I]	GCTATTACTGCTGCTCCATTCCCCNTAATTCCAATTCAATTNCCATGACGAGGTTCCCAGTGCAGTTGAATAGAGGAACCGTGGCTAAGTTAAGCAAACA[-/C]CAACACCATCTTAGCAGGGNATTTGCAAAGGGATTCAGAGGTCTCCACATCAATACCACAAGACTTCACCTTCCCAAGAGCACTTTAATGGCGACCGACGTG	0.996
AL749811-1028	AL749811												yes	monomorphe			monomorphe			[D/I]	AAAGAGGAAAAATNGTTCCTGGAACCATGGACTGTTTCAGTCTGGTAATCACCTAATGAAGAATATGGTCTATTGAATAACATGTAAATATTATTGGACC[-/C]TTTCTTACTGAGACATCATTGCCTAGCAAAGCTACTGCGTGACTATATACTGCAGTTATATATGTCAAACTTTTACCTAGACTCATTTGTTACCAGGGTTCA	1
AL749811-577	AL749811												yes	monomorphe			monomorphe			[A/G]	ATGSAGTGAATTCTTCCCATTCTTCCTCTGGAGCACCCAGTTACATATTTCTATATGGAGACTCAAGGCCTGATGCTCCCAACAATACACAGAGCCTTCC[A/G]GGGTTGCAGAACAAGCGAGCCTGGCTACTTGGCAGCCGCCTGTATTCATTTASTACAGGAGGTGTCAGCCRTGCTGCGGTTAAACTGGAAGAGTCTGGAC	0.976
AL749811-405	AL749811											501311382	yes	polymorphe	1:2:1	LG1	monomorphe			[C/G]	TGTRCCAGAAGTTTGACTCGTGTCCTATACAGAAGGGGACCAAAGCAAAGCAAGATGGGTATTCCAGTGAAAAACCAAGAGAGTTCAAGTTCATCTACCT[C/G]TGCATCCTCTCCTGTAAATCATTCGTCTTATTATSCGGATGCCAATGTCAATGGCAATAGTAATGGCAGCAATGSAGTGAATTCTTCCCATTCTTCCTCT	1
AL749811-1148	AL749811												yes							[A/T]	TGCCTAGCAAAGCTACTGCGTGACTATATACTGCAGTTATATATGTCAAACTTTTACCTAGACTCATTTGTTACCAGGGTTCATTTATCTTTGTTTTTCG[A/T]WNGAAATGAAGTTATTATATACTATATGAAGGTTGATCTGGTTCATCTCTGTT	0.899
AL749819-1193	AL749819								sp|O23787|THI4_CITSI	7e-170	Full=Thiazole biosynthetic enzyme, chloroplastic		no								GGTTCATCCTGAACTTGTTTNGGCWTCAGCTGAAGATGAGATCACCACTGCATCTGCTTAGATCATCTTCTCCTCCTACTTTATATTATATCATATGTAC[T/C]TAACTATGTCATCAGTTTGGCTTACTCTGCTACAGACTAGCTTTNKTATAANTGTTGTGAAWWTTYYCCNATGTAATAGCGTTCTCCTTATCTTGCTGTA	0.899
AL749821-561	AL749821												yes	monomorphe			monomorphe			[I/D]	GGCTATTATCTCTGGTCTTTTKGGGGGSAAACAAGAGAACAAGGAAANCATTCAGGAAGAAAGTGCGACTTCTAAAGCACCTAGGAAAAGAAAAGTAAAA[-/A]GGAAAGTTACAGCCACTTACTGAGAGGATTTTAGATAATTCTGGGCATGTTATGTAATGGAACTGGATTCATTTAAATCATTGACGAAGTTGTATAACTTCT	0.965
AL749827-241	AL749827								sp|O82628|VAGT1_ARATH	2e-42	Full=V-type proton ATPase subunit G1		yes	monomorphe			monomorphe			[A/C]	GCTCAACATGTATAAATGTATACCGTCCGATTCCCCCMAMTAGTCCGAAATTTAGCTAACGTGCAACCTATACATACTTCAGCCTTGCAGGATTTGKGRK[T/G]GCCGCTTGGGTATATCAGAGCTTTGGCTCAAACAAGCTATCCGGACCAGGAGAGACACATTGAATTTCGAGGATTTTGTTTGATTTATATATAAGCAGTG	0.915
AL749831-198	AL749831											501311384	yes				polymorphe	1:2:1	LG4	[D/I]	RRKRKSKSKRKATCGCAGCGCTTGGATTGTGGGTGTCTGGTTTTCTACAAGCTCAAGGGTTGTCCGCTGCGGATCTGTCAATTCCCTGCTGCAGATCGCC[-/C]ATGGCTTCCGCGTCCGCGTTCAAACGATGGCTCAGGCCCGAGGCCTATCCCATATTTGCTGCCACTGGTATAGCTGTTTCCATGTGTTGCTTCCAGTTGACT	0.787
AL749831-496	AL749831											501311386	yes	polymorphe	1:2:1	LG4	polymorphe	1:2:1		[T/C]	GCATAGACTCAGGAAATTTGTTCGCAATAAATCCCCTGAGATCATGCCTTCCATAAACAAGTACTTCACTGAGTCTAAGTGACTTGCTATGTGTTCGCAA[T/C]AGGTCCCNTGAGTTCATGCCTCTCTGAGGCTGACTGATTGCTWWWTTTTYBKKNKKNAAACATTGTTCGATAACAAACTACCATGTTCGACTCTGGATAT	1
AL749857-1055	AL749857								sp|P51413|RL172_ARATH	8e-85	Full=60S ribosomal protein L17-2	501311388	yes	polymorphe	1:2:1	LG4	monomorphe			[T/C]	TGAAACAGCAGATTCAGCAAGATGGAAACCTTCGACTTCTATTCACTTTAATGTTTAAGACACCGAGGAAAGATTGGAAGATTACTTGCAGGATTATTTC[T/C]TTGCCGAGTAACTAAAANTGGACTTATTTNCCATGCATACCATGTGGAAGTGTCTGCAAGGCTGCTTTKGGNAATGAAGCTTTGGGTTNAAAGTGTTNGT	0.965
AL749857-121	AL749857					sp|P24049|RL17_RAT	0.79	Full=60S ribosomal protein L17	sp|P51413|RL172_ARATH	8e-85	Full=60S ribosomal protein L17-2		no								TAAGTTTTTTNCCCATACGCCCTCCTCGTTAGGGTTTGTGGATTTGGGGTTTATTTAGGGTTTGTTCCTTTAAATAACGTTTTCTCKKKATTGAAGARRG[C/G]GGAGATCAAACGACAGCAGAGGAGACGGAGCCGAAGCAGAAATCAGAACACAATGGTTAAGTATTCAAGCGAGCCTGTTAATCCTACCAAATCATGCAAG	0.915
AL749862-292	AL749862	sp|Q9SUI5|PSAK_ARATH	3e-08	Photosystem I reaction center subunit psaK, chloroplastic (PSI-K) (Photosystem I subunit X)	PSAK At1g30380 T4K22.2	sp|Q9ZT05|PSAK_MEDSA	8e-11	Full=Photosystem I reaction center subunit psaK, chloroplastic	sp|Q9SUI5|PSAK_ARATH	3e-31	Full=Photosystem I reaction center subunit psaK, chloroplastic	501311390	yes	monomorphe			polymorphe	1:1	LG5F	[A/T]	YAGAACCAACCTCGGCAGCCCACAGAGCTCGGCCATGCTGCCCATCCATGTATCAGTTAAGACCCGGGGCAAGGGTGCTCTAGGCGCCCGTTGTGATTTC[A/T]TCGGCTCTCCAACCAATCTGATAATGATTACCACCACGTCGCTGATGTTGTTCGCCGGTAGATTCGGGTTGGCTCCCTCAACCAGCAGGGTAGCATCTTC	1
AL749863-219	AL749863								sp|P36387|CLPP_PINCO	1e-122	Full=ATP-dependent Clp protease proteolytic subunit		yes	monomorphe			monomorphe			[T/G]	ATCTTTTACATGGATCAAAGATCCATAGCTCTATTTCCAGATAGGTTCAAAACCTCCCCTATACCATCCATCCAGAGTTCATATGTTACACAACTTCATA[T/G]RCTTTACGTTTCCATATTAGAGTATCCATCCAGAGTTCATATGTTACACAACTTCATRKRCTTTACGTTTCCATATTAGAGTATTTAACTTATTTCCATT	1
AL749863-220	AL749863								sp|P36387|CLPP_PINCO	1e-122	Full=ATP-dependent Clp protease proteolytic subunit		yes	monomorphe			monomorphe			[T/C]	TCTTTTACATGGATCAAAGATCCATAGCTCTATTTCCAGATAGGTTCAAAACCTCCCCTATACCATCCATCCAGAGTTCATATGTTACACAACTTCATAK[A/G]CTTTACGTTTCCATATTAGAGTATCCATCCAGAGTTCATATGTTACACAACTTCATRKRCTTTACGTTTCCATATTAGAGTATTTAACTTATTTCCATTA	0.935
AL749864-738	AL749864					sp|Q5ZMQ9|PEX5_CHICK	0.007	Full=Peroxisomal targeting signal 1 receptor	sp|Q5ZMQ9|PEX5_CHICK	0.049	Full=Peroxisomal targeting signal 1 receptor		yes	monomorphe			monomorphe			[I/D]	AATACCTTGAACAGGCTATCGAGAAATGGGAGGGTGATGTTCAAGATCTGGCACAGGTTCATAATGCACTTGGCTTCAGTTATGCAAGTGATGGAAAATT[-/A]GAAAAGGGTATCATACACTATGAGAAGGCTGTGGAACTTCAGCCGGGATATGTAACAGCTTGGAATAATATGGGTGATGCCTTTGAGAAGAAGAAGGATCTG	1
AL749872-353	AL749872												yes	monomorphe			monomorphe			[A/G]	CGAATGCAGAGAGCTAGAGACATTCTCACAATAGTTGTTATCAGTGGATGCTGCTATGAGATCTACTATAAGACAATGATGAAGAAGGCGGAACGGGAAC[A/G]RNCGGCAAGCTAGTAGTGAATGAGTGCGGAACTGAACTTAGCCTTGGWWTNTATCTATAATTGTTGATGCAGATTGAAGGNTTTTGTGGCAACAACAATA	1
AL749873-490	AL749873											501311391	yes	monomorphe			polymorphe	1:1	LG12F	[A/G]	TTGCAGCAGAAATAGCGAGGATAGTGCCCATCATGAGTGCTTTGGTTCTCATTGGCATTGCTGTTGGGTTTGTCCTCCTCCGTGTGGAGGCATTGGTTGA[A/G]GAGTCTGAGGAGTAASCAACCAGAGRAAAAAAAACAGAACTTCATTTGCATGAGATAGGTAAATATTTGTATRAGTTGTAATGTGTTTGGAAGATTGATT	0.949
AL749878-451	AL749878					sp|P23326|RK35_SPIOL	4e-25	Full=50S ribosomal protein L35, chloroplastic	sp|P23326|RK35_SPIOL	1e-33	Full=50S ribosomal protein L35, chloroplastic		yes							[T/G]	AGACCCACAAGGCATCAGCYAAGAGATTCCGTGTGACTGGAMGTGGGAAGATAGTGCGTAGGCGAGCTGGGAAGCAGCATCTGTTGGTGAAGAAGAATAN[A/C]AAAAAGGAAAACCGCCTATCTAAAATGACTTACGTGGACAAAAGCGACTACGCCAATGTTATCGGGGCCCTGCCATACTTAAAAGTCAACAGAAAAGCAC	0.988
AL749883-165	AL749883								sp|P31853|ATPX_SPIOL	1e-44	Full=ATP synthase subunit b', chloroplastic		no								CCAACGCCTGTGAGAATTGCTCCATCTTGTGTAGCCAACGATGGCCGCTAATGCATTGATGGCTGSCCCCNTCATTCCCACTATCAAACCAGCAAGAAAA[-/A]CAACGCCTACCATTAGTGCCGGCCATGGTCGCCTGCTAATCCAAGCCCAGCAACAGAAACCGCAGATTATCAAGTGGGCAAGTAGCATCAAGATCCCCGCNM	0.915
AL749883-783	AL749883								sp|P31853|ATPX_SPIOL	1e-44	Full=ATP synthase subunit b', chloroplastic		yes							[T/C]	AGGCCCAAAAGCAGGAGACGCTGCAGAGACTCGATAGCCAGATCGATTCCCTCAGCGAAGAGATTGTCCAGAAGGTCCTGCCCTTCAAAATATAATTTTC[T/C]YCCTTTTYYTTTNAWWTTTNAACAAGCTGCNCCTTATCACTATTAAGCTTAATGTGTTAAGACTAGCATTACGAAGATCCATGAACATTCAACTTTCCAT	1
AL749890-360	AL749890	sp|Q9XF91|PSBS_ARATH	1e-12	Photosystem II 22 kDa protein, chloroplastic (CP22)	PSBS At1g44575 T18F15.3	sp|Q9SMB4|PSBS_TOBAC	6e-13	Full=Photosystem II 22 kDa protein, chloroplastic	sp|Q9FPP4|PSBS_SOLSG	1e-76	Full=Photosystem II 22 kDa protein, chloroplastic		yes	monomorphe			monomorphe			[T/C]	AGCCCAAGGTGGAGGACGGCATCTTCGGGACCTCAGGAGGGATCGGTTTCACCAAGGCCAACGAGCTATTCGTGGGTCGTGTGGCCATGATCGGATTCGC[A/G]GCATCGCTGCTGGGAGAAGCGATAACGGGGAAGGGAATCCTGTCACAGCTAAACTTGGAGACGGGAATTCCTATATATGAGGCAGAGCCTTTGCTGCTCT	0.834
AL749890-941	AL749890								sp|Q9FPP4|PSBS_SOLSG	1e-76	Full=Photosystem II 22 kDa protein, chloroplastic		yes	monomorphe			monomorphe			[A/G]	ATAAGAGGAATCGACTCCCAAAAAAAAWANYMATGCCGCCGAGATTGTAACTTCCAGACGAAAGCAGTTCAGCCTTTTAGTTTTCTNTTTTTTTTAAAWY[T/C]AATTTTCTGTAATATTGTAAGCAGGAATACATACCACACAATCAATTTTGTTATCTTGAAAACCAGAGATATTATTATATCACGTACTGTGCTTGCCAAC	0.813
AL749899-1185	AL749899					sp|O64518|MCA5_ARATH	0.009	Full=Metacaspase-5	sp|O64518|MCA5_ARATH	5e-137	Full=Metacaspase-5	501311395	yes	monomorphe			polymorphe	1:2:1	LG7	[T/C]	TTGTGACCAAACTACAATCCGGTGATAACAATGGTGGCCTCCTTGGGGCCATTGGAAATTTGGCTCAGCAATTTCTGAAGCAAAAGTTGGACGGAAGTAA[T/C]GAGGGTTCTGAGTATGTAAAACCAGCATTGCATGAGAAAGTTTCAAGTATCCAAGAAGTCTATGCTGGATCCRGCAACAGAGGGCTTCCAGATATGGGAA	0.988
AL749899-108	AL749899								sp|O64518|MCA5_ARATH	5e-137	Full=Metacaspase-5	501311393	yes	monomorphe			monomorphe			[C/G]	CCTCGAGCGATGGGAGCTCATCATTGGAAAGGAAAAGGAAAGCAGAAAGTGGAAGCCTGAAAGTTGAATTTAAAGGTGGCATTAGTACGCGGTGGTTTAC[C/G]SGATCCKKKAACGCTGCAAGGGCTCAAAGCTTTAATGCTCTAAGGGCCCGAGGTTCGTTCAAATACCCATATTCTGTGACCCGATCCGATCTGGTCCTAT	1
AL749909-570	AL749909								sp|Q21828|YNFD_CAEEL	4e-27	Full=UPF0041 protein R07E5.13		yes	monomorphe			monomorphe			[D/I]	AGAAATAAATNGTTTCTGCCACGTGATATTTGCCTTTCATTCCTATTCTCTGCAATATGYCYTTTTTAWTTTGGCTGTTGATTATGATGAAAATGTTGGG[-/G]TATTTGCTGAAATACCAAATCCTTGTGGTGCGATTCCAGTTATCAAAAAWTWAANGTATAGGCACGATGCTTTCATATTAGTTTGGTAATTTGGTATAAAGC	1
AL749909-695	AL749909								sp|Q21828|YNFD_CAEEL	4e-27	Full=UPF0041 protein R07E5.13		yes	monomorphe			monomorphe			[I/D]	GTGGTGCGATTCCAGTTATCAAAAAWTWAANGTATAGGCACGATGCTTTCATATTAGTTTGGTAATTTGGTATAAAGCTAGGAATTGCATTAGACAAGCA[-/A]CAAGAAAAGTTGACAATTTGTAGCTTTTAGAGAAGTATTTTGTCCTTTTTATCACTCNTGAGATTTTAAATCWTTTTTCTGTTTT	0.858
AL749910-1496	AL749910								sp|Q09912|PSI1_SCHPO	4e-45	Full=Protein psi1		yes	monomorphe			monomorphe			[A/C]	GGAGCTTTTNGKTGTTCAATGCATCAGTAAGTATGATGATGCTGCACTAAACATGTAAATTGTCGAATATGGGAAAGAAATTAGTTTAATTATANTTTTK[T/G]AAGTTTTGGATTTGGCATTGTGATCTGGCCTTGCTGTAGATTCATTAGGTTGTATTTAAGTC	1
AL749940-1547	AL749940												yes							[I/D]	TCTCTCTANRAAAATATGGCACTTCAAGGTGCGTGTCTGTAAATCTTCATCTGTTTTTGTCTTGTTCAAGATCCCTCAAATCCGTTACCCTAAAGAAAAA[-/A]TATTCTCCTAGGATCTCTAGTTTTCAATCCTCTAGAGTTTCCCTCTGATGTGAATGATGGATCCTCCCTCTTTTGTTATAGTTGATAACCTTTCTGAATGAA	0.965
AL749949-195	AL749949								sp|P12860|G3PB_SPIOL	0.003	Full=Glyceraldehyde-3-phosphate dehydrogenase B, chloroplastic	501311397	yes	polymorphe	1:2:1	LG7	polymorphe	1:1	LG7F	[T/C]	TTCCATGGCCACATCCATGGTCTCGAAGGCCGTTCTTTTNCCGTCAAATGACACCGCTGCTGCTGCCGTATTTTCGTCCAAGCGCTCGTACCTGAAATTT[T/C]ACGGCAAGACCGCGGCCGGCAGAAGTTACAGAGGCGTTGGMGGCCGGAGGATTGGGATTCAGGTGGTCGCGATGTCGAGTCCCACCCCNGCCAAGGACAA	0.759
AL749951-604	AL749951												no								AGAAACTGAAAGCCATTTTCCCAGATGCTGGAGCTGCTGCTCTTTTGAAGCATTGGTGGAAAGATGCAAATTTCAGCTTTGCCAGCTTGAGTGATAGAAA[-/A]CCAGTTGAAGATGAGGATGAAATTGTCGTCATGATTGCCCCAGATTACCAGATGCTTCARAGTGTTGAGCGAATTGCATCTCTTTTATCTGRCAATTTGCCA	1
AL749951-263	AL749951											501311401	yes	polymorphe	1:2:1	LG4	polymorphe	1:1	LG4M	[T/C]	ATTCAGAGGCTTAAGGACTGACAGCTTAGAGAAATGGCGGAGAGCTGCCAGATATACGAGGTTTGAGACAGTACAANAAGAAGAGGGACCTCTGCCRAAC[A/G]AACTCAGCGGTTCTGTTGACGATGATACGTCCGATGACAGTGTCTTGCCACCGAATCTGGATGGAGCAATTTTACAGGCAAGCCAATCAAGTGCTGAATT	0.976
AL749951-817	AL749951												yes							[A/G]	TCATGTGGAACCCCNGCCTGTTTAGTGGAGATGTTGGAGTTGGTCTTAATGTGAGGCGACTGCGATCATCTTTTCTGAGGACTTTCACTGTGGTTTACTC[A/G]ATGAARCCATTAACTTCTGGCGCTGTTTTCAGATGCTACCCCAGAATGTGGCAGATATTCTTGGATGACAAGGAAAGACCAGGTCGCTATATATTGGCGA	0.996
AL749951-143	AL749951											501311399	yes	polymorphe	1:2:1	LG4	polymorphe	1:1	LG4M	[A/G]	ARTGGTTACRGTGGTTCAAAACCGTTGTTGTTGCTCCTCTTTGCCATCGCCCTCATCGCGCCCCTCCTCTGCTTCTCCAAGGTTCGCTTCGCTACAATCA[A/G]TATYGTRCTCGGGCCCTCAATTCAGAGGCTTAAGGACTGACAGCTTAGAGAAATGGCGGAGAGCTGCCAGATATACGAGGTTTGAGACAGTACAANAAGA	0.834
AL749951-52	AL749951											501311403	yes	polymorphe	1:2:1	LG4	monomorphe			[T/C]	ATTTCGAGGTGAAGCTTAAGCTCCACCCGCAATGGCAGTAACARTGGTTAC[A/G]GTGGTTCAAAACCGTTGTTGTTGCTCCTCTTTGCCATCGCCCTCATCGCGCCCCTCCTCTGCTTCTCCAAGGTTCGCTTCGCTACAATCARTATYGTRCT	0.915
AL749953-699	AL749953								sp|Q9XES5|DFRA_MALDO	3e-05	Full=Bifunctional dihydroflavonol 4-reductase/flavanone 4-reductase	501311408	yes	polymorphe	1:2:1	LG3	monomorphe			[T/C]	CTGGACCAATCTTGAATTTTGTCGTGAAAAGAAGTTGTGGTCGCCAYTGGCAAAGACTCTCTCAGAGAAAGCTGTATGGGCACTCTCAAATGATAGGGAC[T/C]TTAAYCTAGTAGTAGTGAATCCTGCTTCAGTCATTNGGSCCCCAWCTCTCAAATCCTAGTTCACATACCATTTTNAAACCAATTGAAAGGATCGAAGGCA	1
AL749953-1285	AL749953								sp|Q9XES5|DFRA_MALDO	3e-05	Full=Bifunctional dihydroflavonol 4-reductase/flavanone 4-reductase		yes	monomorphe			monomorphe			[I/D]	ATCTATGAGATATTTATAATTTTNCCCTTATTCCAGAGGGNAAGATAAATCTCATTAATGTAGTTAGCTTTACCTTACCTTTCATATGGATATGGCCTTT[-/T]CTTCTTACAGCGGGCCACTTAGCTTCTTCCCATGGGTCACTTATCTTCTGGTCAGGAAGGGNTTCAATTATGACTTTATTTAGCCTTCATGTAGTTTCTATA	1
AL749953-103	AL749953								sp|Q9XES5|DFRA_MALDO	3e-05	Full=Bifunctional dihydroflavonol 4-reductase/flavanone 4-reductase	501311405	yes	polymorphe	1:2:1	LG3	monomorphe			[T/C]	ACGCAGAGTACAKGGGGGCSKCCCTCTGATCAGAGCTTGAAGCTCTGTCTTCTCTGATATCGCTTCATTCCATCATCCAGGAGCTTCTGTTGTATCCATT[T/C]CCTCAAAATGGATGCCTACCTTGAAGAAAATGGATACAGCGCTTCCAATTCTCGGAANTTAATGTGCCTTACCGGGGSCTGGAGTTTCCTGGGTATTCAT	1
AL749953-645	AL749953					sp|P03599|POL2_CPMVS	9.8	Full=RNA2 polyprotein	sp|Q9XES5|DFRA_MALDO	3e-05	Full=Bifunctional dihydroflavonol 4-reductase/flavanone 4-reductase		yes							[T/C]	TTGTGGGAGGAGGACTGGCAATCTTGGCGATGGTGAAATTATGGACGAGAAGTGCTGGACCAATCTTGAATTTTGTCGTGAAAAGAAGTTGTGGTCGCCA[T/C]TGGCAAAGACTCTCTCAGAGAAAGCTGTATGGGCACTCTCAAATGATAGGGACYTTAAYCTAGTAGTAGTGAATCCTGCTTCAGTCATTNGGSCCCCAWC	1
AL749957-2021	AL749957								sp|Q9FLP9|GGAP2_ARATH	4e-146	Full=GDP-L-galactose phosphorylase 2		yes	monomorphe			monomorphe			[A/G]	CTCTTTAYGATTCCTCGAAGAATACCATAATGCCCNTATGCACATGAATGAAGGATTCRTGCCACCGTGATCGAACTATTTACTTTNYKKTTTTCWMAAM[T/C]TATCATGTTAGTAGAACCTTGTCTATATGCTACATATTTCATAGCTATCATCTTAGCAGNAACCTTATCTATATGCTYCATATTGCATATAAATGCTGGT	0.858
AL749957-2099	AL749957								sp|Q9FLP9|GGAP2_ARATH	4e-146	Full=GDP-L-galactose phosphorylase 2	501311410	yes	polymorphe	1:2:1	LG1				[A/G]	TTTACTTTNYKKTTTTCWMAAMYTATCATGTTAGTAGAACCTTGTCTATATGCTACATATTTCATAGCTATCATCTTAGCAGNAACCTTATCTATATGCT[T/C]CATATTGCATATAAATGCTGGTTGGACATAGCATATCTATATTCATATATTTTCTTCTTGTTTCTTKTRTAYAM	0.813
AL749968-1607	AL749968								sp|Q9FMY5|U2AFB_ARATH	1e-98	Full=Splicing factor U2af small subunit B	501311416	yes	monomorphe						[I/D]	ACATGGTTTAAAATGGTTCTAGATTTGATGGTAACAGATCTAACAGTATTCAKTGGCTGGATTCTCTATATTTGGAATTTAAGTACCTGTATTCTTCAGG[-/T]ATTTATTTTGATACAGAATTGAATGGTAACGGATCTAACAGTATGCAGTGGTTGGATTCTCTTTGTTTGGAAGTTATATATCTGTATTCTTCAGGATTTAAT	0.899
AL749968-1559	AL749968								sp|Q9FMY5|U2AFB_ARATH	1e-98	Full=Splicing factor U2af small subunit B	501311414	yes	monomorphe			polymorphe	1:2:1		[T/G]	ACTCTGGATTTTGAACCGTGGTTCTTTATAAAAGGKNGTTTTGCAGGTACATGGTTTAAAATGGTTCTAGATTTGATGGTAACAGATCTAACAGTATTCA[T/G]TGGCTGGATTCTCTATATTTGGAATTTAAGTACCTGTATTCTTCAGGNATTTATTTTGATACAGAATTGAATGGTAACGGATCTAACAGTATGCAGTGGT	0.858
AL749968-1231	AL749968								sp|Q9FMY5|U2AFB_ARATH	1e-98	Full=Splicing factor U2af small subunit B	501311412	yes	monomorphe			polymorphe	1:2:1	LG1	[T/C]	ANGAGAACAAGCAGCAGCATCTTCCACTGCGAACCAGTCCATCCAAAATGGAGGGGTGTATTCGGATCAACCTGACGACGGCTTTTAGCTTATGGATGAT[T/C]ACTGCATTTTNGGTGCATGTGCTGCTGCTTCAATGTTACTGGTGTATGGAGTTTTCGAAATTTCTGGAGATGCTAAAGCTGTTTGTGCAGGAAGAAAATT	0.996
AL749980-879	AL749980								sp|Q39654|PSAL_CUCSA	1e-74	Full=Photosystem I reaction center subunit XI, chloroplastic		no								MGTTTGNWWTTTYYATAAGCTTTCAAACTKKTTTTTTNGTAAATTTATGAATTGCTTTCAAAGTTCTTTGTAAATTTATGAATTACCACTAGATGCTGGG[-/G]GCTTTTGTCTAGCGTTACTATTTGATTGCAGAATGAAGCATTGAAGTCAGTTGGGTGTAAATTCATGTTAATGGTATTATGAATTGCCATGAGATGCTTAGG	1
AL749987-739	AL749987	sp|P46011|NRL4_ARATH	2e-21	Bifunctional nitrilase/nitrile hydratase NIT4 (EC 3.5.5.1) (EC 3.5.5.4) (Cyanoalanine nitrilase) (Nitrilase 4)	NIT4 At5g22300 MWD9.8	sp|Q42966|NRL4B_TOBAC	4e-24	Full=Bifunctional nitrilase/nitrile hydratase NIT4B	sp|Q42965|NRL4A_TOBAC	0	Full=Bifunctional nitrilase/nitrile hydratase NIT4A		yes				monomorphe			[T/G]	CTAATTTTGGTRTTRTAATTGGAARTCGCACTTTTAAGGGTCGGGAGGAGTTCCGTAAATACCATGCTTCTGCTATTGATGTGCCAGGTCCAGAAGTAGA[T/G]AGGATATCAGCTGCAGCTGCAAAATATAAAGTGCATGTAATAATGGGTGTGATAGAGCGAGCAGGCTTCACACTGTATTGCACTGTTCTTTTCTTTGATT	1
AL749987-884	AL749987	sp|P46011|NRL4_ARATH	2e-15	Bifunctional nitrilase/nitrile hydratase NIT4 (EC 3.5.5.1) (EC 3.5.5.4) (Cyanoalanine nitrilase) (Nitrilase 4)	NIT4 At5g22300 MWD9.8	sp|Q6H849|NRL4_ORYSJ	5e-29	Full=Bifunctional nitrilase/nitrile hydratase NIT4	sp|Q42965|NRL4A_TOBAC	0	Full=Bifunctional nitrilase/nitrile hydratase NIT4A		yes	monomorphe						[T/G]	GGGTGTGATAGAGCGAGCAGGCTTCACACTGTATTGCACTGTTCTTTTCTTTGATTCTCAAGGAAGATTCCTAGGGAAGCACCGTAAACTGATGCCAACA[T/G]CTTTGGAGCGTGTGATTTGGGGTTTNGGTGATGGATCTACCTTACCTGTGTATGACACATCAATTGGGCGTGTGGGTGCACTCATATGCTGGGAAAACCG	1
AL749991-1159	AL749991								sp|Q8LCG7|NFYC2_ARATH	1e-59	Full=Nuclear transcription factor Y subunit C-2		no								GAGCTTGAATAAACARKTTTTYTATGTATCGTTGTATTTAATACCATAGAGGAATACTTTNGTGCCAAATATCAGGCGTAGAGAAAATAAATRGAATTCC[-/C]CATCTCACATCTATGTAACTTTGCAGTTTGTGAAGCCTTAACCTTTGAGATTTRGGCCTGACAATCTTTTTTGAACTCAAAGGATAATCAATTTAGGAATGT	1
AL749993-1502	AL749993								sp|Q38827|IAA9_ARATH	4e-77	Full=Auxin-responsive protein IAA9	501311420	yes	polymorphe	1:2:1	LG10	polymorphe	1:1	LG10F	[A/C]	TCCCAGGGCCATGGAAAAATGTAAAAGTAGGAGCTAAAGCTCAAGCATGACCTGTTCTCTGGACTCTGTGGGCATATGGAYTGGGTACGAGTTGGTGGAT[T/G]TGGAGTTAGATGAAGTCGAGTATGTTTCTCATTCAATTGCAGCAGAAACAGGGCCAANCAGAAAGGCTAATTAATTTCTTATCAGCATTCAGACTTGCYM	0.988
AL749993-1482	AL749993					sp|P93830|IAA17_ARATH	0.045	Full=Auxin-responsive protein IAA17	sp|Q38827|IAA9_ARATH	4e-77	Full=Auxin-responsive protein IAA9	501311418	yes	polymorphe	1:2:1	LG10	polymorphe	1:1	LG10F	[T/C]	TCAGATGCAATTGGCCTTGCTCCCAGGGCCATGGAAAAATGTAAAAGTAGGAGCTAAAGCTCAAGCATGACCTGTTCTCTGGACTCTGTGGGCATATGGA[T/C]TGGGTACGAGTTGGTGGATKTGGAGTTAGATGAAGTCGAGTATGTTTCTCATTCAATTGCAGCAGAAACAGGGCCAANCAGAAAGGCTAATTAATTTCTT	0.976
AL749993-332	AL749993					sp|P32294|AX22B_VIGRR	0.033	Full=Auxin-induced protein 22B	sp|Q38827|IAA9_ARATH	4e-77	Full=Auxin-responsive protein IAA9		yes	monomorphe			monomorphe			[D/I]	AGTTTCTCATTCTATTNCTTGTAGCACTGAGTCGCAGGTTCGAATGGAGATCGACCAGAATCTGAAAGAAACAGAGCTTCGCCTGGGTCTCCCAGGGGCG[-/C]TTTYCCCCGTTCGTGAACATACCAAATGCCCGGCAAGTAACGAAGAAAGCTCCAGCTCCGCGACCTCGGAGCTCTGCCTGCTGAGTCCTCGGCGCCCGGCGA	0.834
AL749993-336	AL749993					sp|P32294|AX22B_VIGRR	0.033	Full=Auxin-induced protein 22B	sp|Q38827|IAA9_ARATH	4e-77	Full=Auxin-responsive protein IAA9		yes	monomorphe			monomorphe			[A/G]	TCTCATTCTATTNCTTGTAGCACTGAGTCGCAGGTTCGAATGGAGATCGACCAGAATCTGAAAGAAACAGAGCTTCGCCTGGGTCTCCCAGGGGCGNTTT[T/C]CCCCGTTCGTGAACATACCAAATGCCCGGCAAGTAACGAAGAAAGCTCCAGCTCCGCGACCTCGGAGCTCTGCCTGCTGAGTCCTCGGCGCCCGGCGACG	0.949
AL749993-661	AL749993								sp|Q38827|IAA9_ARATH	4e-77	Full=Auxin-responsive protein IAA9	501311422	yes	polymorphe	1:2:1	LG10	polymorphe	1:1	LG10F	[A/G]	GGGCCAAGAGGGGGTTCGCTGAGGCCATGGAAGGCAGGAAGGTATTTTCCGGCGGGAAATGGGTGTTTCCTGTGGTGACCCCTGGATCCTCCGAGTTGGA[A/G]GCCAGTAAGGCCAAGTTTTTGCAGCAGCAGGGACAGCTGGCGTCCCCCNAAAGGCCAGCGTTGTGCAGGGGGCGGCTTCTATGTGGCAGCAGCAGCAGCA	0.787
AL750003-849	AL750003											501311426	yes	monomorphe			polymorphe	1:2:1		[T/G]	TACACCTGAAAATGGGATAGAGGATCAACAAAATTACGCAAACTTTGAGGTTCCAGTTCAACAGATGGAAGATGCTAATGTGGCGTCAATTCATGCTCGA[T/G]CAAACAACCAACTGTAATTTGCACAATAAGGTGCTCCCTCCACACACAGCAAGAGTAAATTTAAATACAGCAGATGCAAAASMATATGGCAGTTTGTAKG	1
AL750003-649	AL750003											501311424	yes	monomorphe			polymorphe	1:2:1	LG1	[T/A]	ATGGAGTAGTGTTTGGACCAGGCTTATCAATACCTCCATNCCANAATAACAGACATTGCACCGAAAGTAAAAGGTACAAAGAGAGAAGAGAATACCAGTT[A/T]TCCTTCATTATATTCTCCTCCAGCAGCTACACCAATGGCCTTATCAGAAATCTATGAACCTGCTCCTGTCACTGATTACACACCTACAGAATCTGGATTT	1
AL750007-1058	AL750007												no								NGAATATATTCTTAGAAAGCAAGTTAAAAGGGTTTTKRNTKTTTTGCACCTACTGTGCTGCACGTTGCTTTGTAAGTTGTGTGGGAACTTTATGCCTGTT[-/T]GCAATGACTATTCTGATGCATTCTGCAAACCAGATGTGAAGTTCATGATTTANTTTTCATGTACTTCATAAATTGGGTCCTTGTGAATATTTACAYYTTATA	1
AL750009-553	AL750009	sp|Q9C514|RS71_ARATH	7e-26	40S ribosomal protein S7-1	RPS7A At1g48830 F11I4.1 T24P22.5	sp|Q8LJU5|RS7_ORYSJ	1e-26	Full=40S ribosomal protein S7	sp|Q9XET4|RS7_SECCE	2e-102	Full=40S ribosomal protein S7	501311428	yes	monomorphe			polymorphe	1:1	LG8F	[T/C]	TTGCAACAAGGAGAATAATGAGGCCACCAAAGAAAGGTTCAGCTGCTGTTAGACCTCGCAGTCGTACATTGACAGCAGTTCATGAGGCAATTTTGGAAGA[T/C]CTTGTCTATCCTGCAGAAATTGTTGGGAAGCGAGTTAGATATCGCGTTGATGGTTCCAAGATAATGAAGATCTACCTGGATCCTAAGGAGCGCAATAACA	1
AL750014-1359	AL750014	sp|P42770|GSHRP_ARATH	6e-13	Glutathione reductase, chloroplastic (GR) (GRase) (EC 1.8.1.7) (Protein EMBRYO DEFECTIVE 2360)	EMB2360 At3g54660 T5N23_20	sp|P80461|GSHRP_TOBAC	2e-13	Full=Glutathione reductase, chloroplastic	sp|P80461|GSHRP_TOBAC	0	Full=Glutathione reductase, chloroplastic	501311432	yes	polymorphe	1:2:1	LG1	polymorphe	1:1	LG1M	[A/G]	CAATCGCTGTGAAAGCTGGCTTAACAAAAGCAGATTTTGATGCAACGGTTGGAATTCATCCCACWGCAGCAGAAGAGTTGGTAACCATGMGAACTCCTAC[T/C]CGAAGAATTCGTCAAAGTGATGCTCATGCTGAGGTAGAAGGAATGTCTACGGCTTCAACACCTGGAAGCAGCTGAGGGTGGTTTGGAACTGCTAAGATGA	1
AL750014-1149	AL750014	sp|P42770|GSHRP_ARATH	3e-13	Glutathione reductase, chloroplastic (GR) (GRase) (EC 1.8.1.7) (Protein EMBRYO DEFECTIVE 2360)	EMB2360 At3g54660 T5N23_20	sp|P80461|GSHRP_TOBAC	9e-14	Full=Glutathione reductase, chloroplastic	sp|P80461|GSHRP_TOBAC	0	Full=Glutathione reductase, chloroplastic	501311430	yes	polymorphe	1:2:1	LG1	polymorphe	1:1	LG1M	[A/T]	CAATTGGAAMAGTTGGTCTCAGCGAACAACAGGCAATCGATCAATATAAAGACATTGATGTTTACACAGCTAGCTTTCGACCCATGAAAGCAACATTATC[A/T]GGCCTTCCTGATCGAATTTTTATGAAAATAATTGTGTGCGCAAGAACAAGCAAGGTTGTAGGAGTTCACATGTGTGGGGATGACACACCTGAGATTTTAC	0.988
AL750027-1893	AL750027	sp|Q9FI56|CLPC1_ARATH	5e-14	Chaperone protein ClpC1, chloroplastic (ATP-dependent Clp protease ATP-binding subunit ClpC homolog 1) (Casein lytic proteinase C1) (Protein DE-REGULATED CAO ACCUMULATION 1) (Protein IRON-RESCUED MUTANT 1)	CLPC1 DCA1 HSP93-V IRM1 At5g50920 K3K7.7	sp|P31542|CLPAB_SOLLC	1e-15	Full=ATP-dependent Clp protease ATP-binding subunit clpA homolog CD4B, chloroplastic	sp|P31542|CLPAB_SOLLC	0	Full=ATP-dependent Clp protease ATP-binding subunit clpA homolog CD4B, chloroplastic		yes	monomorphe			monomorphe			[I/D]	GATCGTGAGATGGAACTTAAGGCACAAATTTCAGCTTTAACAGAGAAAGGAAANGAGAAATCAAAGGCTGAGAGTGAAGCAGGAGATGCTAGCCCATTAG[-/T]AACTGAGGTAGATATTCAGCAAATTGTATGTGCATGGACAGGCATTCCAGTTGAAAAAGTGTCAACTGACGAGTCTGACAAACTTCTGNAAAWTGGAAGAAA	1
AL750027-2516	AL750027	sp|Q9FI56|CLPC1_ARATH	7e-29	Chaperone protein ClpC1, chloroplastic (ATP-dependent Clp protease ATP-binding subunit ClpC homolog 1) (Casein lytic proteinase C1) (Protein DE-REGULATED CAO ACCUMULATION 1) (Protein IRON-RESCUED MUTANT 1)	CLPC1 DCA1 HSP93-V IRM1 At5g50920 K3K7.7	sp|Q9FI56|CLPC1_ARATH	7e-29	Full=Chaperone protein ClpC1, chloroplastic	sp|P31542|CLPAB_SOLLC	0	Full=ATP-dependent Clp protease ATP-binding subunit clpA homolog CD4B, chloroplastic		yes	monomorphe						[T/C]	GGACTGTGGACTTTAAGAATACCCTTTTGATCATGACTTCTAATGTCGGGAGTAGTGTGATTGAGAAGGGAGGCCGTGGAATTGGTTTCCAGCTTGATTA[T/C]GATGAGAAAGACAGCAGCTACACAAGGATCAAAAGTCTTGTCAATGAAGAGCTGAAGCAATATTTTCGACCTGAGTTCCTGAATCGACTAGATGAGATGA	1
AL750036-420	AL750036					sp|Q40682|EF1D2_ORYSJ	10	Full=Elongation factor 1-delta 2	sp|P93447|EF1D_PIMBR	2e-44	Full=Elongation factor 1-delta		no								GTCTAGGTGGTACAACCATATCAGTGCCCTACTGGCTTCGAGTTTTCCTGGTGAGCCTATCGGTGTAGAAATAGAAGGAGCAGCTCCAACTGTTGCACCG[T/G]TTACGGRGGCTACAACTGAGTCTCCTCCTAAAGATGAGGAAGATGATGATGACTTGGACCTCTTTGGAGAGGAGACCGAGGAAGAAAAGAAGGCAGCAGC	0.854
AL750036-427	AL750036								sp|P93447|EF1D_PIMBR	2e-44	Full=Elongation factor 1-delta		yes	monomorphe			monomorphe			[T/C]	TGGTACAACCATATCAGTGCCCTACTGGCTTCGAGTTTTCCTGGTGAGCCTATCGGTGTAGAAATAGAAGGAGCAGCTCCAACTGTTGCACCGKTTACGG[A/G]GGCTACAACTGAGTCTCCTCCTAAAGATGAGGAAGATGATGATGACTTGGACCTCTTTGGAGAGGAGACCGAGGAAGAAAAGAAGGCAGCAGCAGAACGA	1
AL750036-535	AL750036	sp|Q84WM9|EF1B1_ARATH	3e-04	Elongation factor 1-beta 1 (EF-1-beta 1) (Elongation factor 1-beta' 1) (EF-1-beta' 1) (Elongation factor 1B-alpha 1) (eEF-1B alpha 1)	At5g12110 MXC9.7	sp|Q84WM9|EF1B1_ARATH	3e-04	Full=Elongation factor 1-beta 1	sp|P93447|EF1D_PIMBR	2e-44	Full=Elongation factor 1-delta		yes							[I/D]	ACTGAGTCTCCTCCTAAAGATGAGGAAGATGATGATGACTTGGACCTCTTTGGAGAGGAGACCGAGGAAGAAAAGAAGGCAGCAGCAGAACGAGAAGCAT[-/A]CTAAAAANGCATCAAGNMAAAANGAAAGAAAGTGGAAAGTCTTCTGTTCTATTGGANTGTGAAGCCTTGGGATGATGAGACAGATATGCAAAAGCTTGAAGA	0.949
AL750036-592	AL750036	sp|Q9SCX3|EF1B2_ARATH	3e-16	Elongation factor 1-beta 2 (EF-1-beta 2) (Elongation factor 1-beta' 2) (EF-1-beta' 2) (Elongation factor 1B-alpha 2) (eEF-1B alpha 2)	At5g19510 T20D1.30	sp|Q9SCX3|EF1B2_ARATH	3e-16	Full=Elongation factor 1-beta 2	sp|P93447|EF1D_PIMBR	2e-44	Full=Elongation factor 1-delta		yes	monomorphe			monomorphe			[D/I]	GAGACCGAGGAAGAAAAGAAGGCAGCAGCAGAACGAGAAGCATNCTAAAAANGCATCAAGNMAAAANGAAAGAAAGTGGAAAGTCTTCTGTTCTATTGGA[-/C]TGTGAAGCCTTGGGATGATGAGACAGATATGCAAAAGCTTGAAGAGACTGTGAGGAGTGTACAAATGCCTGGCTTATTCTGGGGAGCTTCAAAGCTTATTGC	1
AL750044-867	AL750044	sp|Q9ZVL6|U603_ARATH	4e-16	UPF0603 protein At1g54780, chloroplastic (Thylakoid lumen 18.3 kDa protein)	At1g54780 T22H22.19	sp|Q6ATY4|U603_ORYSJ	2e-18	Full=UPF0603 protein Os05g0401100, chloroplastic	sp|Q6ATY4|U603_ORYSJ	5e-109	Full=UPF0603 protein Os05g0401100, chloroplastic		yes	monomorphe			monomorphe			[G/C]	CCTGGTGGTCCCAAATTCCAGGACGCCAAAAGGGAGTCAAACTACAAGACAAAGAAAGAAACAGAGGAGAAAAGAGGACAGTTCACAACCGTGGTCGGGG[C/G]CNTTCTCGTAATTGCTTTNGTAGTTCCAATGGCCCAGTATTATGCTTATGTCTCAAAGAAATAATGAAATATGACAAATTTNGTGCATACAATGTAATTA	0.976
AL750044-886	AL750044	sp|Q9ZVL6|U603_ARATH	9e-11	UPF0603 protein At1g54780, chloroplastic (Thylakoid lumen 18.3 kDa protein)	At1g54780 T22H22.19	sp|Q6ATY4|U603_ORYSJ	4e-12	Full=UPF0603 protein Os05g0401100, chloroplastic	sp|Q6ATY4|U603_ORYSJ	5e-109	Full=UPF0603 protein Os05g0401100, chloroplastic		yes	monomorphe			monomorphe			[I/D]	AGGACGCCAAAAGGGAGTCAAACTACAAGACAAAGAAAGAAACAGAGGAGAAAAGAGGACAGTTCACAACCGTGGTCGGGGSCNTTCTCGTAATTGCTTT[-/T]GTAGTTCCAATGGCCCAGTATTATGCTTATGTCTCAAAGAAATAATGAAATATGACAAATTTNGTGCATACAATGTAATTATTCTAACTTCTATTTATTTCT	0.935
AL750051-1614	AL750051	sp|Q9FLP9|GGAP2_ARATH	5e-17	GDP-L-galactose phosphorylase 2 (EC 2.7.7.69) (Protein VITAMIN C DEFECTIVE 5)	VTC5 VTC2L At5g55120 MCO15.7	sp|Q9FLP9|GGAP2_ARATH	5e-17	Full=GDP-L-galactose phosphorylase 2	sp|Q9FLP9|GGAP2_ARATH	3e-150	Full=GDP-L-galactose phosphorylase 2	501311434	yes	monomorphe			polymorphe	1:1		[A/G]	GACACTCAAGTGAATCCTGCTGTGTGGGAAATTAGTGGACACATCGTTTTGAAGAGAAAGCAGGATTTTGACAGGGCTTCTGAGRACTATGCATGGAAAT[T/C]ACTTGCTGAAGTCTCTTTGTCAGAGGAAAGATTTGAAGAAGTCGAAGCCTATATTTTGGAAGCAGTAGCTATTGCTGAAGTGCAGACTAAAGAAGAGGAA	1
AL750060-42	AL750060								sp|P25865|UBC1_ARATH	2e-37	Full=Ubiquitin-conjugating enzyme E2 1	501311436	yes	monomorphe			monomorphe			[D/I]	ATTKSGTTGTCAATTGTCAAGAAGGGSAGGAGCAGTGGTGG[-/G]AAGAATGTTGCAGGTTTGAGTCTTGGCCACTGCTTGAGCTCTTTTTGTATCTTCGTTAACTGTATGCCKTGGTCTTCTTCGTTGATCGAACTCGGCATTTTT	1
AL750060-452	AL750060					sp|Q42541|UBC13_ARATH	0.001	Full=Ubiquitin-conjugating enzyme E2 13	sp|P25865|UBC1_ARATH	2e-37	Full=Ubiquitin-conjugating enzyme E2 1		yes							[D/I]	CTATTAAGGACGAGCCTCCGGAGGGTTGTAGTGCAAGTCCTCACTCCGAAGAGAATCTCTTTGTATGGAGCGCTACCATCTTTGGTCCTGATGAGACCCC[-/C]TGGGAAGGTGGGATTTTTGGGTTGAGGTTAATTTTTGGGGNAAAATTATCCTGAGAAGCCGCCTAGAGTGCGATTTACCTCAGATATCTTCCATCCTAATGT	0.976
AL750060-493	AL750060	sp|Q42541|UBC13_ARATH	4e-09	Ubiquitin-conjugating enzyme E2 13 (EC 6.3.2.19) (Ubiquitin carrier protein 13) (Ubiquitin-protein ligase 13)	UBC13 At3g46460 F18L15.180	sp|Q9Z255|UBE2A_MOUSE	3e-10	Full=Ubiquitin-conjugating enzyme E2 A	sp|P25865|UBC1_ARATH	2e-37	Full=Ubiquitin-conjugating enzyme E2 1		yes	monomorphe			monomorphe			[D/I]	CACTCCGAAGAGAATCTCTTTGTATGGAGCGCTACCATCTTTGGTCCTGATGAGACCCCNTGGGAAGGTGGGATTTTTGGGTTGAGGTTAATTTTTGGGG[-/G]AAAATTATCCTGAGAAGCCGCCTAGAGTGCGATTTACCTCAGATATCTTCCATCCTAATGTATATCATGATGGAACTCTGTGCATGGACATCATCCAGGATG	1
AL750061-830	AL750061	sp|Q940U6|FLU_ARATH	1e-14	Protein FLUORESCENT IN BLUE LIGHT, chloroplastic	FLU At3g14110 MAG2.7	sp|Q940U6|FLU_ARATH	1e-14	Full=Protein FLUORESCENT IN BLUE LIGHT, chloroplastic	sp|Q940U6|FLU_ARATH	1e-66	Full=Protein FLUORESCENT IN BLUE LIGHT, chloroplastic	501311438	yes	polymorphe	1:2:1	LG8_2	polymorphe	1:1	LG8F	[A/C]	AGGATCCACAGAAAGCATTTGAAGAATTTAAAGAAGGACTTAGAATTGCTCAAGCTCTTGGGGATCCTATTGAAGCTAAAAAGGCAGCTCGAGGATTGGG[T/G]GCATCATGCCAACGACAACGGAAGTTTCATGAAGCTATAAAATATCATTCCATGGTATTATCAATTTCAGAGAAGGCGAAAGAGCACACAGGAGATACAG	0.988
AL750063-524	AL750063					sp|Q5D869|NRPE1_ARATH	10	Full=DNA-directed RNA polymerase E subunit 1					yes							[I/D]	GTTTAGTATCTGCAAATGAAGCAAATTGNYTTTTGACTATTGTGTTAAAGCCTAGTAAATAATTCAAGTGAAATAATCTTTTAGTAAGTTTGTACTGTTG[-/A]AAATTTTGAAACTGTTGTGGGCAGTTGTAGCATCGGAAAGAGGAAGTAAGGGGGTATCTTGATTCAGACTTCGTTAATGTATGTATTGTTACTGTCCTGCGG	0.8
AL750069-302	AL750069					sp|P32802|TMN1_YEAST	5.3	Full=Transmembrane 9 superfamily member 1	sp|Q4KLL4|TM9S4_RAT	1e-66	Full=Transmembrane 9 superfamily member 4	501311440	yes	monomorphe			polymorphe	1:2:1	LG9	[A/G]	TCAATCAAGAGATTTTGGAAATAGGAGAGATGGCTACAGGTGTGGGAGTCTGGCCAGGATTTGGGATGTGGGTTTTGATTATGTTGGGCATATTGGGCAG[T/C]ACACACAACGTAAATGCGTTCTATCTTCCTGGCAGTTATCCTCACTCATATCCCCAGGNCTCAGATTTATGGGTGAAGGTCAATTCCCTTACCTCAGTCG	1
AL750079-40	AL750079								sp|Q945B7|CRD1_EUPES	0	Full=Magnesium-protoporphyrin IX monomethyl ester [oxidative] cyclase, chloroplastic		yes	monomorphe			monomorphe			[A/C]	GGGCKSKACATCAAANTGCTACGCCTCTCTCGCTCTGSK[T/G]AGTCTCGTTGTGGGAATTAAGCTTCCGAGGCGTAGTACTCACAATGCCAGCCATGGCAGCCCATTCCTTAGTAGATTTAGCTCTTCCACTGCGGTTGGGT	0.976
AL750084-710	AL750084					sp|O65729|RL18_CICAR	0.007	Full=60S ribosomal protein L18	sp|Q940B0|RL183_ARATH	1e-103	Full=60S ribosomal protein L18-3		yes	monomorphe			monomorphe			[A/C]	CAAGGGTAGGAAATTTGAGATGGCTCGTGGTAGGAGAAACAGTCGTGGCTTCAAGGTCTAGAGAAACAAGGAATTTATGGTGATTTTTAGNCTTTTCAGT[T/G]AGCTTTGCGGATTTCATTAGTTCTGCTATTATGTTGCCGCAAATTGTAAGCAGCAACTCTAGAATATAGATGTTTAATGTTTTNKTTAAAACATTCTCAG	0.988
AL750084-43	AL750084					sp|Q940B0|RL183_ARATH	9.6	Full=60S ribosomal protein L18-3	sp|Q940B0|RL183_ARATH	1e-103	Full=60S ribosomal protein L18-3		yes							[A/C]	CTCTGTCTATTTATTTTCCTCSSKGCGGTCACCGTTCCNKKK[T/G]ATTGTTCGCGAGGCCTTAGGAGGAACAGGAAGGCCGAGGATTCGATTTCAGCAGCGGCAACGATGGGTATCGATTTAATTGCCGGTGGGAAGAGCAAGAA	0.949
AL750099-999	AL750099	sp|Q96300|14337_ARATH	1e-04	14-3-3-like protein GF14 nu (General regulatory factor 7)	GRF7 At3g02520 F16B3.15	sp|Q96300|14337_ARATH	1e-04	Full=14-3-3-like protein GF14 nu	sp|Q9SP07|1433_LILLO	8e-148	Full=14-3-3-like protein		yes	monomorphe			monomorphe			[I/D]	CCTCACGTTATGGACTTCAGACATGCAGGAGGAGACTGGAGGAGATGAAATCAAAGAAGCGCCGAAGAAAGAAGAAGGTGATGGACACTGACATCTTTTT[-/T]CTGAATGAAATCGATTAGGATGGTGAAGGGGATGAACGTCAATGTTTATCCGTAAATGACTGTCAAGTAGGTTAGATTCATGAGATATGGTCAAATATGTTG	1
AL750100-692	AL750100	sp|Q9XFT3|PSBQ1_ARATH	2e-28	Oxygen-evolving enhancer protein 3-1, chloroplastic (OEE3) (16 kDa subunit of oxygen evolving system of photosystem II) (OEC 16 kDa subunit)	PSBQ1 PSBQ PSBQA At4g21280 T6K22.20 F7J7.220	sp|Q9XFT3|PSBQ1_ARATH	2e-28	Full=Oxygen-evolving enhancer protein 3-1, chloroplastic	sp|Q41932|PSBQ2_ARATH	7e-63	Full=Oxygen-evolving enhancer protein 3-2, chloroplastic		yes	monomorphe			monomorphe			[I/D]	GCTCCAAGGCTTCTTACCTTCGCTACGACCTCAACACCGTTATCTCCTCAAAGCCCAAGGACCAGAAGAAGCCCCTCAAAACCCTCACCAGCAAGCTTTT[-/T]GACACCCTTGACAACCTGGACTACGCTGCAAGGAGCAAGGATGCAYCCAATGCAGAGAAATACTATGCAGAGACTGTGACCGCACTGAATGATGTCATTTCC	0.949
AL750104-1054	AL750104												yes	monomorphe			monomorphe			[T/C]	AAGTTAAAAACTNCGGCAAAATTNGATAGATGGNTGAGAGAGAGAAAATNGATGTCATGGAATTCTGGTGCTGCAACCATTTTNCCATTTTTTTTTNYYM[A/G]GAGAAGCTGATGTATGGCATATCTTGTTATTTATGGAATGCTGTTGGCATATGTTGTGCAAGTTCTGTGATTTTCTTACATCAGTCTCCAT	0.988
AL750104-316	AL750104											501311442	yes	polymorphe	1:2:1	LG10	monomorphe			[T/G]	TACATATATAAATATTCCATGTATGTTTATAGTTATAGAGCGTGGARGGGGTTGGGGATGGGNATTTTACTGTNATTTTTACCANTGGGGTTGGGATGTC[A/C]AGGTATCAAATGCACGGTGAGAGGATGCGGCATATTGGAGTCTGAGAAAGATTCACAATGAGGATTAGCCCTCAGAGTATATATATATAWWATATNAACT	0.996
AL750107-472	AL750107								sp|O22860|RL38_ARATH	1e-35	Full=60S ribosomal protein L38		yes							[T/A]	CAAGACCTATAAGATGCTTGGAGATCTGAAGCATTCCTCCTTCGAAACATTTGAGGAAATAATTTCACTTTTGCTAAACATTTAAGGATATGATGCTATC[A/T]WNTTTCCTGTGCNMAWTTTTTATGNAAGATTAATTTACACGAATCWMNTTTTWTCAANGTGGACAAATATCGTTTYCNAGTTGAGAAATAACTGTTATTA	0.813
AL750109-103	AL750109								sp|Q9XAQ2|DEF3_STRCO	3.2	Full=Peptide deformylase 3	501311444	yes	monomorphe			polymorphe	1:1	LG7M	[G/C]	TGCGTATATTCAGTTTGTATATCCTCCAGGCGGGCGATCTTCTACTCSKGAACCTGTTTAATGCTACTGGGACTCGGCTGGGATCAGGCTCTGGAGGAAT[C/G]AGTGGGCTGTCACATGAGACTAAGGTAGTCATACATATGTCACAGCCCCCNGAGTGCCCCTCCGACCCTCCTCAATCTCACCATCGATTCTGCCGTCTCC	0.976
AL750114-321	AL750114								sp|Q9SAI2|CAF1F_ARATH	4e-144	Full=Probable CCR4-associated factor 1 homolog 6		yes							[I/D]	GTTCGAGGGTTTTCTGGGGGCTTATAGTGGAACTGTTGAAACGTTTGACGGGTTCTCTACGAAAATTGTCTAGGGAGATATACAGGGTTTTCTGGGGTTT[-/T]CGAGGGATTAGCCGGGTTTTGAGGTGTTTGCACATGATTTGTKGNTGGGAGACGGAGAACATTGCTTTGTNAAATTGGTCAGCGGGTTTGCAGCTGAATCCG	1
AL750115-1147	AL750115	sp|Q9S818|FL3H_ARATH	5e-04	Naringenin,2-oxoglutarate 3-dioxygenase (Naringenin 3-dioxygenase) (EC 1.14.11.9) (F3H) (Flavanone 3-hydroxylase) (Protein TRANSPARENT TESTA 6)	F3H TT6 At3g51240 F24M12.280	sp|Q05965|FL3H_MATIN	2e-04	Full=Naringenin,2-oxoglutarate 3-dioxygenase	sp|Q05964|FL3H_DIACA	4e-166	Full=Naringenin,2-oxoglutarate 3-dioxygenase		no								ATCGTGTACCCGTTGGATGGAGTCGTGAAGGAGGCGGAAGGCGAGAAGTGCTTCATGGAAGAGCCCATCACTTTTGCTCAGATGTACTCCAGAAAGATGA[A/G]CCGAGACATCGARCTCGCTCGCCAGAAGAAGATGGCTAAACTTCAAGCGCAGGAGCCGGAAGGAGMAAANGCCTAAATAAAANTCATACAGTCTGAATTC	1
AL750115-929	AL750115	sp|Q9S818|FL3H_ARATH	6e-14	Naringenin,2-oxoglutarate 3-dioxygenase (Naringenin 3-dioxygenase) (EC 1.14.11.9) (F3H) (Flavanone 3-hydroxylase) (Protein TRANSPARENT TESTA 6)	F3H TT6 At3g51240 F24M12.280	sp|Q05965|FL3H_MATIN	3e-22	Full=Naringenin,2-oxoglutarate 3-dioxygenase	sp|Q05964|FL3H_DIACA	4e-166	Full=Naringenin,2-oxoglutarate 3-dioxygenase		yes							[T/A]	CCTGCAAGACCAAGTTGGAGGSCTACARGNCTACYAAGGACGATGGCAAAAACTGGATTACTGTGGAGCCCATTCAAGGAGCCTTTGTTGTCAATTTGGG[A/T]GATCATATGCATTATCTGAGCAATGGCAAGTTCAAGACCGCGGACCATCAAGCGGTGGTGAACTCGAACAGCAGCAGGCTGTCGATTGCGACGTTTCAGA	1
AL750115-1294	AL750115								sp|Q05964|FL3H_DIACA	4e-166	Full=Naringenin,2-oxoglutarate 3-dioxygenase	501311446	yes	polymorphe	1:2:1	LG9	polymorphe	1:1	LG9M	[G/C]	GCGCAGGAGCCGGAAGGAGMAAANGCCTAAATAAAANTCATACAGTCTGAATTCGGCCTTCCACAAAATCTAAAACAACATTTCGTGCAGTAAATACTTC[C/G]GTATTCTGTTATTGYGGTTCTCTTTTGTTGCATTGTAGGTTTTGATGAGCCNTTGGTCAGATATTGGCAANGGGTGAGTTAANTAATGAATCCGAATAGC	0.988
AL750116-103	AL750116								sp|P04110|SPE2A_STRPU	0.1	Full=Calcium-binding protein SPEC 2A		yes							[T/C]	AATACACATATTTTGATGAATCACGTTGGAAGCACGGGAATCAGAGACAAATCACGAGARGAGAGGAGARGAGAGGAGAGGAGARGAGGATATAAAGCNG[A/G]AAAAAGAAATGGATGGTGGTATGGTATTTGATGGGTCGAAGCTCCAGGAGTTTGTTGAGGACGATGAGGCTTTTGCCAAGTACGTGGACGAGAGGTTCGA	1
AL750116-309	AL750116					sp|P04110|SPE2A_STRPU	0.085	Full=Calcium-binding protein SPEC 2A	sp|P04110|SPE2A_STRPU	0.1	Full=Calcium-binding protein SPEC 2A		yes	monomorphe			monomorphe			[D/I]	TGGACAAAGATCACAATGGCAGACTTTCTCCCAAAGAGCTTAGGCCGGCCGTGGCCGCCATTGGTGCTGCCCTGGGACTTCCTTCTCAAGGTTCCTCCCC[-/C]GACGCCGACATCATCTATGATCAGGTGTTGAACGAATATTTCATAAGTGGTAGAAGTGATGGGATCAACAAAGAGGATTTTCGCACAGTTCTGTCTGACATT	1
AL750116-62	AL750116								sp|P04110|SPE2A_STRPU	0.1	Full=Calcium-binding protein SPEC 2A	501311448	yes				polymorphe	1:1	LG3M	[A/G]	CAAATACACATATTTTGATGAATCACGTTGGAAGCACGGGAATCAGAGACAAATCACGAGA[A/G]GAGAGGAGARGAGAGGAGAGGAGARGAGGATATAAAGCNGRAAAAAGAAATGGATGGTGGTATGGTATTTGATGGGTCGAAGCTCCAGGAGTTTGTTGAG	1
AL750116-1262	AL750116								sp|P04110|SPE2A_STRPU	0.1	Full=Calcium-binding protein SPEC 2A		yes							[T/C]	TTCCTTCCTCAGCTCTGATGATATTGRTATATATAGATATGTATACACAGCTTCCAGTGSCTCTACATCATRCTCTACCCGGCCNTATGCCTGTTCTTNG[A/G]AAATGATCAATAGTGGAGCATTAAGTCCTATTATTATTAATAGGAAATAGATTAGTGGAGCATTAAATCTTATTA	0.765
AL750123-498	AL750123								sp|C5CG73|PDXT_KOSOT	5.9	Full=Glutamine amidotransferase subunit pdxT	501311452	yes	polymorphe	1:2:1	LG7	polymorphe	1:1	LG7M	[C/G]	ATCGCGGAATTTCTGGGGACCTGTGCAACAGTAACCGGCCAAAGGTTTCTTATGGAAGTCCCAAGGCTTCTCGGTCCCATAAGGCCAAACGCCTGCCTGC[C/G]ATGTGCGGTTCGACGAGCGTGTTTGTTCCGGGTGAGATGCAGAGTGTTAGACAAAACCCCNAGGACAAGAAATGGCATTCCTGGCTTCTTTCTGGTCTGG	0.915
AL750123-186	AL750123								sp|C5CG73|PDXT_KOSOT	5.9	Full=Glutamine amidotransferase subunit pdxT	501311450	yes	polymorphe	1:2:1	LG7	polymorphe	1:1	LG7M	[T/G]	CGGGNTKGGGNCACCCACTAGACYRGTCAAGGAATCGAACCCTCNGMGCCGCGCAGCCTGTTMCCAGGCCTTCCAGATTCAAGATCGAATCCSTTGCCCC[A/C]TCTGATTCTCCGTCCCCTGTTTTGCGCCGGCGACGCTCGATGTCACTCGACGCTTCCRCCGATTTTCYCGGCGCAGAGAGGGTTTTCACCCGAAGTTCTC	0.787
AL750124-1011	AL750124								sp|P15193|CB2A_PINSY	0	Full=Chlorophyll a-b binding protein type 2 member 1A, chloroplastic		no								TAGAAGATTAACACAACCTCAACTAGCAGCACAGAGCCCCATACGGCTTTGCCTTGCCCGGATGGGCTCTCGTGTATTCCCTTTTTCTTCTTATCCGCTT[-/C]CTTCCTTCCTTCCTTGACTRCGTTGTAAATCTAATTGTATTTCTTTGCAACTTSATCTACTGAGNWTTTGCNATTTGTTTT	0.949
AL750126-574	AL750126					sp|P82244|RK34_SPIOL	0.16	Full=50S ribosomal protein L34, chloroplastic	sp|Q9LP37|RK34_ARATH	6e-04	Full=50S ribosomal protein L34, chloroplastic		yes	monomorphe			monomorphe			[I/D]	CGAGCCAAGGGTCGTAAACGGTTGGTGCCTCAAACAAATCCTAACAGTGGAAAGAGAGCTTAATGTTTGCGTGTATACTAAAANCATNGAGTTGTCTTTT[-/T]ATGTGACAAGCCCTTGAGCTTTAACAAGATGTATTGTTTTCCATTTGATGCCTTCCGGAACCTTTTTCTGAGTTGATGTACAATTATTACACCCAATTTTAT	0.899
AL750126-440	AL750126					sp|P82244|RK34_SPIOL	0.3	Full=50S ribosomal protein L34, chloroplastic	sp|Q9LP37|RK34_ARATH	6e-04	Full=50S ribosomal protein L34, chloroplastic		yes	monomorphe						[G/C]	CCGTGATGGTAAGAGCAGGTAAGGCTGCACTTGGCTGCACTAAGAGATCTAGGTCCCGTAAGTCAAGAGCTCGAACCCATGGATTCCGATTACGGATGCG[C/G]ACTCCTGCTGGAAGAAGAGTGGTCAAGCGGAGGCGAGCCAAGGGTCGTAAACGGTTGGTGCCTCAAACAAATCCTAACAGTGGAAAGAGAGCTTAATGTT	0.877
AL750127-543	AL750127								sp|P27710|TRPG_CRYNV	1.2	Full=Anthranilate synthase component 2		yes	monomorphe			monomorphe			[D/I]	GAGATCGGCCTCTAGGGTTTCACTGCTGCATAATACCAGTATAGCTCTAATTGGTTTCATTTCGTATTATTGTATGGCAAGTATTGAAACTGCCAATTTT[-/G]GGGATCTGTCTAGGGTTAGATCTACGATTATTTGATNWTTTTWWWNCAGTATTTGTGACAATGTCAAATTGNCGGAAGTCCAGCTGAGATTTATAGGCTGGG	0.935
AL750129-1656	AL750129								sp|P49965|SRP72_SCHMA	8e-13	Full=Signal recognition particle 72 kDa protein		no								CAGCTGCCTCCTCTTCCAGGCCTATCTAGTGTTGATATAGTAGCCTTAGAACAAACTGCTGGTGTGCATCCTGCCACTTCGATAGGAAAACACCCTCGAG[T/G]TGCAGAATATGCTGCTAAAAGTTCAGGAGAGCAGGATGATNAAAAWAAACCAAATTGAAAAAGAAACGTAAGAGAAAACCAAGGTATCCTAAGGGTTTNG	0.759
AL750129-2022	AL750129								sp|P49965|SRP72_SCHMA	8e-13	Full=Signal recognition particle 72 kDa protein	501311456	yes	monomorphe			monomorphe			[A/G]	GCAATTCCAGATCTAGCCACGCATCAGGCAATGCTGGAAGGGCTGCAAGCACAAGCTCGGAAGCTGCCAAGTCCTCTACGAGTGCTTCCCATAAGTCAAA[A/G]AAAAGTCACGTCGTTGATTGCATCAGTGCTTGAAAATTTGCTGATAACTTTNATTATCTTTTTTATATTAAATTATGGTTTTNCTGATTCCACTTGCATT	0.976
AL750129-1356	AL750129								sp|P49965|SRP72_SCHMA	8e-13	Full=Signal recognition particle 72 kDa protein	501311454	yes	polymorphe	1:2:1	LG3	monomorphe			[A/G]	CTGTTGCTACATTAGTATCTTTAAAAGAGAAGGCAGGTGATATTGACGGGGCAGAGGCTGTCTTTGATGCTGCTATAGAGTGGTGGAGCAGCAACATGGG[A/G]GNAAGATCAACACACATTGGAATCAATAATGCAGGAAGCAGCCTCTTTCAAGCTCAAACACAAGAAGGTAAAAGCAGCAGCTGGTTNGTTTGAACAGCTT	0.915
AL750137-2290	AL750137					sp|Q3BAI2|YCX91_PHAAO	7e-15	Full=Uncharacterized protein ORF91	sp|Q3BAI2|YCX91_PHAAO	5e-54	Full=Uncharacterized protein ORF91		yes	monomorphe			monomorphe			[T/G]	AACTCTCTCTAAGGAACTCGGCAAAATAGCCCCGTAACTTCGGGAGAAGGGGNTGCCTCCTCAGGAGGTCGCAGTGACCAGGCCCGGGCGACTGTTTAMC[A/C]AAAACACAGGTCTCCGCAAAGTCGTAAGACCATGTATGGGGGCTGACGCCTGCCCAGTGCCGGAAGGTTAAGGAAGTTGGTGACCTGATGACGGGGAAGC	0.915
AL750142-1191	AL750142								sp|Q96PM5|ZN363_HUMAN	8e-23	Full=RING finger and CHY zinc finger domain-containing protein 1	501311458	yes	monomorphe			monomorphe			[T/G]	ATTCCCTCCATTGATGGGTTATTCATTGGTTAGTGTATTGCTAGGTCTTGGTTCTGTGTTGCAATCTATGCACATTAGAGCTCAGGGTGCTTTTTCTGCA[T/G]ACCTGTAAGGTGTAATTTACCTTAAKATGTGGTCAATTCTTAATATTCTTTTNGTGCTGCAGAACAGTCCATWTATGTGATTGTACTTTCAAGACCAAAG	1
AL750145-90	AL750145												yes	monomorphe			monomorphe			[T/G]	ACCTTAATSKSGGATAGTGGTTGCTGACGGGCTGAAAACGATGTTGTGCGAAAACCAGTCAATGTGACACGCAAGGCCCCGATAAACCA[T/G]GKATCCTTCTGCCTGGTAAGGSKGSRNAATTKSATGTGGGGTAGAGTCTGGAGAGCCAAGCCCAGGGAATTACTRAAATTGAAGAAATCGAAGGCAGGCA	0.976
AL750146-445	AL750146	sp|Q9ZUG4|MTNA_ARATH	1e-07	Methylthioribose-1-phosphate isomerase (M1Pi) (MTR-1-P isomerase) (EC 5.3.1.23) (S-methyl-5-thioribose-1-phosphate isomerase) (Translation initiation factor eIF-2B subunit alpha/beta/delta-like protein)	At2g05830 T6P5.3	sp|B9RR88|MTNA_RICCO	4e-09	Full=Methylthioribose-1-phosphate isomerase	sp|Q948X8|MTNA_TOBAC	1e-149	Full=Methylthioribose-1-phosphate isomerase	501311460	yes	monomorphe			polymorphe	1:1	LG10F	[T/C]	ATACATGATATGGTGGTTCGTGGTGCCCCTGCAATTGCCATATCAGCTGCACTTTCACTAGCAGTAGAGGTTGCTAATTTGGGTCCAGTGGATTGGAGTG[T/C]GAATGATGCTATCTCATTTTKKCAAAACCGTTTAGAATTCCTTGTTTCTAGCCGTCCAACAGCAGTCAATCTTTCAGATGCTGCGACAAAGTTGAATGAA	1
AL750150-1205	AL750150								sp|P51823|ARF2_ORYSJ	7e-117	Full=ADP-ribosylation factor 2		yes							[I/D]	NGTATTTATCTAAGAATTTGRGGNTTTNYYYTTTKGGYYTNCTATGCCATATRTTGTGNATTTCGGTTTCTTTTCTTTGTTNGDARNCTGATTATGAAAA[-/A]GTATTAGTTATATATGCTTGAAGCTAAGTGCAGAAATGCTAAATATTAGAAGCTCCAAAGTTTAGCAGTATATATTAAAGACTCAAAAAATTATGTAAGAGT	0.765
AL750157-925	AL750157											501311464	yes	monomorphe			polymorphe	1:1	LG7F	[C/G]	TTTAGCCAGTGATTAYGTACTGAGTGGATCCGATCAGTTTAGTTCATCCCTTCCATTAATTTCAGGCATCGCAGCTTCAGGAAAANKWAACAAGTGAAAG[C/G]TTAACGATCGGATCAGCGATCTCACCTAAAACGATATGATATGTGTATTAATATTAATTACATGTAGATTGTGTTTATCG	0.79
AL750157-43	AL750157											501311462	yes	monomorphe			monomorphe			[A/C]	GGCTTGTAGTATAAATAGCCCAACCAGTCCACCTGGGACASK[T/G]GTATTAGGATTTCCACTGCTAGACAAGCCGAGCAATCGAGCTCCTGATCGATTGGATTTCTGCATAGCTAATTGCTTTATCAGCTTTGTATAAAGATCCT	0.976
AL750158-746	AL750158								sp|Q93V61|LCAT3_ARATH	9e-129	Full=Phospholipase A(1) LCAT3	501311466	yes	monomorphe			polymorphe	1:1	LG11F	[T/C]	TTGTATTTCAACCGGTTGAAGAAGCAAGTGAATATTCAGAAGTAGATGCAGGAGTTGCGCGTCTAAGGTTGTAACTGACAAAAGTGTCAATATACCTGCA[T/C]CATGGRAGCTCTGAARTANTGCTACATGTTTGAAATCTCATTGAAAATCTATTTGTTTCTTCTYAATACACATTGTATTTCTGATAGCATATTATCAGCA	1
AL750161-387	AL750161											501311468	yes	monomorphe			polymorphe	1:1	LG6M	[G/C]	AGTTAGATATCTGCAGAATTCTTAACGGGATGTGGCAGACTAGCGGTGGTTGGGGTAAGATCGATCGCAACAATGCTGTGGAGGCCATGCTCAGATACGC[C/G]GACAATGGCTTCACTMCTTTCGACATGGCTGATCACTATGGCNCCGCAGAGGACTTGTACGGNAWTTTCATTAACAGGGTTAGAAGGGAACGCCCGCCTG	0.877
AL750167-154	AL750167											501311470	yes	monomorphe			polymorphe	1:1	LG9M	[A/G]	ACACCNAGCGATAGAAGTTGGAAAGTTSKATACAAGCAGCAGCAGAAGAGGATAATTAAGAAKKGAGAGATATGGATGTGGAGGAGGATCCCTCAGGCAG[T/C]AGTCGGCCACAACAGACCCAGAATCAAGACGAAGCCATTCAGATTCAGTCACTTCTCGCATTAGCCAGGCAGCGGATCAATGAAGGAAGCCCAGGCCAAG	0.976
AL750167-854	AL750167											530865634	yes	monomorphe						[T/C]	GAGTAAAGTCGAGTAATTATTAATGTGGAATAAATCGTAAYGTAGGGAAAAGGAATAATGAGTTCTCCGGAGATTTTYTCGATTTGATGTTGGAGTGCAG[A/G]AATTATAGAAAGTCTGCCAACTTTTATCTATCCAATGACCGAATCTATTATTTAGTCTATTACTGTGGTCTATTCTTGTATTAATGTAYGNWTTTTGTTG	0.858
AL750167-794	AL750167												no								AACTACGTGGTCTTCCAGTATCTACCATCTATCACCAGGTGAAGGATAGCACTTTTGGAAGAGTAAAGTCGAGTAATTATTAATGTGGAATAAATCGTAA[T/C]GTAGGGAAAAGGAATAATGAGTTCTCCGGAGATTTTYTCGATTTGATGTTGGAGTGCAGRAATTATAGAAAGTCTGCCAACTTTTATCTATCCAATGACC	0.813
AL750167-641	AL750167											501311472	yes	monomorphe			polymorphe	1:1	LG9M	[T/G]	GATGCTTTTGCAGATGGTAGCNAGTTTTATTTGCTTGCGATGNKGGGGNACTTGTGAGCAACACACGCAAGGATGAACACATTGCATATTGGTGTTCCAA[T/G]GCTCCTCCTTGACTTGGGATTCAGAGATATATCTATCTTTTCGAGGTCCATTAACTACGTGGTCTTCCAGTATCTACCATCTATCACCAGGTGAAGGATA	1
AL750171-1396	AL750171								sp|Q766C2|NEP2_NEPGR	4e-33	Full=Aspartic proteinase nepenthesin-2	501311474	yes	monomorphe			polymorphe	1:1	LG10F	[A/G]	GTCTCGTAGACCGTGACTCCGAATCCTCGAGCACTCTCCAGTTCGGCCGGGCCGCGGTGCCCAACGGAGCCGTGGTAGCGCCGATGCTGAAGAACAGCCG[T/C]CTCGACACCTTCTACTATGTCTCCCTCTCTGGAATCAGCGTCGGCGGCAAGATGCTCTCGATCTCGGATTCCGTCTTCGGCATCGACGCCTCCGGTAACG	0.877
AL750171-1951	AL750171								sp|Q766C2|NEP2_NEPGR	4e-33	Full=Aspartic proteinase nepenthesin-2		yes							[T/A]	TGGGATTTGCCGTCAACAAGTGCTGAATCCCGTCAAAATCAAGTGGGNTTTGCTGTGAACAAGCGCTGATTTCCGTCAAGAGGAAATAACCTAGTTTTTT[A/T]WTTTNYAGCTCAGCTATGTACGACTGTCGCAGATCTCGTTTTNAAGTNATTAATCCTTNNGTGTAATTGAATTAAATATGTGAGGAAAANCAGAGCACAG	1
AL750173-583	AL750173											501311476	yes	monomorphe			polymorphe	1:1	LG5M	[G/C]	AGTAGAAGGTCTCTCTTATCTCACCCTGGTGGGCATTTTAGCTNTTTTTGGGCTGCAATATTTGGATTATGGGTACATACCTGGTCCAACTCCGGGAGAG[C/G]AGTGCTTTGGGTGAAGCCTGTTAAAAGACTATCTGCRAAATGTATGTACATTATTGTAAGACCATGTTTCTTTCCCCAWTWATTCCTATKGTCTGAACTT	0.976
AL750173-88	AL750173											501311478	yes	monomorphe			polymorphe	1:1	LG5M	[T/C]	ATAGTCAGTACATCTAGAAACACAGAAAAGCAGCCAAGKKSATTGTTATCTGAAACACAGTAAAGCAGCAAAGKKSATTGTTATCTG[A/G]ATCCCATCATGGCCATGGCATTGGCTTTGTTGATGCCTCAATCCTCGAATTTTCTTCAAANAAACATTTGTTNCAAAAGCCCCGTATTTCTCTAGAAGGC	0.996
AL750175-956	AL750175								sp|P0A9U2|YBHF_SHIFL	2.9	Full=Uncharacterized ABC transporter ATP-binding protein YbhF		no								TAATTTNTAACGACTGCTAATATAMAATGTTTATCTAGAATCCTCAGATAATTTCTAATCTAGTTGACTAAATTTTTATAGTTCAGGCTTGTTGGGAGGG[-/G]TGGTAACTATTGTGGTTGGTTGGTTGGAAATTGGTCTGCTATMCAAATAAGTTTTGTTGTAAAACGCATGATGGAAGTGATGGTCATGGTTGAAGGCTTGTA	0.935
AL750175-999	AL750175								sp|P0A9U2|YBHF_SHIFL	2.9	Full=Uncharacterized ABC transporter ATP-binding protein YbhF	501311480	yes				polymorphe	1:1	LG11M	[T/G]	TCAGATAATTTCTAATCTAGTTGACTAAATTTTTATAGTTCAGGCTTGTTGGGAGGGNTGGTAACTATTGTGGTTGGTTGGTTGGAAATTGGTCTGCTAT[A/C]CAAATAAGTTTTGTTGTAAAACGCATGATGGAAGTGATGGTCATGGTTGAAGGCTTGTATTTTATNCTAGTCCATGGTTTTCCAACTTCCAGTTGTACAG	0.965
AL750177-1200	AL750177								sp|P41918|RANA1_TOBAC	4e-134	Full=GTP-binding nuclear protein Ran-A1		yes	monomorphe			monomorphe			[D/I]	TCCGTTATATACTCTTGCACNATTTTGCACNARKAACTTTTKGNTACTCTTCAAATNWTTTCAAGAATGCTCAAGTGNCCTTTCCTTGTRTACTGTTGGG[-/G]CAAATGCTAGTTGCAATGATAGTTGCTTGTAATATATTATGGCATGACTTGTTAAAAC	0.965
AL750178-151	AL750178								sp|P10690|PSBR_SPIOL	9e-48	Full=Photosystem II 10 kDa polypeptide, chloroplastic		yes	monomorphe						[T/C]	CTCCTCRKKASSGGKGTTAACRGKGGGCAACKKSGACTTCGATCAGGCAAGGCAAGGCAACGNATGGNCAATGGCAGTGGCAGGTGCASGTTGCAGCAGC[A/G]TGGTCTCCTCTCTCTCCCTGGAAAAATCCGCATTCACAGCAGGAACGAGCGTGAAGGGGTTGGNYTTCCCCACTCCTGAGGCCTCCCACCAGCAACAGGT	0.915
AL750178-334	AL750178	sp|P27202|PSBR_ARATH	1e-08	Photosystem II 10 kDa polypeptide, chloroplastic	PSBR ART1 At1g79040 YUP8H12R_29 YUP8H12R.34	sp|P10690|PSBR_SPIOL	1e-17	Full=Photosystem II 10 kDa polypeptide, chloroplastic	sp|P10690|PSBR_SPIOL	9e-48	Full=Photosystem II 10 kDa polypeptide, chloroplastic	530865636	yes	monomorphe						[C/G]	CTCCCACCAGCAACAGGTCTATGAAGGTGGTTGCCAGCGGTGTCAAGAAGATCAAGGTCGACCAACCCTTGGGACCCTCTGGGGATCTCACTTTCAGAAA[C/G]GGAGTCGATGCCGGAGGCCGRAAGCCCAMGGGCAAGGGGGNTTATCAGTWCACCAACAAATATGGCGCAAATGTTGATGGGTACAGCCCNATTTACGACA	0.824
AL750179-605	AL750179								sp|O22795|RK28_ARATH	4e-39	Full=50S ribosomal protein L28, chloroplastic	501311482	yes	polymorphe	1:2:1	LG12	monomorphe			[A/G]	AGGRACTGGATGCTATGGCCAARAAGGCTGGTATAGACCTTAGGAANCTTTAATTTATGTTGGTGTGGGAGGAGCTTTACTTCATGCATGCATCTTATAT[A/G]GAAAAGCAGCACTGGCTATCTTAATATAAATTTCAGTGAAGATCTTATTTTTTNGWAAACATATGTTTCATAGTGACCTGTCTTTCGTTGTAATRTTCTT	0.965
AL750179-700	AL750179								sp|O22795|RK28_ARATH	4e-39	Full=50S ribosomal protein L28, chloroplastic	501311484	yes	monomorphe			polymorphe	1:1	LG12M	[T/C]	TATATRGAAAAGCAGCACTGGCTATCTTAATATAAATTTCAGTGAAGATCTTATTTTTTNGWAAACATATGTTTCATAGTGACCTGTCTTTCGTTGTAAT[A/G]TTCTTGCTGTTTGGACTGGAGTGCACAGGATGTGGGCCACCTATTTCTATAAGAAACAATTGCTGAAGTCTCAAAAGAAAANGTTACTAGAATTTTCTTT	0.996
AL750179-782	AL750179								sp|O22795|RK28_ARATH	4e-39	Full=50S ribosomal protein L28, chloroplastic		yes	monomorphe			monomorphe			[I/D]	CCTGTCTTTCGTTGTAATRTTCTTGCTGTTTGGACTGGAGTGCACAGGATGTGGGCCACCTATTTCTATAAGAAACAATTGCTGAAGTCTCAAAAGAAAA[-/T]GTTACTAGAATTTTCTTTTGTTTTTNKTTGTGGGATATACTGCTTATAAAANCTTAAAGCTGTCCCTTTAGCTAAGCCACCGCTCTGAGGGGGTTTTCCATG	0.965
AL750180-786	AL750180												yes	monomorphe			monomorphe			[I/D]	ATTTCATGTCGTGAACAGTGAATAATGATTTCTAATTCATGANYYTTTKKATTCTTTTAACNACTTTCTATATTGTAAGTGTATCTTAGTGNYYTTTAAG[-/T]ACATTCATAATAGTAAATCTTATGAAAGATGTCTCGCATGTGATATTTGTATGGTTCTCATTACTTTCAGCCTGCATTCTTCTCRAAAWWNTTTTTATTGGT	0.813
AL750180-139	AL750180												no								CTACATCTMTATATTTACTSSRSACAGCGAGTTTTSKKGKNACACATTCTTGGTCTGTCATTGAACGTTGTTCGAGCGTTACTAATTTCTCCCTCGTCGT[A/T]GTACTTGCAATCATGGCTCGTCGCGGTGGAGGAGGAAGGCCTGCTCCTCGTGCAGCACCTCGTGCACCAGTTCGTAGTCCTCCTCAACCAGTTGCCCATG	1
AL750182-1315	AL750182												yes	monomorphe			monomorphe			[T/C]	ATCAAAAGAAAGGAACAGGACAGAATCACATGGAATTACTGTCCTGTTTTCTTCTTGGAGGGATCTTATTTCGCTTTCTCTTTCGCTTACTGTCCTGTTT[T/C]YNCNTTGGAGGGATCTTATTTCGCTTTCTCTTTCGTTTTWWTTWWTKTTTTTGNYAGTTAGACACAGGTTGGCATTCACACTGGAAAAGTGTTGGCTGTT	1
AL750187-677	AL750187								sp|Q9CIT4|ACMA_LACLA	2e-09	Full=Probable N-acetylmuramidase		yes	monomorphe			monomorphe			[A/C]	AGAGATCGTCCAGTCCAGTTTGAGTTTTGGATTGTTTATGGTAGGTTGTGTATCACNAAWTTTWAARGAAATATGTGATAAGCCAGTTGGAAATGTATTN[T/G]GTTTTGTTTATACAGATTTCTTTTAGATTTGTTACTCAGGGGCATGACGTCATGTTCTAGAGATACCCTGTCCATGTATCTTTACTATCTCGTAAANTGC	0.935
AL750199-470	AL750199												no								ATGCTTTATGCAGCAATGTGAGAGTTTTATGAGTTGTTTTGATTTGGATGCTAAAAATGTCCTTGGGGCAGGCTATTTTAGGTCGTTGTTTCTTTCTAAT[A/C]TGCTGCAAAAATAGCGAAGAATTCTTAAGTAGACGTATTCCAAGCATTAACATTTACAATGTAATGCTTTTAAAGAGGATGTGTAGCACACAACCTTGTC	0.988
AL750202-1011	AL750202								sp|Q9S7L9|CX6B1_ARATH	7e-41	Full=Cytochrome c oxidase subunit 6b-1		yes	monomorphe			monomorphe			[D/I]	CAATGAATGACACAATCCCAATTGAACGAATATGTTATTGCTTGTGAAATATTTGAATAATAGGATGAGTTTGTCATCAGGCATGATAACTGCTTGAATG[-/C]CCAAATCCTCTATCACAAGTGATACACATACTGCTGAATGAAATGATTYCTTTAATTTTGACTCAGGGGTCTGCGCTCTTTATAGGTGGCT	0.889
AL750202-903	AL750202								sp|Q9S7L9|CX6B1_ARATH	7e-41	Full=Cytochrome c oxidase subunit 6b-1		yes	monomorphe			monomorphe			[D/I]	CAGAGAATAGGAGATGAGCCAATTCTCTTTTCCAATAANTKKTTCAATAAATTCCATTGCATATTGTATGCATCAAGCAGTCTATTNAAGCATATCGGTG[-/G]TATGTGGCAATGAATGACACAATCCCAATTGAACGAATATGTTATTGCTTGTGAAATATTTGAATAATAGGATGAGTTTGTCATCAGGCATGATAACTGCTT	0.965
AL750203-1407	AL750203								sp|Q6UNT2|RL5_CUCSA	1e-136	Full=60S ribosomal protein L5		yes	monomorphe			monomorphe			[D/I]	TTTCAAGGTCTNGKSTNTGATAATTGYYTTTTTTAAWTNGTTCTTGCTACCAAACGTAGTTATGTGTTAATGTCTGGCAATTTCAATCCTAATGAAGTGG[-/G]TGGTTAAGCACCCTTRCCAACTTTGTGAATTG	0.965
AL750210-352	AL750210								sp|Q8LC03|ATB13_ARATH	3e-41	Full=Homeobox-leucine zipper protein ATHB-13		yes	monomorphe			monomorphe			[I/D]	GATCTATTACTATTATTATTTTGNATTAAGGTTTCTTATTGTTGCTAAGATTCACTAGGCCATGAGTGTGCCTGCGAAGAAGCAGACACTTTAAGGTGTG[-/A]AAGTCTTGACCTTGAAGTAATAAAAAARKDRGNCAGGACGATATGGCTTGTGATAGGAGCGCATTGTATCCNTCCAATGTAATCATGAATACCGAGGACRAC	0.976
AL750210-452	AL750210								sp|Q8LC03|ATB13_ARATH	3e-41	Full=Homeobox-leucine zipper protein ATHB-13	501311486	yes	polymorphe	1:2:1	LG6	monomorphe			[T/C]	NAAGTCTTGACCTTGAAGTAATAAAAAARKDRGNCAGGACGATATGGCTTGTGATAGGAGCGCATTGTATCCNTCCAATGTAATCATGAATACCGAGGAC[A/G]ACAGTTCTGCTAATGCTATAGCTGCCATGATTGCAAATTCTTGTACTCCACCTGCAACGTTTCAAGGTAATCGATCTATGAGTGTTTTTGAAACTGGAAA	1
AL750219-302	AL750219								sp|Q4UKS5|PHS_RICFE	0.011	Full=Putative pterin-4-alpha-carbinolamine dehydratase		yes	monomorphe			monomorphe			[I/D]	ATTGAAATTGGTGATAAGGGCAGCAGGAGGGGATCTTCTAGGTGACTTTGGTGCCAGAGACCCAACCCCGGCGGAGATTGAGAGCAATTTTGGAGACAAA[-/A]GTTTTGGGTGCTCCTGGAACAGACCACAAGATTCTTATCCCCAGTGGCGCTGCCTTGTCCCTCGCTAACAAGCCGTGCAGCTCAATTTCCTCTGGGCAGCCC	0.996
AL750219-540	AL750219					sp|B9LPE3|PHS_HALLT	0.57	Full=Putative pterin-4-alpha-carbinolamine dehydratase	sp|Q4UKS5|PHS_RICFE	0.011	Full=Putative pterin-4-alpha-carbinolamine dehydratase		yes	monomorphe			monomorphe			[I/D]	AAAGGTGGTGGGGTGGAGAATTGTCGAGGAGGACGATGGGTTGAAGCTGCAATGCTTGTGGAAGGTGAAGAGTTTTACAGCTGGGATTGAGCTGATGGAA[-/A]GGATTGCTTCTGTAGCTGAGGCTGCAAGCCATCATCCAGATCTTCACTTTGAAGGGGNTAACTCAGTCAGAGCTCAGATATGGACTCACACCATAGGTGGGC	1
AL750219-144	AL750219								sp|Q4UKS5|PHS_RICFE	0.011	Full=Putative pterin-4-alpha-carbinolamine dehydratase		yes							[T/C]	GTATATAGTATGNCTATTACAGTATTATCTTGCTCTGAMWTTTNGTGCTGGGCTAATAATAAGTCATCCTTCCATCTTATTCATTCARCAGCCAAACRGA[A/G]GGCGAACATGAGTTTAATAAGATTAAGCAGTGGGAAGAAGAACAAAGTGGGTGTGAAATTGAAATTGGTGATAAGGGCAGCAGGAGGGGATCTTCTAGGT	1
AL750219-407	AL750219					sp|B3PJN9|LOLB_CELJU	0.3	Full=Outer-membrane lipoprotein lolB	sp|Q4UKS5|PHS_RICFE	0.011	Full=Putative pterin-4-alpha-carbinolamine dehydratase		yes	monomorphe			monomorphe			[D/I]	TGGGTGCTCCTGGAACAGACCACAAGATTCTTATCCCCAGTGGCGCTGCCTTGTCCCTCGCTAACAAGCCGTGCAGCTCAATTTCCTCTGGGCAGCCCCC[-/C]ATGTCCCGTGAAGAAGCCACTGCACTGCTAAGAAAGGTGGTGGGGTGGAGAATTGTCGAGGAGGACGATGGGTTGAAGCTGCAATGCTTGTGGAAGGTGAAG	0.787
AL750220-208	AL750220								sp|P26360|ATPG3_IPOBA	5e-146	Full=ATP synthase subunit gamma, mitochondrial		no								GAGTTGGTTACGAGATCGAATCTGYTAACAATGGCTTCRGCTGGCCTCAGGAGAGAAGYAAGGCGCCTGGGCAGTCTRACTGCGTCAGGAACGCTCAAGG[T/C]CCTAACAGGATCACCATGGCCGCAGCCTACGATCCACCAGGCACAGGAGTTGCCTGCTTTTGGATCACGAACAATTTCTACTCAAATTGTGAGAAATAGA	0.787
AL750221-708	AL750221											501311490	yes	monomorphe			monomorphe			[T/G]	TAGTCTTAACTGAACTGCTTTGGCTCATTTATATACCTCATGGGAGCAAACAGNARGGTTTATWWNTTGTTTAGCCTCGAGGCACTGTGTGTGATGGTCC[A/C]AAACATCCCTATTCTTTGTATTTGTTTTGTGAGGAAACTGAAGTTGCTACAAATGAATATATCAATATTATAGACTCGCATGCAAANRSTACATTGTTCC	0.842
AL750221-795	AL750221												yes	monomorphe			monomorphe			[A/G]	TGTGTGATGGTCCMAAACATCCCTATTCTTTGTATTTGTTTTGTGAGGAAACTGAAGTTGCTACAAATGAATATATCAATATTATAGACTCGCATGCAAA[A/G]RSTACATTGTTCCAT	0.858
AL750221-289	AL750221											501311488	yes	polymorphe	1:2:1	LG4	polymorphe	1:2:1	LG4	[A/G]	CGTAANTTTTAACAAGGCGAGAGATGAAAAGAAGACAGGTGGTACTACTCGGATCCCAGGCGTTCCTGCAGAATCTCCTGCTAAAGATGATGACGCTTAN[T/C]AAAAACCATGGAAGTTATCCTCCAAAATCATCCACTAGAAAGTGGCTTTGCTGCATGCAGCCTAGTGCTGTGGAATCCTAAGTAAGTTATTNACATATTA	0.988
AL750226-36	AL750226								sp|Q84K00|NAC78_ARATH	1e-50	Full=NAC domain-containing protein 78		no								GATACAAATAGTAGGTGGCCGGAGACATTRKSGGS[C/G]ACCAGCACAGAAAAACAGCAGATAAATTATCAACAGCGAAAGAAAAGGGAGAAGGGAAGACGGGTGGAAGGGGGTTCGATACCCCTTTCTTTGCCCATGG	1
AL750230-995	AL750230					sp|Q8SSE7|ATR_ENCCU	4.7	Full=Probable serine/threonine-protein kinase MEC1 homolog	sp|Q9XFH9|TRXF2_ARATH	3e-59	Full=Thioredoxin F2, chloroplastic		no								GTGTTTGAACATCAAATRGTACTGTTTCTCAAATTGGACTGCCARGTTGCCCTCTTCTTGGTCATYTTGTGAGCAGGCATTTTATAATTACTGTTTGTAC[C/G]TTATGGATACAAGAGTAAAGATAAAATATAATACCCTTCTATCTTTCAATCAAGGGCTCTTGCTCTGTGCTACACAA	0.765
AL750239-39	AL750239								sp|Q42540|UBC7_ARATH	2e-89	Full=Ubiquitin-conjugating enzyme E2 7	501311492	yes	monomorphe			monomorphe			[A/C]	GATTCCTATTAKKKARKKGCATTCGATCTGGCTCCCSG[T/G]GCCCGATTCTATTCTCTTCCCTGCGCTTCAATTCTCACGTTTCGTTCCTGATAAAATTCTTTCAGATGACCAGAAGAGAGAATKGNAGGGACNKGGGGNA	0.976
AL750239-123	AL750239								sp|Q42540|UBC7_ARATH	2e-89	Full=Ubiquitin-conjugating enzyme E2 7	530865637	yes							[T/G]	TCGATCTGGCTCCCSGKGCCCGATTCTATTCTCTTCCCTGCGCTTCAATTCTCACGTTTCGTTCCTGATAAAATTCTTTCAGATGACCAGAAGAGAGAAT[T/G]GNAGGGACNKGGGGNAGCTCAGGTCTGGCAATTGGAGGTGCCCNAAGAAGATTTTGCATACCAGCAGTCCTGTCTCTCTGCCATTTTAGCGATTTCTCCT	0.889
AL750250-1422	AL750250								sp|Q556I2|AEDO_DICDI	1e-09	Full=Probable 2-aminoethanethiol dioxygenase	501311494	yes	monomorphe			polymorphe	1:1	LG2M	[A/G]	AAATCTCTTCATTTCAATGGATTGTTTNCCAGTCCATTGAAGAAANTGCTGCTCGCAACTCCTGAAATCCTCAACACAGGCGACTTGTGTTCATTAGGCT[A/G]CTGGGAGACATTTTGCTTCTCTTATAGAATTCTAAGTGGTTCTGTATGTTAATATAGAACATTCATAGATATCAGGNWWTTTTCAGCCGTTGATAATTGT	0.976
AL750250-544	AL750250								sp|Q556I2|AEDO_DICDI	1e-09	Full=Probable 2-aminoethanethiol dioxygenase	501311496	yes	polymorphe	1:2:1	LG2	polymorphe	1:1	LG2M	[T/C]	AGGAAANCCTCGGCCGTTAAGGGTTTGAATAATAGTAATAATAATAACAAGAAGAGTGCGGTTCAGAGGCTTTATGAGCTCTGCGTCGAGACTTTTTCGC[T/C]TCCAGGGCCGGTGGCTTCACCGGAGGCGATTGAAAATCTGCGGTNYTTNCTTAGATACGATTAAACCTGCAGACGTGGGACTTAAAGAAGTTGTGTCAAT	0.949
AL750250-87	AL750250								sp|Q556I2|AEDO_DICDI	1e-09	Full=Probable 2-aminoethanethiol dioxygenase		no								GTATATACATTTAATATCGCCCTACGCTTTTCAAGCTTGACCGGAGATATAGAGTATATATACTCTCAGATTGTAATTGGTTGGGG[C/G]GAGGTTTTGCTGCGAGTTCACGGCAATTAGCCGGATTCKCAGGGCACTTCAGTATTGGCTTAGAAGATGTAGCAGGAGTATGAGCTYCACTCAGGCTGAG	1
AL750256-523	AL750256								sp|Q2NKU0|CENPX_BOVIN	1e-08	Full=Centromere protein X		yes	monomorphe			monomorphe			[A/C]	CTGAAATCCGANTTAAAGTTCAAAAGTNGTTTCTTNGCATAAGATATTTCYKGGTAATGATGGAAGTCGCTGAGATACTGTAGACCAGATKKTTNNTTTK[T/G]TTGAATGATGGATTTGTCTTCTACAGTTAGCGGGTCTCTTTAAATTTGATATCATGCATTGTGTATGTTTACAAGTAATTTGATTGAGAACCA	0.935
AL750256-69	AL750256								sp|Q2NKU0|CENPX_BOVIN	1e-08	Full=Centromere protein X		yes	monomorphe			monomorphe			[A/C]	GCAGAAGCACGCRGGATAAACATCATATGCCCTCCTATATATTGATAGGAACAACCACCAACRGSAGG[T/G]GCGGAAGCATGGAGGACTATCCAAACCCCTTCAATCCGGAGACAATCCACGAGCTTTTCAAGTTGGTCTGGAGTCAAACAAGCAAAGAACGCGCACATAA	0.915
AL750259-633	AL750259	sp|Q9SQZ9|PITH1_ARATH	2e-08	PITH domain-containing protein At3g04780	At3g04780 F7O18.27 T9J14.27	sp|Q9SQZ9|PITH1_ARATH	2e-08	Full=PITH domain-containing protein At3g04780	sp|Q9SQZ9|PITH1_ARATH	1e-82	Full=PITH domain-containing protein At3g04780		yes	monomorphe			monomorphe			[T/C]	CTTGAAGTATGTAAAATTCCAGAATGTTCGCAGTTTGACCATCTTTATAGAGGACAATCNRGGGCGGTGCCGACATTACACAAATTCAGAAGCTTGTCCT[A/G]TATGGGAGCACTGTGGAAACAACAAATATGAAGGAGTTGAAGAAAATTAATGAGGATCAGTAGATGCCAAGAAAACCCTTCATGCATGTGGCATATATGT	0.935
AL750259-744	AL750259								sp|Q9SQZ9|PITH1_ARATH	1e-82	Full=PITH domain-containing protein At3g04780		yes	monomorphe			monomorphe			[T/C]	CTGTGGAAACAACAAATATGAAGGAGTTGAAGAAAATTAATGAGGATCAGTAGATGCCAAGAAAACCCTTCATGCATGTGGCATATATGTATGTTTGGTG[T/C]TACATTTATATTTAACCTCAGGGNCYTTNTAMAGGTATAAGGAGTGCAATATCTGCATCAATTTGTATCTCCACTCATCCTGGTTGCAGTTTCWAATTTT	1
AL750259-776	AL750259								sp|Q9SQZ9|PITH1_ARATH	1e-82	Full=PITH domain-containing protein At3g04780	501311498	yes	monomorphe			monomorphe			[T/G]	AAAATTAATGAGGATCAGTAGATGCCAAGAAAACCCTTCATGCATGTGGCATATATGTATGTTTGGTGYTACATTTATATTTAACCTCAGGGNCYTTNTA[A/C]AGGTATAAGGAGTGCAATATCTGCATCAATTTGTATCTCCACTCATCCTGGTTGCAGTTTCWAATTTTTTKNKKTACCTTGGATATTGTAATGATTTTGA	1
AL750265-36	AL750265								sp|Q4P8G2|DPH3_USTMA	2e-20	Full=Diphthamide biosynthesis protein 3		yes	monomorphe			monomorphe			[T/C]	GGTTGCGTACTTCCTCCGAAGTTCAGGAACACGGG[A/G]ATCGGTTGCTCGGCAGCTTCAAGAGGCGGTTAAGGTTTTCTTACAACCAAATTACAGAATTCGTTTATCCATCCTTTCAGTCTGYGTTCATTCTGCAACA	0.996
AL750269-230	AL750269								sp|Q8VY91|RR6_ARATH	4e-54	Full=30S ribosomal protein S6 alpha, chloroplastic	501311500	yes	polymorphe	1:2:1	LG2	polymorphe	1:1	LG2M	[T/G]	CCCTCTTCTCTGCTCTCCCACTGAACGAAGACAACAATTTCGCGTCATGACAATTCCCAAAATATGCAGAATCGAGAAGTTGAAGTCTAACAGAAGATAC[A/C]CAATCCCAACTGTGCGTGCCATGTCTCCTATGTCTCTGGATTTCAAAGGCACGTTTTTNGAAGGCGGAGGAGGAGATGATAATGGCCTGGGGTCTGTGCC	0.976
AL750270-682	AL750270	sp|Q9XF89|CB5_ARATH	2e-11	Chlorophyll a-b binding protein CP26, chloroplastic (LHCB5) (LHCIIc) (Light-harvesting complex II protein 5)	LHCB5 At4g10340 F24G24.140	sp|Q9XF89|CB5_ARATH	2e-11	Full=Chlorophyll a-b binding protein CP26, chloroplastic	sp|Q9XF89|CB5_ARATH	1e-126	Full=Chlorophyll a-b binding protein CP26, chloroplastic	501311502	yes	polymorphe	1:2:1	LG9	polymorphe	1:1	LG9F	[T/C]	TGATTGCTGCTGTCGTTGCAGAGGTGGTCCTTGTTGGTGGCGCTGAATACTACAGGGCAACAAATGGGCTGGACTTTGACGACAAGCTTCACCCGGGAGG[A/G]CCATTTGATCCATTGGGATTGGCGAAGGACCCAGACCAGTTCGCCATTCTTAAGGTGAAGGAGATTANAAAATGGAAGGTTGGCCATGTTCTCAATGCTC	0.949
AL750287-84	AL750287								sp|P52855|RLA1_MAIZE	3e-22	Full=60S acidic ribosomal protein P1	501311504	yes	polymorphe	1:2:1	LG10	polymorphe	1:2:1	LG10	[A/G]	GCCYTAATCTCATCTCGSATTCTTATTCCAACCAAAGTKSKATNAACRCMRAGTNSRKRKKGTCACTCTGCATCCTATTCTTT[T/C]CGAGCCGGCACCGGTTAGCGACATTAACATCACAAGGAAAGATTGCCCAAGGTGTTCTTAGTTTGTTTTGTCAARATGTCGGTCAGTGAAGTTGCATGCA	0.949
AL750289-500	AL750289												yes							[A/T]	TTNCCCAGGTACTAGTAGTTTGTCATCCTCTTGGCATACACTTTTGAGNTGGATTTCTAGCTGTTATATCTGTAGTTCTGGTGATGGGACTCTATGTTTT[A/T]WKGGCGTTGAMGGAGACTTCATCTTTGTCACACCAACCTGASCCARTGTTTTAGCTAAAGCTAAAGCAAGCATAGAGAGAACTGTATT	0.965
AL750317-863	AL750317								sp|P41098|RL34_TOBAC	1e-52	Full=60S ribosomal protein L34		yes	monomorphe			monomorphe			[D/I]	TTGTTTTGACCATGTACCGGTGAGTAAATTTGTAATTGGWTTAAGTGATATATACATGGACAAGTCTCTTGTCTATGTTAAATGTTTGTGATTGTTGCTA[-/G]AGAKATATAGTGTTGGTCATTCCAGTAATTTATATTTGAATATGTTGAAGCGRCTGCTACTGTTGCTATATAT	0.899
AL750322-122	AL750322					sp|O88177|PEX12_RAT	7.3	Full=Peroxisome assembly protein 12	sp|Q5Q995|KTAP2_IXOSC	1e-05	Full=Protein KRTCAP2 homolog		yes							[T/G]	GGTTCTATGTTTTTCCTCTAAGCAATTCTGCACTTTACACGCGCAAAANCCTCCGGCATTAGGGTTTTGATCCTTGGATCTGCTCAGTCATGGCAGCACG[T/G]AGTATGACAGGTCCAGGAAACTCAATGTTATATTCATTYCTCCTTTTTGTAATCACACTTTCTTTGCAGCAAATGCACAAAGAGAAGTTGGCCTCAACAG	0.915
AL750322-161	AL750322								sp|Q5Q995|KTAP2_IXOSC	1e-05	Full=Protein KRTCAP2 homolog	501311506	yes	monomorphe			polymorphe	1:1	LG8F	[A/G]	CGCGCAAAANCCTCCGGCATTAGGGTTTTGATCCTTGGATCTGCTCAGTCATGGCAGCACGKAGTATGACAGGTCCAGGAAACTCAATGTTATATTCATT[T/C]CTCCTTTTTGTAATCACACTTTCTTTGCAGCAAATGCACAAAGAGAAGTTGGCCTCAACAGAACTTTACACAATTTTGGNTGGCTTTGTCAGCTCCCTCC	0.965
AL750324-1142	AL750324								sp|Q9LT08|PSDE_ARATH	7e-179	Full=26S proteasome non-ATPase regulatory subunit 14		yes	monomorphe			monomorphe			[I/D]	TTTTYYYTTYNYTTYYYTTGTTTGNACCGAGTNCAGAAANTGGACATAATTTATGACGAGCAGCAAATGACAAAGAATGATGGTGTCACACCTCTAAAAT[-/T]GTTTACTTAATGTCAAACTCTTCAGAATGTCCATTTATGNMAAARRAANTCCGATCYTTTGGATGCCATTATGTAGC	0.988
AL750332-783	AL750332								sp|P81393|MYB08_ANTMA	5e-76	Full=Myb-related protein 308	501311508	yes	polymorphe	1:2:1	LG2	polymorphe	1:1	LG2M	[A/G]	RCCAAAGGCACAAGGACTCATCGTGGAATTGAAATAATGTGTTGGAGGGCGCAGAGACGGTGGGAAAAAGGTTTTGTGTGTTGCAGGTCTGGAGATATGG[T/C]GGGGAAGTGTATGGATAATAGGTATTTCTATAATCTGCAATTCTGGTGCAATTATTCACAACAGTTAGCATTTATCAAGGAAAAATATAGTTCGTTTTGT	0.988
AL750335-848	AL750335								sp|Q6PDU1|SRSF2_RAT	3e-22	Full=Serine/arginine-rich splicing factor 2		no								AGTGTTGATTAAATGGGCTTTCTCGAGGTCCAAATTTAGAATATTTGAAGTTGTTGGTTTGTTGATCTGGTGTGGTGCCAACTGGGTCGTGGCNAAAAMC[T/C]TTTGGTATCCACAGGAATTTCATGTGTAGAATGAGCATCTTATGACTTTGGAGTAAGTCTCMAWTY	0.965
AL750341-1311	AL750341	sp|O65351|SUBL_ARATH	5e-08	Subtilisin-like protease (EC 3.4.21.-) (Cucumisin-like serine protease)	ARA12 ASP48 At5g67360 K8K14.8	sp|O65351|SUBL_ARATH	5e-08	Full=Subtilisin-like protease	sp|O64495|SDD1_ARATH	1e-129	Full=Subtilisin-like protease SDD1	501311510	yes	monomorphe			monomorphe			[T/C]	CGGTGACTAACGTTGCTCCCTGGATAACCACGGTGGGTGCCGGCACTATGGATCGTAGCTTTCCTGCTGACATTGTGCTGGGCGACGGGAGTGTCATGCC[A/G]GGTGTGTCAATGTATAGCGGAAAGGGATTGGCCCCGGGACGACAGTTTCCTCTGGTGTATGCAGGTGATGCGGGTCGAGCCGAGAGCATGGATGCTTATT	0.877
AL750341-2428	AL750341								sp|O64495|SDD1_ARATH	1e-129	Full=Subtilisin-like protease SDD1	530865836	yes							[A/G]	CCCTGTCAACTTACAGGGCCACGGTGATTGCTCCAAGAGGGGTCTCGGTGACAGTGAGGCCGAGGAAGCTGGAGTTTACAAAGAAAANCGAGAAACTGAG[T/C]TACATGCTGAGCGTCAGCGCCGAGCCTGTGAAACTTCTCCCGGGAAATTCAGAANCAGTATTTGGGCAACTGCTTTGGAGTGATGAGAAACATGTTGTGC	0.877
AL750341-1746	AL750341	sp|O65351|SUBL_ARATH	2e-09	Subtilisin-like protease (EC 3.4.21.-) (Cucumisin-like serine protease)	ARA12 ASP48 At5g67360 K8K14.8	sp|O65351|SUBL_ARATH	2e-09	Full=Subtilisin-like protease	sp|O64495|SDD1_ARATH	1e-129	Full=Subtilisin-like protease SDD1		no								ACATTTTATCATCAAAAANTCCCACCGCTACCATAACATTCCATGGAACCGAATTGNGGGTCAAGCCTGCTCCTGTTGTGGCTTCATTTTCCGCCAGAGG[T/G]CCCAATCCGGAAACTGTAGAGATTCTCAAACCCGACATTATAGCCCCCGGTGTGAACATTCTGGCTGCTTGGACCGACGCTATTGGTCCGTCRGGGCTCT	0.949
AL750341-2272	AL750341					sp|Q9LLL8|XSP1_ARATH	0.002	Full=Xylem serine proteinase 1	sp|O64495|SDD1_ARATH	1e-129	Full=Subtilisin-like protease SDD1	501311514	yes				polymorphe	1:1	LG10M	[T/G]	AAGCCATCARGGCTATAACTCGTAGAACTGTAGGCTGCTCTASCCGAGGAAAACAGCCTGGGAATCTCAATTAYCCTTCATTTGCCACTGTTTTMGATAC[A/C]CGGGCCTCGAACCTGTCGACATTCTTCATCAGAACGGTCACCAATGTCGGGCCTCCCCTGTCAACTTACAGGGCCACGGTGATTGCTCCAAGAGGGGTCT	0.877
AL750341-2126	AL750341					sp|Q39547|CUCM1_CUCME	0.024	Full=Cucumisin	sp|O64495|SDD1_ARATH	1e-129	Full=Subtilisin-like protease SDD1	501311512	yes	monomorphe			polymorphe	1:1	LG10M	[T/C]	CGATGAAGCAACGGGAAACGCTGCCACAGCAAAAGATTTCGGTTCTGGTCACGTGGATCCGCAGAAGGCCATGGATCCGGGGCTTGTTTACGATTTGGGC[A/G]TAGATGACTATGTCAACTTTCTCTGCAGCGTAAATTACACTGAGAAAGCCATCARGGCTATAACTCGTAGAACTGTAGGCTGCTCTASCCGAGGAAAACA	1
AL750350-1506	AL750350								sp|Q5PQX0|UXS1_RAT	4e-125	Full=UDP-glucuronic acid decarboxylase 1	501311517	yes	monomorphe			polymorphe	1:1	LG1F	[T/G]	AGAAGATTTTAGCTTTGTCTCATGATATCTAAAATAGTGTAGCTAGAGAATTTGTATCTAGGGCAATAGGTTGTGAATTCGCTTACAGAGTGAAAACACC[T/G]TTCGAAGGCAATCAACCAATAAAATATTGCTTTGATTGTCTCATTTCTGCAATTACCTTNCCTTCTGTGTAAGCTTCTGAAATGTGCTAATAGATAAGTA	1
AL750350-78	AL750350								sp|Q5PQX0|UXS1_RAT	4e-125	Full=UDP-glucuronic acid decarboxylase 1		no								AATGAGTAATTCACTGTCGGGGTTCATTCCTCCGTCAGATCKGATATTTAATAGCTCTAAGGGCCTCGCAAGATCKS[T/G]GGATTAATCTGGTGGATCGGAGGATTTGTGCTATATTGTTGCAGGTAGAAGACGAGAGTGCTTGACGATGGCTGCCGCTGATTCATCAAATGGAGCTACT	1
AL750353-58	AL750353								sp|Q00451|PRF1_SOLLC	2e-17	Full=36.4 kDa proline-rich protein		no								GGGCSDSACACACACCGCAGCATTTGTATTCCCTTCACATTTGCCCACCTCCATTTT[T/G]TTCCYTTCCCTGTTTTTYYTTTTNGGGCCTCTGCTCGCCCCGCCGGACTCGTTGAATCCGAGATGACGAAAGCGCGAGCATTTGCGTTCATCTTCATGGT	1
AL750358-101	AL750358												yes	monomorphe			monomorphe			[A/G]	AATAGTGTTGTACGCTAGGAGCTCGATACCACAAACGACTTAGCGAAGTCACGATTAATCCCATGCGTTCTTTTAAGGTGAAAATTTCAGTTTGTGAAGA[A/G]RRAGGTCAGACATTCCCGTTCCAAGGKGTCGAGGGTATGAGTTACGAGAAAGCGTCATAGACTGATAAGATCGAGGAAAGGTAGCTTAATAAGAAGCGCA	0.935
AL750358-128	AL750358												yes	monomorphe			monomorphe			[A/C]	ACCACAAACGACTTAGCGAAGTCACGATTAATCCCATGCGTTCTTTTAAGGTGAAAATTTCAGTTTGTGAAGARRRAGGTCAGACATTCCCGTTCCAAGG[T/G]GTCGAGGGTATGAGTTACGAGAAAGCGTCATAGACTGATAAGATCGAGGAAAGGTAGCTTAATAAGAAGCGCAGAAGGCAACCGAACGRSRAGCACAAGG	1
AL750358-521	AL750358					sp|Q2UG94|MED5_ASPOR	7.3	Full=Mediator of RNA polymerase II transcription subunit 5					yes	monomorphe						[I/D]	AGGATGAAGCATCAAAAGCTGAAGATGGGTATAGCTGTGTGGACCTGTTTNAGTATCGGTGTTGGTGTTCCAATCTTTGCAGTGGTATTCCAGCAAAAGA[-/A]AACAGCATCTGGTTGATTATGGTCAATCTGTCTTTATTGGCTTTATTNGAATCATTAGTGGATGTGATGAACAACAAAATAAGAGTCCGGAGGTATTNCTTG	1
AL750362-548	AL750362												yes	monomorphe			monomorphe			[A/G]	AAGAGCAGTTTGAAAAAGCCTCGTGCATCTGTGGGGGCTCATAATACCCACAGCCCAAATGGGAGTCCTAATAGGGTTAATACAGAGAATGRTGCAGATG[T/C]CAAACCTAACAGGAAGAGGAAAGTGCAATGGACTGATGCCCATGGAAAGGAACTCGTCGAAATTAGAGAATTTGAGATGAGTGATTCAAGTGGATCGGAT	0.996
AL750365-487	AL750365	sp|Q9FX85|PER10_ARATH	6e-12	Peroxidase 10 (Atperox P10) (EC 1.11.1.7) (ATP5a)	PER10 P10 At1g49570 F14J22.19	sp|Q9FX85|PER10_ARATH	6e-12	Full=Peroxidase 10	sp|Q96520|PER12_ARATH	4e-107	Full=Peroxidase 12		yes	monomorphe			monomorphe			[T/C]	TCACTCAGAGCGCAGGCTTTTAAGATTATCAACGACATCAAACAGAACGTCGAAGCCGCCTGCAGCGGAATTGTGTCGTGTGCCGACATTCTTACCTTAG[T/C]GGCTCGTGACTCCGTTGTAATGGCTGGAGGACCGTTCTACCCCTTACCACTCGGCCGCAGGGACAGCCTTACCTTCGCCAATCGATCGACCGTTCTTGCC	0.877
AL750372-1127	AL750372								sp|Q941D5|VPS2C_ARATH	3e-80	Full=Vacuolar protein sorting-associated protein 2 homolog 3		yes	monomorphe			monomorphe			[I/D]	AGGGGCATAGCATATTTGGAAACCAGTAGGAAGTCTTCTTCAAAGTGCCATTCTGTAAATGAATTTATTAATGCCATGTTTCTTTCTNAAAWTAACGTTT[-/T]TGTAGTAGTCTGGAATGTGATCAGCGTTAAAGCCTTAGATCCCTTATAATTGCTATATTAAGAATATCAAGTGCTACTTCAATGAGAGACTGAAAGAAGAGA	0.988
AL750376-145	AL750376								sp|Q9FT52|ATP5H_ARATH	6e-68	Full=ATP synthase subunit d, mitochondrial		yes	monomorphe						[A/C]	TGGCAGGCAAAAGGCCTAACTGAGGGGAAACAAATTATTATTAATATCATTTTNATACGTGGCTTCTGGARKAGAATMCTTCCATTNATTTATCGGAGGA[T/G]AGAGCGGGCCAAGGGTGCGAGAAACTCTCAGAAAATTGAAACGCAGGTTGCAGGATCCAATCGCACGGTAAAAATGAGCGGAAAGAAGATCGTGGAGAAG	0.949
AL750381-87	AL750381								sp|Q9LD57|PGKH1_ARATH	0	Full=Phosphoglycerate kinase 1, chloroplastic		yes	monomorphe			monomorphe			[C/G]	GGCGTGTAGTTCACCCATGAGTTGGAGAATAAACTAATTCCCTAGCTTCTGTCACATATAAANGACAACACCTGCCATTTAGTGGS[C/G]GCCATCGTGAACCTCACATGAGAGATAAGCAGGTCCCATCATCGATCTTAAAGCTACCCACTGAACGCGCATCTGAAAACCCCACGAGTCTTCCGAGTTC	0.976
AL750386-796	AL750386								sp|A5V9P7|RS16_SPHWW	6e-24	Full=30S ribosomal protein S16		yes	monomorphe			monomorphe			[A/C]	TGCTAATGTATCTGTTGAGCAGAACAGTATTTTGTTTTCGATAATGCTTGTTTCTAAGATGACTGTTAGCATAGAGGGTGGTTAGATAACTGAAAAAAAC[A/C]NCATGCAATGAACTATTCGTGGGCTGGAGGTTCTAGCAAGCTTGGTATTCCTGGATAGAAATGATGCTCAGAAAANTCTTYKGGGTGAAGTATTTCTGTA	0.935
AL750387-209	AL750387								sp|Q9QNA9|NSP1_ROTHK	4.8	Full=Non-structural protein 1		yes	monomorphe			monomorphe			[I/D]	ATTTGCGGGCGATCTTCCAATGYTAACTCAATCTGCAAAGGAAATCCGATCCAAGTTTGAAGAAAACCGAGCAGTTTCTTCCACCTCGGAGATCCAAAAA[-/A]CTCCTGCAAGATGCACGGGAAGCAACGGACTTCCTCACTAACATGGTGGTACAGGCCAAGCTCACYGACAGAGGCAACTACGAAATAAGGCTTGATAAAGAA	1
AL750392-199	AL750392												no								CGCCTTCTCAGATTCATCCATCTCTTCATATTCAGAAAACTTCAGAGCAAATTTGAGCAGTSAACGATTTTTTCGCAGTTATGGAAGGATTGCTACCTTA[T/C]GTTTATCGTGCCATCGTTCAATACAGGTGCAGTCAGAGGTTCTACGGCGCCCTGGCTTCGCCCGGGGATTCGGGCAGATTTTCCTGGGAATCTGCTTACA	0.949
AL750392-689	AL750392												yes							[I/D]	GTTAAGAATGGAACGGGATCCATTAGGTGAAGGGCCATTGTTGGATCTTAATGAGTCTTAAAAACTATTGGGTATATGATTTTAATTCCCTTTGTCTTTT[-/T]CGTTTCGTAAGTGTAAGGGNTTTGAATTGGATTGGCAAAAGAGCCAGACAATTCTTTTAATTTGCTTCCTAAGCGAGGACCAGCCAAAGGCTGTTGGTACTT	0.765
AL750392-709	AL750392												yes	monomorphe			monomorphe			[D/I]	CATTAGGTGAAGGGCCATTGTTGGATCTTAATGAGTCTTAAAAACTATTGGGTATATGATTTTAATTCCCTTTGTCTTTTNCGTTTCGTAAGTGTAAGGG[-/G]TTTGAATTGGATTGGCAAAAGAGCCAGACAATTCTTTTAATTTGCTTCCTAAGCGAGGACCAGCCAAAGGCTGTTGGTACTTCTATGTGATTATTACAATAC	0.965
AL750392-571	AL750392												yes							[I/D]	CTGGGGGTGGCGCAGCAGGGCGCTCTGTTAACACCACTGTCTCGTTGCCACCGGCTGTTCCTGCGTCTGGCCATAGTGTCAAGAATAATTGAAGAAAAAA[-/A]TCATGGAAGACGTAGTTGTTAAGAATGGAACGGGATCCATTAGGTGAAGGGCCATTGTTGGATCTTAATGAGTCTTAAAAACTATTGGGTATATGATTTTAA	0.988
AL750393-50	AL750393								sp|O60176|YG41_SCHPO	9e-63	Full=Uncharacterized RNA-binding protein C23E6.01c		yes	monomorphe			monomorphe			[D/I]	ACACATATTCTCTTCTTTATCTTCTTTCATTAGCGCAATTTCATTCCCC[-/C]TTTTTGGCTCCTTCGGAGCTCGCGCAGATTACAGAGAAACCCTAGTCTCGTGGATTCTCGATCGAAATCTGCACGGCCTGTATACAGTCTTAGCACATTCAC	0.915
AL750398-2443	AL750398								sp|Q5R7K6|K0090_PONAB	2e-55	Full=Uncharacterized protein KIAA0090 homolog		yes	monomorphe			monomorphe			[I/D]	AAANTGTTTTAGAGCTTATGCTTGGGCACCATAATCTTACTTCACCAATTTCTTCATATTCTCATGTTGATGTTGAGGTAAAAYCACAAAGCTACTTTTT[-/T]AGCCCGTCGGTTAAAACAATAGCAACAACATCAACTGCCAAGGGTATAACATCAAAGCAACTTCTCATTGGAACAATTGGTGATCAGGTTATAGCTCTTGAC	1
AL750399-1024	AL750399					sp|Q9K5Z2|OAT_BACHD	3e-23	Full=Ornithine aminotransferase	sp|Q54JP5|OAT_DICDI	2e-137	Full=Probable ornithine aminotransferase		yes	monomorphe			monomorphe			[D/I]	GAAATACAGACTGGCATAGGCCGGACAGGAAAGTTATTANCCTGTGAGTGGGAGTGTGTCCGYCCTGATGTAGTGATCCTAGGGAAGGCATTAGGTGGGG[-/G]AGTGCTTCCAGTAAGCGCTGTGCTTGCTGACAAGGATATAATGCTTTGCTTTAAGSCCSGGGAACATGGAAGCACTTTTGGAGGAANCCCACTGGCTAGTGC	0.976
AL750400-35	AL750400								sp|Q9JK72|CCS_RAT	3e-11	Full=Copper chaperone for superoxide dismutase		yes	monomorphe			monomorphe			[A/C]	TTTTATATCAGTTGTAGTGGTGTGATGGCCTTSK[T/G]GAAGGCTCTGGGTTTATCCAGTATATTACCGGCTGCAGCAGTAGCGGCGGCCACCTATTCCACCTCGTCTTCTTCGAATTCTCATCAGAGGTGTGGGCTT	0.877
AL750400-1167	AL750400								sp|Q9JK72|CCS_RAT	3e-11	Full=Copper chaperone for superoxide dismutase		no								CTTAGGTATGAGATTATGGGATCAGTCCTTTACATATTCTTGAAAGCTTTGCTACTAGGTTCTGTAAGACAGATTTCTGTAACTTCCTTNAATAAACAAG[A/G]GCCTCTCGATTACAATTATTCATCAGTCTCTGAAATTTTTGGAGAAGAAAAAAAAACATAGTTTAAATGTGATATACTACAGTTTGAATGACTACAACCT	0.935
AL750400-334	AL750400								sp|Q9JK72|CCS_RAT	3e-11	Full=Copper chaperone for superoxide dismutase		no								ACAGGCAGCCAATCTTCAGACATCCATCCAAAATCCCCANGARTAATGGTGAAATTTTACCAGACCTTGTGACAGAATTTATGGTAGACATGAAGTGTGA[A/G]GGATGTGTTTCAGCTGTTCGGAATAAGCTAGAGCCATTGGATGGTGTTAAGAGAGTGGATGTGGACCTGCCCAACCAAGTAGTCAGGGTACTTGGTTCAA	1
AL750400-721	AL750400					sp|Q9JK72|CCS_RAT	5e-04	Full=Copper chaperone for superoxide dismutase	sp|Q9JK72|CCS_RAT	3e-11	Full=Copper chaperone for superoxide dismutase	501311518	yes	monomorphe			polymorphe	1:1	LG1F	[T/A]	GTGGGTTGTCACCTGGGGTCCATGGTTGGTCCATAAACCAATATGGGGATTTGACAAAAGGTGCAGCAAGCACTGGGAAAATCTATAACACTTCAAGCTC[A/T]AATCATCTAAAAGAGCCTGTAGGTGATCTGGGAACACTTAATGTGGCAGATAACGGGGAAGCTAGTTTCACAGGAGTCAAGCACATGCTTAAANGTAGGA	1
AL750408-786	AL750408								sp|Q42551|SCE1_ARATH	1e-96	Full=SUMO-conjugating enzyme SCE1		yes							[A/T]	AATCTTAAAAGNCCAGAATAANTTTWAWNGGGGAATCAGGTGGTCTGCGCACTGTCTACTTTAAAGCTTACTGAAGTGAATGTAATGTTCTATTAAAAAA[A/T]WNTTWAAGTGATCTGTATCATATAGWWKTK	0.765
AL750412-1357	AL750412								sp|Q9SU13|FLA2_ARATH	9e-60	Full=Fasciclin-like arabinogalactan protein 2	501311521	yes	monomorphe			monomorphe			[T/C]	AGCGAAAGCCCTCTTCTTGCTAAGGGYCCCTCTGCCTCCGATTCCAGCACGTCGTTCGCCCCTGCCTCTGCCGCTGTCTGCCGTGGATTTTTAGCCTTCT[T/C]GGTTGCGTGCGTAGGGGTTTTAGNTTTCATGCTATAGGCAACGTAGCGGCGCTACGGGAGTCGATCCTGGAGAGAGACKAATAAGAGAACTGCGCCACCT	0.787
AL750412-1436	AL750412								sp|Q9SU13|FLA2_ARATH	9e-60	Full=Fasciclin-like arabinogalactan protein 2	530865993	yes	monomorphe			monomorphe			[T/G]	GCCGTGGATTTTTAGCCTTCTYGGTTGCGTGCGTAGGGGTTTTAGNTTTCATGCTATAGGCAACGTAGCGGCGCTACGGGAGTCGATCCTGGAGAGAGAC[T/G]AATAAGAGAACTGCGCCACCTGGCTTKCTTATTGATTAGAGTAGCTATTGCTCCTGCTGTTACTGTTCTCAGGTTGGTTATGGTTACCGATTATTATTTC	0.834
AL750412-1463	AL750412								sp|Q9SU13|FLA2_ARATH	9e-60	Full=Fasciclin-like arabinogalactan protein 2	501311523	yes	monomorphe						[A/C]	CGTGCGTAGGGGTTTTAGNTTTCATGCTATAGGCAACGTAGCGGCGCTACGGGAGTCGATCCTGGAGAGAGACKAATAAGAGAACTGCGCCACCTGGCTT[T/G]CTTATTGATTAGAGTAGCTATTGCTCCTGCTGTTACTGTTCTCAGGTTGGTTATGGTTACCGATTATTATTTCATTTATATTTTGAANTAATTGTAAACA	1
AL750416-1813	AL750416	sp|Q9M1H3|AB4F_ARATH	4e-31	ABC transporter F family member 4 (ABC transporter ABCF.4) (AtABCF4) (GCN20-type ATP-binding cassette protein GCN4)	ABCF4 GCN4 At3g54540 T14E10.110	sp|Q9M1H3|AB4F_ARATH	4e-31	Full=ABC transporter F family member 4	sp|Q9M1H3|AB4F_ARATH	0	Full=ABC transporter F family member 4		yes	monomorphe			monomorphe			[T/G]	AACACTTTGTTGACTTGTTAACCATGGAGGAAACACCTGTTAGCTATCTTCTTAGGTTACATCCAGAACAAGAAGGTTTTAGTAAGCAGGAGGCTGTACG[T/G]GCAAAACTTGGAAAGTTTGGACTTCCCAGCCATAATCATCTCACTCCAATTGCAAAACTATCAGGAGGTCAGAAGGCACGTGTTGTTTTCACATCAATTT	1
AL750416-92	AL750416								sp|Q9M1H3|AB4F_ARATH	0	Full=ABC transporter F family member 4		yes	monomorphe			monomorphe			[I/D]	ATGCTTTATACATTGGTTGAGAGTSTGGCGTTTCTTGTTTGTGAATTCGGCCGCTGCTATNGGGGTTTGGCCGCGTGATAGCCACTCTTTT[-/T]CTCATTTGGCCGTTAAAGTTCAATCTCTTCTCCGTCATATTGTGCTTCACCAGAGCCAAAGGTGTAAGCTTGCATTCGTTTGCTTCTTTCAGTACACTACTT	0.988
AL750418-263	AL750418								sp|Q4R6Y5|ZNRF4_MACFA	6e-04	Full=Zinc/RING finger protein 4	501311526	yes	polymorphe	1:2:1	LG9	polymorphe	1:1	LG9M	[C/G]	CTAGGGTTTCATTTTCAGCCTGACTTGATTGACCTATCATAAGAGTGATGGAATTGAGATTTGAAGGCGGATCTGCATAAATCTGGACTGCCATGAGAGC[C/G]GCGTCATTTCACCCTATCTCATTGGGTTACCTGGACGAGCCGAGGCTTCTCTTTTCKKGGGGRRRGNAGCTCTTGATATCCGTTCCAGGTCAAATACATC	1
AL750418-1292	AL750418								sp|Q4R6Y5|ZNRF4_MACFA	6e-04	Full=Zinc/RING finger protein 4	501311525	yes	monomorphe			monomorphe			[I/D]	TACTTTTAGGATGAACAAACATTANTTTGTTATGTTCATGTTCTAAAGGTTTTYYTTYYTTTCTYMARGKNGCCAGGATGCCTACTGTAGTATTCTTTTT[-/T]GTCCTTAACGTCTAGAGTTCAAGACTCAATCATCCTTCTATGTATATGATTTCTTATGTTCATACTTCATTTCTCATCTGTTAGTTTGTGNNMMYTTTTWMY	0.935
AL750418-1216	AL750418								sp|Q4R6Y5|ZNRF4_MACFA	6e-04	Full=Zinc/RING finger protein 4		no								TGAGGCTGCAGATAAGGCTGCTGCAGCAAAGCACCAGAAACACTTACAGAAGCTAGGTCGTAAGGCTTTCTAGAAATACTTTTAGGATGAACAAACATTA[-/T]TTTGTTATGTTCATGTTCTAAAGGTTTTYYTTYYTTTCTYMARGKNGCCAGGATGCCTACTGTAGTATTCTTTTTNGTCCTTAACGTCTAGAGTTCAAGACT	0.772
AL750425-50	AL750425								sp|Q9ZVX8|PIP28_ARATH	3e-153	Full=Probable aquaporin PIP2-8		no								GGGGATGCTCATCAAGCCCATTCATCCATTCGTTGCCTTGCAACAACAT[A/C]TGAGTTCTCTGTTCTCCTCTCCCACGCAATTCTGAGCCTCTGTTCCACAAACCCAGAAGAAGTCGAGTTYATAAGTAGTAGCAAWAGTTCAGTACCGGCA	0.976
AL750425-1454	AL750425								sp|Q9ZVX8|PIP28_ARATH	3e-153	Full=Probable aquaporin PIP2-8	501311531	yes	monomorphe			polymorphe	1:1	LG6M	[T/C]	TGTTTGKTAATCAGAGGACTTAGTACACTNGKTTGTAAGTATAGTGTTNGTGTGTCCTCTTCTTCTGTAAACATGATTTTGTGGGCAGTTGCATATAACA[T/C]CCATTTGGAATTAAAAGTTTTCTTCTCCAGCTTTTGC	0.988
AL750425-1035	AL750425					sp|Q7XLR1|PIP26_ORYSJ	0.004	Full=Probable aquaporin PIP2-6	sp|Q9ZVX8|PIP28_ARATH	3e-153	Full=Probable aquaporin PIP2-8	501311528	yes	monomorphe			polymorphe	1:1	LG6M	[I/D]	CCAATATATTCTGAGGGCAGCAGCTATCAAGGCCTTGGGATCGTTCCGAAGCAACNCCCCATGTGTAATTAGGAGACAGTTGCTGCAGGTAGGAGTTGTC[-/A]GTGTCTCAAGTCTGTAGGTATGCAATAAAAGAATAATAGCTATGGACAATTTATGTCTAGCACTGGATGACACCAAGTAGCAACAGTGAGGAGAATTGTTTG	0.935
AL750427-917	AL750427	sp|Q9FLX9|NLE1_ARATH	8e-13	Notchless protein homolog	NLE1 At5g52820 MXC20.4	sp|Q9FLX9|NLE1_ARATH	8e-13	Full=Notchless protein homolog	sp|Q9FLX9|NLE1_ARATH	0	Full=Notchless protein homolog	501311532	yes	polymorphe	1:2:1	LG2	polymorphe	1:1	LG2F	[T/C]	GGGTCATGCAGACGAGGTGTTTTCCGTGGACTGGAGTCCTGATGGTGAGAAGGTAGCATCTGGTGGGAAAGACCGTTTGCTGAAACTATGGATGAGTTGA[T/C]AACGTGGAATGGGGGAGTTACATATTGGATTCTGGAACTCTGATCAGCCTATGGCATAGAAGGTTACATTTACAATTGCGGTTCTTTGTTCAANCAGTGG	1
AL750429-1943	AL750429								sp|Q8T7K0|ALIX_DICDI	4e-12	Full=ALG-2 interacting protein X	501311534	yes	monomorphe			monomorphe			[T/C]	GTCAGTCAACGCAAAGAGCAGTTCCAGGTGTTTCGACACATCCAGATCCACAACATGGACAGCAGACAGGAGGAACACACCCACCTTATTATCGTACATC[T/C]GAGCAATCAGTGCCACCATATTCCACATCATCRCCTTCTGCTCAACCACATAATGTCTACTCAGGTCCTCAAAATTCTCAGCAACCACATCCGTATTATG	0.996
AL750429-1976	AL750429					sp|Q5RER5|HNF1B_PONAB	0.16	Full=Hepatocyte nuclear factor 1-beta	sp|Q8T7K0|ALIX_DICDI	4e-12	Full=ALG-2 interacting protein X	501311536	yes	monomorphe			monomorphe			[T/C]	CGACACATCCAGATCCACAACATGGACAGCAGACAGGAGGAACACACCCACCTTATTATCGTACATCYGAGCAATCAGTGCCACCATATTCCACATCATC[A/G]CCTTCTGCTCAACCACATAATGTCTACTCAGGTCCTCAAAATTCTCAGCAACCACATCCGTATTATGCACAAGCTCCCAGTGCTTACCATCCTTCCTCTG	1
AL750432-714	AL750432											501311538	yes	monomorphe			monomorphe			[A/C]	GGAGATGATGGCAGCAATGARGGAGCTTCTGGTGGCGGATATTAAATTTATAAAAAAACTAAAATAGTATGCGTAAAACCGTTCTTATCATTTGCATGGT[T/G]TTAAATCTATTGTACTAAATAAATAAATAGGCCATGGCATCTCTTTAGCATTTCCTTCATCTCTGGATAAACTGAACATTTCTCTTTATAGTTCATCAGA	0.813
AL750449-126	AL750449	sp|Q9SKQ0|CP19B_ARATH	2e-07	Peptidyl-prolyl cis-trans isomerase CYP19-2 (PPIase CYP19-2) (EC 5.2.1.8) (Cyclophilin of 19 kDa 2) (Cyclophilin-2) (Rotamase cyclophilin-6)	CYP19-2 CYP2 ROC6 At2g21130 F26H11.11	sp|Q8W171|CYP1_SOYBN	2e-09	Full=Peptidyl-prolyl cis-trans isomerase 1	sp|Q8W171|CYP1_SOYBN	8e-91	Full=Peptidyl-prolyl cis-trans isomerase 1	501311540	yes	monomorphe			polymorphe	1:2:1	LG9	[A/G]	GGGGAARGAGAGGCTTTGTAGCGGAGAAAGTAAGGTTGATCAATTTGGCAGAAAGTCAGGCTTTTGGTGCAGCTTTTNGCAGAATCTCAGAGGTTCCGAA[T/C]TCAGGATGCCGAACCCAAAGGTTTTCTTTGATATGCAGGTCGGCAGTGCCCCAGCCGGCCGGATCGTGATGGAGCTCTATGCGGATGTGGTGCCGAAGAC	0.949
AL750449-293	AL750449	sp|Q9SKQ0|CP19B_ARATH	3e-22	Peptidyl-prolyl cis-trans isomerase CYP19-2 (PPIase CYP19-2) (EC 5.2.1.8) (Cyclophilin of 19 kDa 2) (Cyclophilin-2) (Rotamase cyclophilin-6)	CYP19-2 CYP2 ROC6 At2g21130 F26H11.11	sp|Q8W171|CYP1_SOYBN	1e-22	Full=Peptidyl-prolyl cis-trans isomerase 1	sp|Q8W171|CYP1_SOYBN	8e-91	Full=Peptidyl-prolyl cis-trans isomerase 1		no								TGATGGAGCTCTATGCGGATGTGGTGCCGAAGACGGCTGAGAACTTCCGCGCGTTGTGTACCGGCGAGAAAGGYACCGGCCGCTCAGGCAAGCCTCTGCA[T/C]TTCAAGGGTTCGTCGTTCCACCGCGTGATCCCAGGGTTCATGTGCCAGGGCGGTGACTTCACAAGGGGCAACGGTACCGGTGGAGAGTCGATCTACGGCG	0.787
AL750450-570	AL750450	sp|P46644|AAT3_ARATH	2e-25	Aspartate aminotransferase, chloroplastic (EC 2.6.1.1) (Transaminase A)	ASP3 At5g11520 F15N18_110	sp|P28734|AATC_DAUCA	9e-26	Full=Aspartate aminotransferase, cytoplasmic	sp|P46644|AAT3_ARATH	0	Full=Aspartate aminotransferase, chloroplastic	501311546	yes	monomorphe			monomorphe			[A/C]	RGAGAAAAGGGTTGCCACTGCACAATGCTTGTCTGGAACAGGTTCACTCAGGGTTGGAGCTGAGTTTCTGGCAAAGCATTATAGCCAACGCATCATTTAT[A/C]TTCCAGTACCCACATGGGGCAATCATCCCAAGATCTTTACTCTTGGAGGATTGAGTGTGAAGACATATCGCTATTATGATCCTAGAACACNTGGGCTTGA	1
AL750450-1556	AL750450								sp|P46644|AAT3_ARATH	0	Full=Aspartate aminotransferase, chloroplastic	501311544	yes	polymorphe	1:2:1	LG1	polymorphe	1:2:1		[T/C]	CCTGAACTTGCAAAGCAGATTTTCTTGCAAGAGGMMAARRANCTGCAGAAAWTTTACTATCTTCGTATCTTTTGNWWTTTTTGTKNCAGTTCATTNACTT[A/G]TTGAGACTTGAATAATTTAGTGTACATAGCATCTCTTTCTAAAGTGATAAACTTTGAAATTWKGTAGCAACTTAT	0.813
AL750450-470	AL750450	sp|P46644|AAT3_ARATH	1e-20	Aspartate aminotransferase, chloroplastic (EC 2.6.1.1) (Transaminase A)	ASP3 At5g11520 F15N18_110	sp|P37833|AATC_ORYSJ	6e-22	Full=Aspartate aminotransferase, cytoplasmic	sp|P46644|AAT3_ARATH	0	Full=Aspartate aminotransferase, chloroplastic		yes							[A/G]	ACAGATCTCTATATAAGGAGTATTTGCCCATAACTGGTCTTGCGCAGTTCAACAAACTAAGTGCAAAGCTGATACTTGGTGATGGAAGTCCTGCTATTGC[A/G]GAGAAAAGGGTTGCCACTGCACAATGCTTGTCTGGAACAGGTTCACTCAGGGTTGGAGCTGAGTTTCTGGCAAAGCATTATAGCCAACGCATCATTTATM	1
AL750450-1317	AL750450	sp|P46645|AAT2_ARATH	5e-24	Aspartate aminotransferase, cytoplasmic isozyme 1 (EC 2.6.1.1) (Transaminase A)	ASP2 At5g19550 T20D1.70	sp|P46645|AAT2_ARATH	5e-24	Full=Aspartate aminotransferase, cytoplasmic isozyme 1	sp|P46644|AAT3_ARATH	0	Full=Aspartate aminotransferase, chloroplastic	501311542	yes	monomorphe			polymorphe	1:2:1	LG1	[T/C]	GTCACATTATTAAGCAGATTGGAATGTTCACTTTTACTGGCCTGAACAAAGATCAAGTTGCATTTATGACTGCAGAGTACCATATTTATTTGACTTCTGA[T/C]GGGAGGATAAGTATGGCAGGTCTSAGCTCTAAAACAGTCCCACATCTTGCAGATGCTATCCATGCTGCTGTTCTCCGCCGTGGTTAGCAGCATGGTTTNC	0.935
AL750452-419	AL750452	sp|P22197|ALF_ARATH	2e-23	Fructose-bisphosphate aldolase, cytoplasmic isozyme (EC 4.1.2.13)	At4g26520 M3E9.50	sp|P46257|ALF2_PEA	3e-26	Full=Fructose-bisphosphate aldolase, cytoplasmic isozyme 2	sp|P29356|ALF_SPIOL	0	Full=Fructose-bisphosphate aldolase, cytoplasmic isozyme	501311548	yes	polymorphe	1:2:1	LG1	polymorphe	1:1	LG1M	[A/G]	AATTCTGTTTGAAGAGACTCTCTATCAGAAAACTGCAGCTGGGAAGCCCTTTGTTGATGTCCTCAACGAAGGAGGGGTCCTGCCGGGCATAAAANGTAGA[T/C]AAAGGAACAGTGGATCTTGCGGGAACCAAAGGTGAAACCACTACCCAGGGCCTGGATGGCCTTGCACAGAGATGCCAGCAATACTATAATGCCGGAGCAA	0.949
AL750452-551	AL750452	sp|P22197|ALF_ARATH	4e-24	Fructose-bisphosphate aldolase, cytoplasmic isozyme (EC 4.1.2.13)	At4g26520 M3E9.50	sp|P29356|ALF_SPIOL	4e-29	Full=Fructose-bisphosphate aldolase, cytoplasmic isozyme	sp|P29356|ALF_SPIOL	0	Full=Fructose-bisphosphate aldolase, cytoplasmic isozyme		yes							[A/C]	GTGAAACCACTACCCAGGGCCTGGATGGCCTTGCACAGAGATGCCAGCAATACTATAATGCCGGAGCAAGGTTTGCAAAATGGAGGTCCGTTCTGAAGAT[A/C]GGAACTACGGAGCCCTCCCCACTTGCTATTCAGGAAAATGCAAATGGCCTTGCTCGTTATGCTATCATCTGCCAAGAGAATGGTTTAGTTCCTATTGTTG	1
AL750463-796	AL750463					sp|Q6K5K2|Y2982_ORYSJ	9.8	Full=B3 domain-containing protein Os02g0598200				530865838	yes							[A/G]	GCAGCTCCAAGACTCTACTGGCTGCCAGGGACRTAGAGGGAAAATGYTCTCTCTTTTGGGGTAGTACATCAGATGGTTCATTAGCATTTTCTGATGATGA[T/C]CAAGTTTTGAAGAATGGATGTGGGACATCTTTTGCACCATTCCCTGCAGGCTGCTACTTTTCACCATTGAAAGGCCTTCAGAGCTATGAGCATCCATTTA	1
AL750466-504	AL750466											501311550	yes	polymorphe	1:2:1	LG7	polymorphe	1:1	LG7F	[A/T]	TTTCCTTTGCTATCCTCGGACACACCCTTGTCTCAGACCCGTTGATCCGCAAAATCGAGAAAAATGAGGACACTTTTGAGAGGCAGGCTGGTAGCCCTGA[A/T]GCCGAACGGACAAAGGCCCTCATTTACTCTGAATGGTCGCGCTTACTGCTTTTCCAGGGCGGCTACCTGGTCTTCCTCCTGGCCTTTTCGTTGCTCTCCA	1
AL750473-305	AL750473	sp|Q9SF85|ADK1_ARATH	7e-21	Adenosine kinase 1 (AK 1) (EC 2.7.1.20) (Adenosine 5'-phosphotransferase 1)	ADK1 At3g09820 F8A24.13	sp|Q9SF85|ADK1_ARATH	7e-21	Full=Adenosine kinase 1	sp|Q9LZG0|ADK2_ARATH	0	Full=Adenosine kinase 2		yes							[T/C]	GTTTTKRAAAAAANTATGATGTGAAGCTCAACAACGCGATATTGGCAGAGCCACATCACGTTCCAATGTATCAAGAGCTTGCTGATAAAGAAANTGTTGA[A/G]TACATCGCAGGAGGGGCCACACAGAACTCTATCAAGGTTGCACAGTGGATCCTCCAAGTTCCTGGTGCAACAAGCTACATTGGGTGCATTGGCAAGGACA	0.949
AL750473-140	AL750473					sp|Q64640|ADK_RAT	0.17	Full=Adenosine kinase	sp|Q9LZG0|ADK2_ARATH	0	Full=Adenosine kinase 2	501311552	yes	monomorphe			polymorphe	1:1	LG10M	[A/C]	AGTKGSRGSACGTCAAATTCTTCATAGCAGGCAGGCGTCTCGCGATCGATTCTTAAAAGAAACATAGAAGTCGATTCTACCAAGAGGCAGGAAATGGCTA[A/C]GGAAGGTGTGCTCTTCGGCATGGGCAACCCCCNTGTTGGACATCTCTGCTGTTGTTGACGAGGAGTTTTKRAAAAAANTATGATGTGAAGCTCAACAACG	0.988
AL750473-430	AL750473	sp|Q9LZG0|ADK2_ARATH	5e-14	Adenosine kinase 2 (AK 2) (EC 2.7.1.20) (Adenosine 5'-phosphotransferase 2)	ADK2 At5g03300 F12E4.30 MOK16.21	sp|Q9LZG0|ADK2_ARATH	5e-14	Full=Adenosine kinase 2	sp|Q9LZG0|ADK2_ARATH	0	Full=Adenosine kinase 2		yes	monomorphe			monomorphe			[A/T]	AACTCTATCAAGGTTGCACAGTGGATCCTCCAAGTTCCTGGTGCAACAAGCTACATTGGGTGCATTGGCAAGGACAAGTTTGGGGCAGAGATGAAGAAAA[A/T]TNCAAAAGCCGCTGGAGTCAATGTGCATTATTATGAGGATGAAACAAANCCAACTGGTACATGTGGTGTTCTTGTCGTTGGGGGTGAAAGGTCACTGGTT	1
AL750473-48	AL750473								sp|Q9LZG0|ADK2_ARATH	0	Full=Adenosine kinase 2		yes	monomorphe			monomorphe			[C/G]	GGGACCAGTTTTTGTTATAAGTAGTGATGCTAGGGGAGTAGTKGSRG[C/G]ACGTCAAATTCTTCATAGCAGGCAGGCGTCTCGCGATCGATTCTTAAAAGAAACATAGAAGTCGATTCTACCAAGAGGCAGGAAATGGCTAMGGAAGGTG	0.8
AL750476-207	AL750476								sp|Q9SAR5|AKR2_ARATH	5e-115	Full=Ankyrin repeat domain-containing protein 2	501311554	yes	monomorphe			polymorphe	1:1	LG1M	[T/C]	GAGGCATTTTCTSTACGTCTCCGCAGTCATGGCATCTCAAGAAAAGAAGTCAAATGGATCTGACAGCAAGGGAACTAAAGTGGAGACAGCATCATCAAAT[T/C]CTGAAAGTTCTACAAGCAGTGGACAAAGGAGGGCTGCATCAAATCCAGGCACAGGAGCGCCAAATCCTTTCGATTTCTCTGCAATGTCAAGCTTGCTTAA	1
AL750476-119	AL750476								sp|Q9SAR5|AKR2_ARATH	5e-115	Full=Ankyrin repeat domain-containing protein 2	530865639	yes							[C/G]	CAGAGCTGACAAATATATTCGTTGCTGAACTCAACCTCCCTCTSKKACCKSSACAGACACAGAGGGAGGCSATCAAACATCGTTKACGGAGGCATTTTCT[C/G]TACGTCTCCGCAGTCATGGCATCTCAAGAAAAGAAGTCAAATGGATCTGACAGCAAGGGAACTAAAGTGGAGACAGCATCATCAAATYCTGAAAGTTCTA	1
AL750476-649	AL750476	sp|Q9SAR5|AKR2_ARATH	2e-18	Ankyrin repeat domain-containing protein 2 (AtAKR2)	AKR2 AFT At4g35450 F15J1.20	sp|Q9SAR5|AKR2_ARATH	2e-18	Full=Ankyrin repeat domain-containing protein 2	sp|Q9SAR5|AKR2_ARATH	5e-115	Full=Ankyrin repeat domain-containing protein 2		yes	monomorphe			monomorphe			[D/I]	CTTGCAGATCCTTCCCATAAGGAGCAGGTGGAGGGGCGTTTGGCAAAAGTTCGACAAGATCCAAGTTTGAAGCCTATCCTTGATGAGATTGAATCAGGGG[-/G]TCCAGCTGCAATGATGAAATACTGGAATGATCCAGCTGTTCTGACAAAATTAGGTCAAGCTATGGGAGTTGGTCCTGTGGCTGATGCTGCTACTTCAGATCA	1
AL750476-793	AL750476					sp|Q9SAR5|AKR2_ARATH	0.16	Full=Ankyrin repeat domain-containing protein 2	sp|Q9SAR5|AKR2_ARATH	5e-115	Full=Ankyrin repeat domain-containing protein 2	501311558	yes	monomorphe			polymorphe	1:1	LG1M	[T/A]	ACAAAATTAGGTCAAGCTATGGGAGTTGGTCCTGTGGCTGATGCTGCTACTTCAGATCAGCCATCTGGGGCAGAACAGGGTGAAGAGGATGATGGTTGTG[A/T]GGAAGAGGATGAGCTTACTGTTCATCACACTGCGAGTGTTGGTGATGTTGAGGGGCTGAGGAACCTTCTGAAACTTGGTGCAGATAAAGATRAGAAGGAT	1
AL750476-377	AL750476	sp|Q9SAR5|AKR2_ARATH	6e-10	Ankyrin repeat domain-containing protein 2 (AtAKR2)	AKR2 AFT At4g35450 F15J1.20	sp|Q9SAR5|AKR2_ARATH	6e-10	Full=Ankyrin repeat domain-containing protein 2	sp|Q9SAR5|AKR2_ARATH	5e-115	Full=Ankyrin repeat domain-containing protein 2	501311556	yes				polymorphe	1:1	LG1M	[A/G]	TCGATTTCTCTGCAATGTCAAGCTTGCTTAATGATCCAAGCATAAAGGGATTGGCAGAACAGATAGCTAAGGATCCATCATTCAATCAGATGGCAGAGCA[A/G]TTACAACACAGTGTGAAAAGTTCAGGGCAACAAAGYATCCCACAGCTAGATGGTGAGCAGTNWTTTTCTGCAATGCAACAGGTTATGCAAAATCCTCAGT	1
AL750484-1143	AL750484								sp|Q9LXT3|MBF1B_ARATH	6e-69	Full=Multiprotein-bridging factor 1b		yes	monomorphe			monomorphe			[I/D]	AGTTGATCTTGTGCCCAAATCATTCAAGTNAGTTTGCNATTTACACAAATGGAACTCTTGGTCGAGTACTTACGCAGCTCTGAACTTATCTAGAAGGGTG[-/T]TTTTTGCGTCTGCTAAATATTAAGGTRKTTDDWKTWWWTGGTTTGGCCATTTGCATTCTGCCTTTTAATGCTGTTTTGAGATCTCTTACAGGACTTGCTTAT	1
AL750484-1181	AL750484								sp|Q9LXT3|MBF1B_ARATH	6e-69	Full=Multiprotein-bridging factor 1b		yes							[T/A]	ATTTACACAAATGGAACTCTTGGTCGAGTACTTACGCAGCTCTGAACTTATCTAGAAGGGTGNTTTTTGCGTCTGCTAAATATTAAGGTRKTTDDWKTWW[A/T]TGGTTTGGCCATTTGCATTCTGCCTTTTAATGCTGTTTTGAGATCTCTTACAGGACTTGCTTATTCTGAAATCTTTAATCAGAGTTTGAAGGTTATGTTG	0.988
AL750485-205	AL750485	sp|Q39196|PIP14_ARATH	1e-27	Probable aquaporin PIP1-4 (Plasma membrane intrinsic protein 1-4) (AtPIP1;4) (Transmembrane protein C) (TMP-C)	PIP1.4 TMPC At4g00430 F5I10.2 A_IG005I10.2	sp|Q39196|PIP14_ARATH	1e-27	Full=Probable aquaporin PIP1-4	sp|Q39196|PIP14_ARATH	9e-169	Full=Probable aquaporin PIP1-4		yes	monomorphe						[I/D]	GTTCTCTGTGTTGAAATGGAAGGAAANGAAGAAGACGTTAAGCTMGGGNCGAACAAGTATTCCGAGAGGCAGCCGCTGGGGACTGCGGCACAGACGAGGG[-/A]AAAGGATTACAAGGAGCCTGGTCCCGCGCCACTGTTCGAACCCGGGGAGTTAGCGTCATGGTCCTTCTGGAGGGCGGGTATTGCAGAGTTCATGGCGACTTT	0.787
AL750489-160	AL750489								sp|Q6H7P8|SAP4_ORYSJ	2e-27	Full=Zinc finger A20 and AN1 domain-containing stress-associated protein 4		yes	monomorphe			monomorphe			[A/G]	TGCCGACCCAAAAGCGAATTTTCGCAGCGACTACTCATTAAATCCGGGGGCCGTTTAGGCGCTCTCGTAGTCCATAAAACCCGAGGCTCCGTTCAACTCC[A/G]KKSATCTTTAATCATTCCAAGGTCTTTGGTCTGCCTGGGTGCGTTTCTGAATTTCTCGCCGAGTGGGTGAGTAGATCCAGCCTTGTTTCAGCGAAACCTG	0.877
AL750490-461	AL750490					sp|Q6CRQ9|ISU1_KLULA	6e-23	Full=Iron sulfur cluster assembly protein 1, mitochondrial	sp|Q6CRQ9|ISU1_KLULA	2e-58	Full=Iron sulfur cluster assembly protein 1, mitochondrial	501311564	yes	monomorphe			polymorphe	1:1	LG5M	[T/C]	ATTACAATAACCCACGCAACGTGGGATCCTTCGACAAGAATGAYCCCAACGTTGGTACCGGCTTGGTGGGWGCTCCGGCTTGTGGTGATGTCATGAAATT[A/G]CAGATCAAAGTGGACGAAGAAACCGGCCAAGTTACAGATGCATGCTTCAAGACCTTCGGCTGTGGTTCTGCGATTGCCTCCTCTTCTGTGGCGAGTGAAT	1
AL750490-109	AL750490								sp|Q6CRQ9|ISU1_KLULA	2e-58	Full=Iron sulfur cluster assembly protein 1, mitochondrial	501311560	yes	polymorphe	1:2:1	LG5	polymorphe	1:1	LG5M	[T/G]	CCCAAGGGATTTNGAGTTCTTGGCGCGTGTCCTCTAAAACTCAATAGAGTCGGTGAGGTAGCGGTGGGAGTCGTCGTGGATCTCGTTATATAAACGCCCT[A/C]TGCCATTAACATCTTCTGTTTCTCGATTGCATCAAACCCATTTAAATTAAAATTGTATGCACGCGTAATTTGGAGTCTGTAATTTGTTGGGAATCGTTGA	0.899
AL750490-404	AL750490					sp|Q6CRQ9|ISU1_KLULA	2e-19	Full=Iron sulfur cluster assembly protein 1, mitochondrial	sp|Q6CRQ9|ISU1_KLULA	2e-58	Full=Iron sulfur cluster assembly protein 1, mitochondrial	501311562	yes	polymorphe	1:2:1	LG5	polymorphe	1:1	LG5M	[T/C]	CTGCTCCAGCAATATGGAAGAATGATAGAAGAGGGTATCACGAGAGGGTGGTGGACCATTACAATAACCCACGCAACGTGGGATCCTTCGACAAGAATGA[T/C]CCCAACGTTGGTACCGGCTTGGTGGGWGCTCCGGCTTGTGGTGATGTCATGAAATTRCAGATCAAAGTGGACGAAGAAACCGGCCAAGTTACAGATGCAT	0.996
AL750494-30	AL750494								sp|Q9ZU52|ALFC3_ARATH	0	Full=Probable fructose-bisphosphate aldolase 3, chloroplastic		yes	monomorphe			monomorphe			[A/C]	AAATATATAAATCCTACCACTAAGACAAR[T/G]GCAAAACTCTGAATCCGAGTCTCAATTGATTAAAGTCTCGGAGATTTTCTGTTTGAAAGTTTAGGTAGCAGCAATGGCAGCCTCTGTTCTGAAGGCCGGT	0.988
AL750495-649	AL750495					sp|O74978|YQL5_SCHPO	4e-04	Full=Uncharacterized RNA-binding protein C1827.05c	sp|O74978|YQL5_SCHPO	3e-37	Full=Uncharacterized RNA-binding protein C1827.05c	501311566	yes	monomorphe			polymorphe	1:1	paralog	[A/G]	CCCCTGCTGTTGCTGAAATTGTTGCTGATTGCATGCACAACTACCTTTTATTTGAACACATACTACAAGTTCAGCTTGTTCCACCTGAAAAGATTCACAC[A/G]CAKCTATGGAAGGGATCAAATCGCAACTTTAAGCCAATAAAGTGGCAGAGGATTCAAATGAAACATCATAATCGGRAGAGAACAGCAAAAGAGCAAGATC	0.988
AL750495-652	AL750495					sp|O74978|YQL5_SCHPO	1e-04	Full=Uncharacterized RNA-binding protein C1827.05c	sp|O74978|YQL5_SCHPO	3e-37	Full=Uncharacterized RNA-binding protein C1827.05c	501311568	yes				polymorphe	1:1	paralog	[A/C]	CTGCTGTTGCTGAAATTGTTGCTGATTGCATGCACAACTACCTTTTATTTGAACACATACTACAAGTTCAGCTTGTTCCACCTGAAAAGATTCACACRCA[T/G]CTATGGAAGGGATCAAATCGCAACTTTAAGCCAATAAAGTGGCAGAGGATTCAAATGAAACATCATAATCGGRAGAGAACAGCAAAAGAGCAAGATCATC	1
AL750495-725	AL750495								sp|O74978|YQL5_SCHPO	3e-37	Full=Uncharacterized RNA-binding protein C1827.05c	530865995	yes							[T/C]	TGTTCCACCTGAAAAGATTCACACRCAKCTATGGAAGGGATCAAATCGCAACTTTAAGCCAATAAAGTGGCAGAGGATTCAAATGAAACATCATAATCGG[A/G]AGAGAACAGCAAAAGAGCAAGATCATCTGATGAAAGCAATACTGAAAAGGGATGCAAAACGTCGCAAGAAGATCGAAGCTGCTGGTATTGAATATGACTA	0.988
AL750499-1120	AL750499					sp|P31528|ACCO_DIACA	7.3	Full=Probable 1-aminocyclopropane-1-carboxylate oxidase	sp|P31237|ACCO_ACTDE	2e-80	Full=1-aminocyclopropane-1-carboxylate oxidase	501311570	yes	monomorphe			polymorphe	1:1		[T/C]	CAGAAGTTTCTCGAGAGAGAGCCGCGATTCGAGGCTATGAGAGCACTCTGTTCCCTGAAGTAATCTTCTTGAGGAGATACTAGCTCCCAGCAATGCTTCA[T/C]TTTCMACTGGTTCTGGTTATAAAGTTATGTTCAATAAAGAATTAGARTTAGATTAATCTATATAGGAAATAGAGCTCTTCCCTGTGTATTTTCNTTATCG	0.9
AL750505-1045	AL750505					sp|Q6L273|TRPD_PICTO	7.3	Full=Anthranilate phosphoribosyltransferase	sp|Q84K00|NAC78_ARATH	3e-48	Full=NAC domain-containing protein 78	501311572	yes	monomorphe			polymorphe	1:2:1	LG12	[A/C]	ATGTGAAGATGTGAGCGGTTCCTTGTCATGGGCAGTGAGCTGCTGCCGAAATTGCATTTAAAAAGGAGCGGCAGTAGAGACATTGTTTTGATTTTCATAT[A/C]WTTTCCAGTTTGTTTATTCCTTTATCTCCTGGAAGTTCGACACCATATTGAGTTTGCGATTGAAAGACCACAATTTCTTTAAAAGTATTTGAATAGCTTT	0.899
AL750505-2540	AL750505								sp|Q84K00|NAC78_ARATH	3e-48	Full=NAC domain-containing protein 78	501311574	yes	monomorphe			monomorphe			[I/D]	TCGTGATTCCCTTAGGGTTTGAGTAGGTCAGACTGAAATTTTCTATTTATAGGATCTTTAGATTTAAAGATCAATCGACATCTTTGAGCTTTAATGGTAT[-/T]GGCTGCTCGTTGGTTAGGATAATTGGATGATTTT	0.858
AL750505-320	AL750505								sp|Q84K00|NAC78_ARATH	3e-48	Full=NAC domain-containing protein 78		yes	monomorphe			monomorphe			[T/G]	GTAGATTGCGGCAAANGATAGTTATTTGGGCTTTGWARATTGGGTAATTGTGGGCTGTTATACTTCGTCTGGAGGAAGAGAGTTTTGCTCGTATGGTTTT[T/G]NAAAAGAAGGATGTAGCTGAAAGAGTCTTCTAGATAAGTTTGTTGGTGAAAGGGAACATTTTTGGGCTAATGGACTTTGATGGTTGAGGGTGATTTTTCA	1
AL750512-218	AL750512	sp|Q9SPE5|SNAG_ARATH	6e-05	Gamma-soluble NSF attachment protein (Gamma-SNAP) (N-ethylmaleimide-sensitive factor attachment protein gamma)	GSNAP At4g20410 F9F13.60	sp|Q9SPE5|SNAG_ARATH	6e-05	Full=Gamma-soluble NSF attachment protein	sp|Q9SPE5|SNAG_ARATH	2e-107	Full=Gamma-soluble NSF attachment protein		yes	monomorphe			monomorphe			[A/G]	GCTGACGAAGTTAAGCTTTACGAGGTGGAAAGCTGAATGGAACACTGCTACTCCTTTGTATGAGCAGGCAGCTCTTGCATTCAGATTTGCCAAAGAAAAT[A/G]SMAAANGCAAAAGAAGCATATGAAAAAGCTGCAACTGGACAAGAGAGGCTCTCATCACCATGGCAGGCTGCCAAACACTTTGAATCAGCTGGAGCTTTAG	1
AL750512-1302	AL750512								sp|Q9SPE5|SNAG_ARATH	2e-107	Full=Gamma-soluble NSF attachment protein		yes	monomorphe			monomorphe			[I/D]	CATGGTCGTAATGGCCTGGGACATAGTCTGAATTCTCGACCTTTAATGTTCTACGTGAACAGTAAATGCCCAATAGTTGACCACTGCATGCCTCAAAGAA[-/A]GGNATGGTCTTACCGTTAGTTATCAAAATTAGCTATAAAGATATAATGNAAGCATATAAAGATACAACGAAATCACGCAAGAANCATGTTTAGGATAATTTC	1
AL750513-302	AL750513								sp|Q8W4I7|CDPKD_ARATH	0	Full=Calcium-dependent protein kinase 13	501311576	yes	polymorphe	1:2:1	LG1	polymorphe	1:1	LG1M	[A/G]	CTAAAACAGGAACAGACCGCCGTGATCGGGCCTCGTGAATGACACAGACGTGAACTTGTGAACTTCGACCTTCGTGACCTGCATCGGGCGAAAGAAGAGC[A/G]GAATCGCGTCTCTGCATCTATGGGGAACTGCTGTGGATCTGCTGGGGGGCCAAAGAAAAGGGTTAAGGCGGCCCCCGCACGTYCCAATGTCCGCAAGAAG	0.949
AL750513-1476	AL750513	sp|Q3E9C0|CDPKY_ARATH	9e-18	Calcium-dependent protein kinase 34 (EC 2.7.11.1)	CPK34 At5g19360 F7K24.110	sp|P53683|CDPK2_ORYSJ	1e-18	Full=Calcium-dependent protein kinase isoform 2	sp|Q8W4I7|CDPKD_ARATH	0	Full=Calcium-dependent protein kinase 13		no								TGGAAGAAACCAAAGGCATTAAAGATATGTTCAAGATGATGGACACTGATAACAGTGGTACAATATCATATGAAAAGCTGAAAGCAGGTCTTCATAAGCT[T/C]GGTTCCCATATGGATGAATCAGAAGTGCAGACATTAATGGAGGCTGCGGATGCTGATGGAAATGGCACACTCGATTATCGAGAATTTGTTGCGGCTTCGC	0.996
AL750514-396	AL750514					sp|P58223|Y4837_ARATH	0.005	Full=KH domain-containing protein At4g18375	sp|P58223|Y4837_ARATH	3e-25	Full=KH domain-containing protein At4g18375		yes	monomorphe			monomorphe			[D/I]	GAACCCTGACAGTGCTAGAGAGCAAGCTTGGCCTGTCGCTGATAGTGCTGTGTATCGCATATTGTGCCCTGGTAATGTTGTCGGAAATGTTATAGGAAAA[-/G]GGGGTAAAGTAATAAGATCTTTGAGACAAGAGACGCGTTCGAAAATCAGAGTTGCAGATGCTGTTCCAGGCGTTGAAGAGCGCGTGATAGTAGTCTTCAGCC	1
AL750517-483	AL750517												yes	monomorphe			monomorphe			[I/D]	GGTTCCGGTTCTGGTTCAGGTTCAGGATCGGGTTCAGGTTTCGGCTCAGGGTCTTCTGGAACTCCGGCTGGAGGTCGTTACGCCTGCAACCGCTTGGAAA[-/A]CCGTGGACGCCATGGCTGTNCCAAGTAAANCAGACGGAACGAGAATAAATATAGTAATAATAATATACTAGTGTGATTATAATATATATAGTGCGAGTGAGG	0.834
AL750521-101	AL750521												yes	monomorphe			monomorphe			[C/G]	GKGAAACGCATAGCCGTCGATTCCGTTTTGAAAGCCGAAATAAACAATAACGATAGCGATACCTACACACAGATTTATACAGAAACTAAACTAAGGAARG[C/G]AAGCGATGAATGAATAGGTAGTTTTGCAGGCGACGCATAAATATCTGACATCCAAATTCCTGTAAAGSSGTTGGGTCAATTGTTTCCACAATTCAGGTCT	1
AL750521-99	AL750521												no								GKGAAACGCATAGCCGTCGATTCCGTTTTGAAAGCCGAAATAAACAATAACGATAGCGATACCTACACACAGATTTATACAGAAACTAAACTAAGGAA[A/G]GSAAGCGATGAATGAATAGGTAGTTTTGCAGGCGACGCATAAATATCTGACATCCAAATTCCTGTAAAGSSGTTGGGTCAATTGTTTCCACAATTCAGGT	0.935
AL750528-220	AL750528					sp|Q94KK7|SYP52_ARATH	3.8	Full=Syntaxin-52	sp|Q94KK7|SYP52_ARATH	3e-77	Full=Syntaxin-52	501311578	yes	monomorphe			polymorphe	1:1	LG4M	[A/G]	GGAGAGNAAATTTCTTTTGCATTGAAGAGGATTGAAGAGTATTCAATAGTGAGGAGAGAATGGCGTCTTCATCGGACTCATGGATGAAGGAATTCAACGA[A/G]GCKTCGAAACTYGCAGATGACATAAATGCGAGATTAGGGGAGCGCAGTTCATTGCCCCCATCAGGACCTGAAACACAGCGTCATCTGTCAGCGATCAGGC	0.996
AL750528-232	AL750528	sp|Q9SA23|SYP51_ARATH	8e-09	Syntaxin-51 (AtSYP51)	SYP51 At1g16240 F3O9.4	sp|Q9SA23|SYP51_ARATH	8e-09	Full=Syntaxin-51	sp|Q94KK7|SYP52_ARATH	3e-77	Full=Syntaxin-52	501311580	yes	monomorphe			polymorphe	1:1	LG4M	[A/G]	TCTTTTGCATTGAAGAGGATTGAAGAGTATTCAATAGTGAGGAGAGAATGGCGTCTTCATCGGACTCATGGATGAAGGAATTCAACGARGCKTCGAAACT[T/C]GCAGATGACATAAATGCGAGATTAGGGGAGCGCAGTTCATTGCCCCCATCAGGACCTGAAACACAGCGTCATCTGTCAGCGATCAGGCGTAAGATTACCA	0.949
AL750530-526	AL750530								sp|Q9ZRS8|RL37A_PSEMZ	1e-57	Full=60S ribosomal protein L37a		yes	monomorphe			monomorphe			[A/C]	TCTTTTNKNRKTTTTTTNWMYARNCGTCTGWWTTKGAACATTTGTGAGCTGAANCATGAAGTAAAAAWWWTWAANCNAAATCTTTTTTNAARGAGTTGAT[T/G]TTATCATTGAGATGTGGGGTACTTTCAAGCTAATCTGTAATCTTTTACACCTATAAATTTGTCTGTTTTCTTTTGATAAGTRATAATCAGAGGTTGAGGS	0.935
AL750533-77	AL750533											530866408	yes	monomorphe			monomorphe			[T/C]	GGKACATTCCTATTATACRGCCGTCCTCCTTCAACCCTCTGAGATCAAAGGAAGGAAATATTACCTCATTCCATTC[T/C]ATCYTTCAAATCTCATAGGCGTCACCCTTCAACCCTCTTGAGATTAAAAGAGGAAATATTCCCTCATTCCATKSSATCCTTCAAAATCTCAAAGGCGTGT	1
AL750533-81	AL750533											501311582	yes	monomorphe			monomorphe			[A/G]	GGKACATTCCTATTATACRGCCGTCCTCCTTCAACCCTCTGAGATCAAAGGAAGGAAATATTACCTCATTCCATTCYATC[T/C]TTCAAATCTCATAGGCGTCACCCTTCAACCCTCTTGAGATTAAAAGAGGAAATATTCCCTCATTCCATKSSATCCTTCAAAATCTCAAAGGCGTGTTAAA	1
AL750534-2839	AL750534								sp|Q9SI64|SPE1_ARATH	2e-179	Full=Arginine decarboxylase 1		no								ATGGAACCARRRAAAAAAAARKWWWTTTWAGATGTAAAGTGATTTCTTTGTGCTNAATTGTATAGGCCATTTCTGYAGTTTTTGAATGGTGAGTTCTTTT[-/T]ATTTGGTTGTATAACCCAGATTTAAAAGGTTAGTGGGCCTGCTCTCGACTGTTCTGATANAAAGNCAATCTTGNTTTTCGATCTCTCGTTTNCGAATGTGNA	0.889
AL750534-604	AL750534	sp|O23141|SPE2_ARATH	1e-07	Arginine decarboxylase 2 (ADC 2) (ARGDC 2) (EC 4.1.1.19) (ADC-N)	SPE2 At4g34710 T4L20.290	sp|O23141|SPE2_ARATH	1e-07	Full=Arginine decarboxylase 2	sp|Q9SI64|SPE1_ARATH	2e-179	Full=Arginine decarboxylase 1	530866187	yes	monomorphe			monomorphe			[A/G]	TCCGTAGCTATGGCTTGCCCGGGGAGGGCTCTCTTCCTGTTCCCCTGGTTCCGAARTTTCCCARCCCCTTCTTTTCCRATGGCGGCGTTGTAGGCGGTAA[T/C]GCTGTGGCACCCGCTTGGTCCGTGGCCCATTCTTCTGCGTTGTATAGAGTTGATGGGTGGGGAGCTCCATATTTTGTGGTAAATGAGAATGGGAATGTGG	0.834
AL750534-2899	AL750534								sp|Q9SI64|SPE1_ARATH	2e-179	Full=Arginine decarboxylase 1	501311584	yes	monomorphe			monomorphe			[I/D]	TATAGGCCATTTCTGYAGTTTTTGAATGGTGAGTTCTTTTNATTTGGTTGTATAACCCAGATTTAAAAGGTTAGTGGGCCTGCTCTCGACTGTTCTGATA[-/A]AAAGNCAATCTTGNTTTTCGATCTCTCGTTTNCGAATGTGNAYGTCTAACTGAAATGGACGTTTGACTGGM	1
AL750537-1404	AL750537					sp|Q00624|ASOL_BRANA	0.085	Full=L-ascorbate oxidase homolog	sp|Q00624|ASOL_BRANA	0	Full=L-ascorbate oxidase homolog	501311588	yes	monomorphe			polymorphe	1:1	LG8M	[T/G]	GAGATATGCTGTAAACAGTATTNCTTTNATCCAACCAGACACTCCCTTGAAGTTGGCGGATTACTTGAAMATCAGTGGGGTATTTAATGTGGGTTCTATG[A/C]CTGATAGGCCCACCAATGGAGGAGGTTACTTGCAGACAGCTGTTATGGGCTCTGATTTCAGAGCTTTCATTGAAATTGTTTTCCAGAACAGCGAGGACAC	0.915
AL750537-550	AL750537	sp|Q9SU40|SKU5_ARATH	2e-22	Monocopper oxidase-like protein SKU5 (Skewed roots)	SKU5 At4g12420 T1P17.10	sp|Q9SU40|SKU5_ARATH	2e-22	Full=Monocopper oxidase-like protein SKU5	sp|Q00624|ASOL_BRANA	0	Full=L-ascorbate oxidase homolog	501311592	yes	monomorphe			polymorphe	1:1	LG8M	[T/C]	CTTTCCTTCTCTCCTGGAATGGAGTTCAGCAAAGAAGAAATTCATGGCAAGATGGTATGMCGGGCACCAACTGYCCAATCCCSCCTGGAAGAAATTACAC[A/G]TATAAGTTTCAGATGAAGGATCAGATTGGCAGTTATTACTACTTTCCTTCCATGTACTTCCATAAAGCAGCTGGAGGGTTTGGCGGTATAAAGATCGTAA	0.935
AL750537-1830	AL750537								sp|Q00624|ASOL_BRANA	0	Full=L-ascorbate oxidase homolog		no								AGTTCTACCTTCGGNTTTATTCTCCTGCGGGCTCATTCAGAGATGAATATTCAATCCCTAATAATGCTCTGAAATGTGGACGGGCTGGCTGAAGAGTTAC[A/T]GGGGGCCTGTAGATCAATGGTTNAGATATCTGTGTCACAATTGGGTGACTATTGAATTGAATTGAATGCGGCCGATTCTTATAANTAACCTGTGATTTTC	1
AL750537-181	AL750537								sp|Q00624|ASOL_BRANA	0	Full=L-ascorbate oxidase homolog	501311590	yes	monomorphe			polymorphe	1:1	LG8M	[T/G]	CTGCAGGCGTAAGGATCCTTTGCTCAGCTGCTATAAGATCAAGGAACGGCCAGCTGTTATTATCATATCAATTAGTCTTGATACAACACAGTCTGCAACA[T/G]TAGCAGAGAAGGTGCTAGTTATGGGCTTAATTCAAATGAWKTCATGGGAGCTATTGCTCTCCRTTTTAGCACTAGCATTGTTTAGTTYTNCTGTTACTGC	0.935
AL750537-1167	AL750537	sp|Q9FHN6|SKS2_ARATH	2e-12	Monocopper oxidase-like protein SKS2	SKS2 At5g51480 K17N15.3	sp|Q9FHN6|SKS2_ARATH	2e-12	Full=Monocopper oxidase-like protein SKS2	sp|Q00624|ASOL_BRANA	0	Full=L-ascorbate oxidase homolog	530865641	yes							[G/C]	TATGCTAACAGGCATTGCTTTTCTCCGCTATAGCAATTCACAGACGTCTGCTTCTGGTCCGCTTCCTCCTGCTCCAACTGGAATCGATTGGTCGTTGAAC[C/G]AAGCTCGATCCATCAGATGGAATCTGACCGCGAGTGGCCCTCGTCCGAATCCTCAAGGATCTTACCATTATGGAATGATAAATACCTCACGAACTATTAT	0.915
AL750537-995	AL750537					sp|P29162|ASOL_TOBAC	8e-19	Full=L-ascorbate oxidase homolog	sp|Q00624|ASOL_BRANA	0	Full=L-ascorbate oxidase homolog		no								TCAGGATTCAGGGGCATAAAATGAAGCTGGTGGAAGTAGAAGGCTCTCACACTGTTCAAAACATATATGATTCTCTAGACATTCATTTGGGTCAATCCTA[T/C]TCTGTACTGGTCACTGCGGATCAGCCTCCTCAGGCCTATTACATGGTTGCATCTACACGGTTCACTACTCCTATGCTAACAGGCATTGCTTTTCTCCGCT	0.915
AL750537-712	AL750537	sp|Q9FHN6|SKS2_ARATH	5e-07	Monocopper oxidase-like protein SKS2	SKS2 At5g51480 K17N15.3	sp|Q00624|ASOL_BRANA	3e-07	Full=L-ascorbate oxidase homolog	sp|Q00624|ASOL_BRANA	0	Full=L-ascorbate oxidase homolog	501311594	yes	monomorphe			polymorphe	1:1	LG8M	[A/G]	ATAAAGCAGCTGGAGGGTTTGGCGGTATAAAGATCGTAAGCCGGCCCTTGATTCCAGTTCCATTCCCACCTCCTGCAGGCGACTATACAGTTCTTATAGG[A/G]GACTGGTACAAGACCAATCATTCGATYCTACGACAAACACTYGACAGTGGCTCAACTCTTGGCATGCCTGATGGAGTTCTCATAAANTGGTCAAGCTCCA	0.996
AL750537-1298	AL750537	sp|Q9FHN6|SKS2_ARATH	8e-06	Monocopper oxidase-like protein SKS2	SKS2 At5g51480 K17N15.3	sp|Q00624|ASOL_BRANA	6e-12	Full=L-ascorbate oxidase homolog	sp|Q00624|ASOL_BRANA	0	Full=L-ascorbate oxidase homolog	501311586	yes	monomorphe			polymorphe	1:1	LG8M	[A/G]	CGAGTGGCCCTCGTCCGAATCCTCAAGGATCTTACCATTATGGAATGATAAATACCTCACGAACTATTATACTAGCCAATTCAGCCCCAGTTATCAATGG[A/G]AAGCAGAGATATGCTGTAAACAGTATTNCTTTNATCCAACCAGACACTCCCTTGAAGTTGGCGGATTACTTGAAMATCAGTGGGGTATTTAATGTGGGTT	1
AL750544-1411	AL750544	sp|Q9SSK1|SYNC3_ARATH	4e-27	Asparaginyl-tRNA synthetase, cytoplasmic 3 (EC 6.1.1.22) (Asparagine--tRNA ligase 3) (AsnRS 3)	SYNC3 At1g70980 F15H11.17	sp|Q9SSK1|SYNC3_ARATH	4e-27	Full=Asparagine--tRNA ligase, cytoplasmic 3	sp|Q9SW96|SYNC1_ARATH	0	Full=Asparagine--tRNA ligase, cytoplasmic 1	501311596	yes	polymorphe	1:2:1	LG6	polymorphe	1:1		[A/G]	ACTATNCMAAAAACATCAAGGCATTTTACATGCGGGTCAATGATGATGGAAAGACTGTTGCTGCYATGGATGTACTTGTGCCTAAGGTTGGGGAATTGAT[T/C]GGTGGGAGTCAAAGAGAGGAGCGATATGAAGTCATTGTAAATAGGATACAAGAGATGGGCTTGCCAAGAGAGCCTTATGATTGGTACTTGGATCTGCGTC	1
AL750544-1801	AL750544								sp|Q9SW96|SYNC1_ARATH	0	Full=Asparagine--tRNA ligase, cytoplasmic 1		no								TTCTNAAGGTTGAATAGGAAAAGCTATATTTATAAACTTGAAACTGCCAGTGAGCTAAGCAGTATCAGATTTGGGTTTATTCCATATTGTGATAGGGTAA[A/T]TCTTATATATTTGTAATTCTAAATGTGTCATTCTTTAACATATTATTTAATTGTTTTNCTTATATGGTTGCAAGTAGACTGATGCTCTCTAGAGGAATTT	0.965
AL750544-1859	AL750544								sp|Q9SW96|SYNC1_ARATH	0	Full=Asparagine--tRNA ligase, cytoplasmic 1		no								GCAGTATCAGATTTGGGTTTATTCCATATTGTGATAGGGTAAWTCTTATATATTTGTAATTCTAAATGTGTCATTCTTTAACATATTATTTAATTGTTTT[-/T]CTTATATGGTTGCAAGTAGACTGATGCTCTCTAGAGGAATTTCACGGAAAATTCTTTTGCTTAGGGGAATTAGTAAATACTGTTCTGGATTCATTATTCAGT	0.988
AL750544-1318	AL750544	sp|Q9SW96|SYNC1_ARATH	1e-27	Asparaginyl-tRNA synthetase, cytoplasmic 1 (EC 6.1.1.22) (Asparagine--tRNA ligase 1) (AsnRS 1) (Protein EMBRYO DEFECTIVE 2755)	SYNC1 EMB2755 At5g56680 MIK19.13	sp|Q9SW96|SYNC1_ARATH	1e-27	Full=Asparagine--tRNA ligase, cytoplasmic 1	sp|Q9SW96|SYNC1_ARATH	0	Full=Asparagine--tRNA ligase, cytoplasmic 1		no								TTGACAATGAGGTGGAGTGGGGCATTGATTTAGCATCGGAGCATGAGAGATATTTAACAGAGGAGATATTTAAAAAGCCAGTAATTGTGTACAACTATNC[A/C]AAAAACATCAAGGCATTTTACATGCGGGTCAATGATGATGGAAAGACTGTTGCTGCYATGGATGTACTTGTGCCTAAGGTTGGGGAATTGATYGGTGGGA	0.988
AL750545-54	AL750545					sp|P48352|CATA3_CUCPE	0.065	Full=Catalase isozyme 3	sp|P30567|CATA2_GOSHI	0	Full=Catalase isozyme 2		yes	monomorphe			monomorphe			[G/C]	KSATCCTCATCCTCTAATCGCTGGATATATCGGCCTTCGTCTCCTTGGTGTCC[C/G]SAGGGATCGATCCTCGTACGGGCTCTGYGTAAAGCTTCTGTTTTTTCTCAGCAGAAATGGATCCTTACAAGTACCGGCCGTCAAGCGCGTACAATTCTCC	0.915
AL750545-695	AL750545	sp|P25819|CATA2_ARATH	1e-29	Catalase-2 (EC 1.11.1.6)	CAT2 CAT At4g35090 M4E13.140	sp|Q9XHH3|CATA2_SOLLC	1e-32	Full=Catalase isozyme 2	sp|P30567|CATA2_GOSHI	0	Full=Catalase isozyme 2	501311598	yes	polymorphe	1:2:1	LG1	monomorphe			[T/A]	ATCCCAAAAGTCACATTCAAGAAGACTGGAGGATTCTAGATTTCTTCTCTCACCACCCAGAGAGTTTGCATATGTTCACCTTTCTCTTTGATGATCTCGG[A/T]ATCCCTTTAAACTACAGGCATATGGATGGGTCTGGTGTCCACACTTTTGCCCTTGTTAATAAGGCTGGGAGNCAAACCTATGTGAAGTTTCATTGGAGGC	1
AL750545-941	AL750545	sp|P25819|CATA2_ARATH	8e-33	Catalase-2 (EC 1.11.1.6)	CAT2 CAT At4g35090 M4E13.140	sp|P48350|CATA1_CUCPE	8e-33	Full=Catalase isozyme 1	sp|P30567|CATA2_GOSHI	0	Full=Catalase isozyme 2		yes							[T/C]	TAGGTGGGACAAACCACAGTCATGCAACCAAGGATCTCTATGATTCTATAGCAGCAGGCAACTATCCTGAATGGAAACTTTTTATCCAGACAATGGATCC[T/C]CGGGATGAGGATAAATATGACTTTGATCCTTTAGATGTTACRAAAACTTGGCCTGAGGATATCTTTCCTCTTCAACCTGTAGGACGCATGGTCTTGAACA	0.8
AL750545-983	AL750545	sp|P25819|CATA2_ARATH	3e-32	Catalase-2 (EC 1.11.1.6)	CAT2 CAT At4g35090 M4E13.140	sp|P48350|CATA1_CUCPE	1e-32	Full=Catalase isozyme 1	sp|P30567|CATA2_GOSHI	0	Full=Catalase isozyme 2	501311602	yes				monomorphe			[T/C]	ATTCTATAGCAGCAGGCAACTATCCTGAATGGAAACTTTTTATCCAGACAATGGATCCYCGGGATGAGGATAAATATGACTTTGATCCTTTAGATGTTAC[A/G]AAAACTTGGCCTGAGGATATCTTTCCTCTTCAACCTGTAGGACGCATGGTCTTGAACAAGAATATTGACAATTTCTTTGCTGAAAACGAGCAGCTTGCAT	1
AL750545-82	AL750545	sp|Q42547|CATA3_ARATH	2e-08	Catalase-3 (EC 1.11.1.6)	CAT3 At1g20620 F2D10.40 F5M15.5	sp|P32290|CATA_VIGRR	4e-10	Full=Catalase	sp|P30567|CATA2_GOSHI	0	Full=Catalase isozyme 2	501311600	yes	polymorphe	1:2:1	LG1	monomorphe			[A/G]	KSATCCTCATCCTCTAATCGCTGGATATATCGGCCTTCGTCTCCTTGGTGTCCSSAGGGATCGATCCTCGTACGGGCTCTG[T/C]GTAAAGCTTCTGTTTTTTCTCAGCAGAAATGGATCCTTACAAGTACCGGCCGTCAAGCGCGTACAATTCTCCTTTCTGGACAACCAACTCCGGTGCCCCA	1
AL750549-950	AL750549	sp|Q9FUY2|LEUNG_ARATH	2e-09	Transcriptional corepressor LEUNIG	LUG At4g32551 L23H3.30	sp|Q9FUY2|LEUNG_ARATH	2e-09	Full=Transcriptional corepressor LEUNIG	sp|Q9FUY2|LEUNG_ARATH	7e-168	Full=Transcriptional corepressor LEUNIG	501311606	yes	polymorphe	1:2:1	LG9	monomorphe			[A/G]	ATATGGCCGAGAACAAGAGTATGACAATTCCTGCTCATGAAGGCCTCATTGCTGCATTAGCTGCTTCCGAGGCAACAGGCATGGTTGCTTCTGCAAGTCA[T/C]GACAAGAGTGTGAAGCTATGGAAGTGAATAATAATATGGTCTTCACAATATAGCAGTTCNAGTTTTTNCTTCATTGTTGCCTTGTTTGATTGCAATCGTG	0.935
AL750549-1018	AL750549					sp|Q9FUY2|LEUNG_ARATH	0.007	Full=Transcriptional corepressor LEUNIG	sp|Q9FUY2|LEUNG_ARATH	7e-168	Full=Transcriptional corepressor LEUNIG	501311604	yes	monomorphe			monomorphe			[I/D]	GAGGCAACAGGCATGGTTGCTTCTGCAAGTCAYGACAAGAGTGTGAAGCTATGGAAGTGAATAATAATATGGTCTTCACAATATAGCAGTTCNAGTTTTT[-/T]CTTCATTGTTGCCTTGTTTGATTGCAATCGTGGCAAGATTTGCATAGCTGTTGTACNAATTTAACTTGTYTTAGTGAGTAATAATAGAANACAGCTAATTTA	0.965
AL750556-1150	AL750556	sp|Q9CAP8|LACS9_ARATH	2e-24	Long chain acyl-CoA synthetase 9, chloroplastic (EC 6.2.1.3)	LACS9 At1g77590 T5M16.18	sp|Q9CAP8|LACS9_ARATH	2e-24	Full=Long chain acyl-CoA synthetase 9, chloroplastic	sp|Q9SJD4|LACS8_ARATH	0	Full=Long chain acyl-CoA synthetase 8	501311610	yes	monomorphe			polymorphe	1:1	LG12M	[A/G]	CGGTAGCTGCTGACATTGCAGTTATAATGTATACAAGTGGCAGTACTGGCTTGCCTAAGGGAGTYATGATGACTCATGGAAATATTGTAGCGACAGTTGC[T/C]GCCGTGATGACAATTGTTCCAGGCCTTAGTAACAAAGACATATATCTGGCATACTTGCCGTTAGCTCATATTCTTGAACTAGARGCTGAGGCTGTAATGG	1
AL750556-2973	AL750556								sp|Q9SJD4|LACS8_ARATH	0	Full=Long chain acyl-CoA synthetase 8	501311633	yes	monomorphe			polymorphe	1:1	LG12M	[T/G]	GAATTTANKTCCTTGTTAGTCATAGATAGTATTTNAAAYATGCTCAAGAACTATTCAGCGAGGAATTGATTAATTCACGTTCTTCTAGCTGTAGTGTCTT[T/G]TGTAAATTTTGCTGCTGCTATACTTNCYTTTNATTGTAATCAANTNWTTGGTATTTCTAAT	0.988
AL750556-1023	AL750556	sp|Q9CAP8|LACS9_ARATH	2e-11	Long chain acyl-CoA synthetase 9, chloroplastic (EC 6.2.1.3)	LACS9 At1g77590 T5M16.18	sp|Q9CAP8|LACS9_ARATH	2e-11	Full=Long chain acyl-CoA synthetase 9, chloroplastic	sp|Q9SJD4|LACS8_ARATH	0	Full=Long chain acyl-CoA synthetase 8	501311608	yes	monomorphe			polymorphe	1:1	LG12M	[T/C]	ATNTACATGGAAGACGAGGGCATTACATCCGAGCCATCTCTGTCTGGAGGGAGCAGCAGCTGGACAGTGTCATCTATGTCCAGGGTTGAGCGTTTGGGTC[A/G]GGAGAGTCCTGTTGATGCAGATTTGCCGGTAGCTGCTGACATTGCAGTTATAATGTATACAAGTGGCAGTACTGGCTTGCCTAAGGGAGTYATGATGACT	0.976
AL750556-1523	AL750556	sp|Q9CAP8|LACS9_ARATH	2e-10	Long chain acyl-CoA synthetase 9, chloroplastic (EC 6.2.1.3)	LACS9 At1g77590 T5M16.18	sp|Q9CAP8|LACS9_ARATH	2e-10	Full=Long chain acyl-CoA synthetase 9, chloroplastic	sp|Q9SJD4|LACS8_ARATH	0	Full=Long chain acyl-CoA synthetase 8	501311618	yes	monomorphe			polymorphe	1:1	LG12M	[T/C]	AACTGGTGGAGTTGCAAAGAAATTGTTTAATATAGCATATAGCCGTAGGTTGGCTGCTATGGAAGGAAGTTGGCTGGGGGCATGGGGTCCAGAGAAGTTT[T/C]TCTGGGATGTACTAGTTTTNAAAAAGATACGTGCAGTTCTTGGAGGCCATATCCGTGGTTTACTTTCTGGTGGGGCCCCTCTTTCAGCAGATACRCAACG	0.877
AL750556-1346	AL750556	sp|Q9CAP8|LACS9_ARATH	3e-10	Long chain acyl-CoA synthetase 9, chloroplastic (EC 6.2.1.3)	LACS9 At1g77590 T5M16.18	sp|Q9CAP8|LACS9_ARATH	3e-10	Full=Long chain acyl-CoA synthetase 9, chloroplastic	sp|Q9SJD4|LACS8_ARATH	0	Full=Long chain acyl-CoA synthetase 8	501311616	yes	monomorphe			polymorphe	1:1	LG12M	[A/G]	AATGGTTGCTTCAGGRATTGCTATTGGTTATGGTTCAACTTTGACACTAACTGATACATCAAGCAAGANTWAAAAAGGAACCAAAGGAGATGCTTCTATG[T/C]TGGGTCCAACATTGATGACTGCTGTACCGGCTATTTTAGATCGTGTCAGGGATGGTGTGAGGAATAAGGTTGAGACAACTGGTGGAGTTGCAAAGAAATT	0.996
AL750556-2403	AL750556	sp|Q9CAP8|LACS9_ARATH	1e-08	Long chain acyl-CoA synthetase 9, chloroplastic (EC 6.2.1.3)	LACS9 At1g77590 T5M16.18	sp|Q9CAP8|LACS9_ARATH	1e-08	Full=Long chain acyl-CoA synthetase 9, chloroplastic	sp|Q9SJD4|LACS8_ARATH	0	Full=Long chain acyl-CoA synthetase 8	501311630	yes	monomorphe			polymorphe	1:1	LG12M	[A/G]	ATGGACACCAGAAWCTGGTCTTGTGACAGCAGCACTTAAGTTGAAGCGAGAAGTTATAAAGAAGACCTTTGCTGAAGAGCTGAATAAACTGTATAGTTGA[A/G]TAGMACTATTGAGCATGGATTAYGGCGAGGGATTACTGTCGTTGAATTTGGGGACAAYGAAAAAGTTTGAAAAACATGATAAAATTTNKNCCGTGCAAGG	0.899
AL750556-1234	AL750556	sp|Q9CAP8|LACS9_ARATH	6e-09	Long chain acyl-CoA synthetase 9, chloroplastic (EC 6.2.1.3)	LACS9 At1g77590 T5M16.18	sp|Q9CAP8|LACS9_ARATH	6e-09	Full=Long chain acyl-CoA synthetase 9, chloroplastic	sp|Q9SJD4|LACS8_ARATH	0	Full=Long chain acyl-CoA synthetase 8	501311612	yes	monomorphe			polymorphe	1:1	LG12M	[A/G]	TTGTAGCGACAGTTGCYGCCGTGATGACAATTGTTCCAGGCCTTAGTAACAAAGACATATATCTGGCATACTTGCCGTTAGCTCATATTCTTGAACTAGA[A/G]GCTGAGGCTGTAATGGTTGCTTCAGGRATTGCTATTGGTTATGGTTCAACTTTGACACTAACTGATACATCAAGCAAGANTWAAAAAGGAACCAAAGGAG	0.965
AL750556-1261	AL750556	sp|Q9CAP8|LACS9_ARATH	2e-07	Long chain acyl-CoA synthetase 9, chloroplastic (EC 6.2.1.3)	LACS9 At1g77590 T5M16.18	sp|Q9CAP8|LACS9_ARATH	2e-07	Full=Long chain acyl-CoA synthetase 9, chloroplastic	sp|Q9SJD4|LACS8_ARATH	0	Full=Long chain acyl-CoA synthetase 8	501311614	yes	monomorphe			polymorphe	1:1	LG12M	[T/C]	CAATTGTTCCAGGCCTTAGTAACAAAGACATATATCTGGCATACTTGCCGTTAGCTCATATTCTTGAACTAGARGCTGAGGCTGTAATGGTTGCTTCAGG[A/G]ATTGCTATTGGTTATGGTTCAACTTTGACACTAACTGATACATCAAGCAAGANTWAAAAAGGAACCAAAGGAGATGCTTCTATGYTGGGTCCAACATTGA	0.935
AL750556-1882	AL750556	sp|Q9CAP8|LACS9_ARATH	6e-28	Long chain acyl-CoA synthetase 9, chloroplastic (EC 6.2.1.3)	LACS9 At1g77590 T5M16.18	sp|Q9CAP8|LACS9_ARATH	6e-28	Full=Long chain acyl-CoA synthetase 9, chloroplastic	sp|Q9SJD4|LACS8_ARATH	0	Full=Long chain acyl-CoA synthetase 8	501311622	yes				polymorphe	1:1		[T/C]	CTGGGTATTTGACATCAGATTCACCAATGCCACGAGGAGAGATAGTTATTGGTGGTCCCCATGTAACTCTGGGCTATTTCAAGAACAAAGAGAAAACTGA[T/C]GAGTCCTACAAGGTGGACRAGAGAGGAATGCGATGGTTCTATACTGGTGACATAGGGAGATTTYATCCTGATGGCTGCCTTGAGATTATTGANCCGTAAA	1
AL750556-2316	AL750556	sp|Q9CAP8|LACS9_ARATH	1e-05	Long chain acyl-CoA synthetase 9, chloroplastic (EC 6.2.1.3)	LACS9 At1g77590 T5M16.18	sp|Q9CAP8|LACS9_ARATH	1e-05	Full=Long chain acyl-CoA synthetase 9, chloroplastic	sp|Q9SJD4|LACS8_ARATH	0	Full=Long chain acyl-CoA synthetase 8	501311628	yes	monomorphe			polymorphe	1:1	LG12M	[T/A]	AGTTCAGAGCTCAATTTTACAGGCTGCAAAGGGTGCAAAGCTTGATAAATTTGAAAYTCCTTCAAAGATCATGTTACTTCCTGATCCATGGACACCAGAA[A/T]CTGGTCTTGTGACAGCAGCACTTAAGTTGAAGCGAGAAGTTATAAAGAAGACCTTTGCTGAAGAGCTGAATAAACTGTATAGTTGARTAGMACTATTGAG	1
AL750556-2098	AL750556	sp|Q9SJD4|LACS8_ARATH	1e-20	Long chain acyl-CoA synthetase 8 (EC 6.2.1.3)	LACS8 At2g04350 T1O3 T23O15.3	sp|Q9SJD4|LACS8_ARATH	1e-20	Full=Long chain acyl-CoA synthetase 8	sp|Q9SJD4|LACS8_ARATH	0	Full=Long chain acyl-CoA synthetase 8		yes							[A/G]	CTTCAACATGGAGAATATRTTTCTTTGGGCAAGGTTGAAGCAGCTCTGGCATTGTGCCATTATTTGGACAATATCATGTTACATGCAGATCCATTCCACA[A/G]TTATTGTGTGGCTCTTATTGTTCCATCCCATCAAGCCCTYGARAGTTGGGCTCAGAAAGAAGGAATTGCTTACAAGGATTTTGCAGACCTGTGTCAGAAG	0.965
AL750556-2141	AL750556								sp|Q9SJD4|LACS8_ARATH	0	Full=Long chain acyl-CoA synthetase 8		yes	monomorphe						[T/C]	CTCTGGCATTGTGCCATTATTTGGACAATATCATGTTACATGCAGATCCATTCCACARTTATTGTGTGGCTCTTATTGTTCCATCCCATCAAGCCCTYGA[A/G]AGTTGGGCTCAGAAAGAAGGAATTGCTTACAAGGATTTTGCAGACCTGTGTCAGAAGAGCGAAGCAATTAAAGAAGTTCAGAGCTCAATTTTACAGGCTG	1
AL750556-2272	AL750556	sp|Q9CAP8|LACS9_ARATH	9e-10	Long chain acyl-CoA synthetase 9, chloroplastic (EC 6.2.1.3)	LACS9 At1g77590 T5M16.18	sp|Q9CAP8|LACS9_ARATH	9e-10	Full=Long chain acyl-CoA synthetase 9, chloroplastic	sp|Q9SJD4|LACS8_ARATH	0	Full=Long chain acyl-CoA synthetase 8	501311626	yes	monomorphe			polymorphe	1:1	LG12M	[T/C]	AAGGATTTTGCAGACCTGTGTCAGAAGAGCGAAGCAATTAAAGAAGTTCAGAGCTCAATTTTACAGGCTGCAAAGGGTGCAAAGCTTGATAAATTTGAAA[T/C]TCCTTCAAAGATCATGTTACTTCCTGATCCATGGACACCAGAAWCTGGTCTTGTGACAGCAGCACTTAAGTTGAAGCGAGAAGTTATAAAGAAGACCTTT	0.988
AL750556-2696	AL750556					sp|Q63151|ACSL3_RAT	5.3	Full=Long-chain-fatty-acid--CoA ligase 3	sp|Q9SJD4|LACS8_ARATH	0	Full=Long chain acyl-CoA synthetase 8		yes	monomorphe						[A/G]	TAACTACGCATTTTCTCCCAGTTGAACTTCTGTTCTCATTTGCCGCTGCTATACTGGCTTTTGTTACAATCAAAGCTAATGATTGCAATGCATGAACATC[A/G]ATAAWWTTTGGAATTCCTGCAACGATYAAGATACTTCCTGATCCATGGACACCTGANGCTGAAACTGGACTTTTGACAGCAGCATTTGAAGNSRAAAAGT	0.935
AL750556-2565	AL750556					sp|Q550P4|TAM41_DICDI	2.8	Full=Mitochondrial translocator assembly and maintenance protein 41 homolog	sp|Q9SJD4|LACS8_ARATH	0	Full=Long chain acyl-CoA synthetase 8	501311632	yes	monomorphe			polymorphe	1:1	LG12M	[T/C]	AAAGTTTGAAAAACATGATAAAATTTNKNCCGTGCAAGGAGAATTTAGCCCAATGCAGTGGCTAAGATCATACTCGGTAAATGTAGATGGTATTTTAAAT[A/G]TGCTCTAAAAACACTCTTCGGTGAGGAATTTAACTACGCATTTTCTCCCAGTTGAACTTCTGTTCTCATTTGCCGCTGCTATACTGGCTTTTGTTACAAT	1
AL750556-1618	AL750556	sp|Q9SJD4|LACS8_ARATH	7e-26	Long chain acyl-CoA synthetase 8 (EC 6.2.1.3)	LACS8 At2g04350 T1O3 T23O15.3	sp|Q9SJD4|LACS8_ARATH	7e-26	Full=Long chain acyl-CoA synthetase 8	sp|Q9SJD4|LACS8_ARATH	0	Full=Long chain acyl-CoA synthetase 8	501311620	yes	monomorphe			polymorphe	1:1	LG12M	[A/G]	AGTTTYTCTGGGATGTACTAGTTTTNAAAAAGATACGTGCAGTTCTTGGAGGCCATATCCGTGGTTTACTTTCTGGTGGGGCCCCTCTTTCAGCAGATAC[A/G]CAACGATTCATCAACRTYTGCTTTGGGGCACCAATTGGTCAGGGATATGGTCTCACTGAAACTTGTGCTGGTGCAACCTTTTCTGAATGGGATGATATGA	0.915
AL750556-1636	AL750556	sp|Q9SJD4|LACS8_ARATH	3e-26	Long chain acyl-CoA synthetase 8 (EC 6.2.1.3)	LACS8 At2g04350 T1O3 T23O15.3	sp|Q9SJD4|LACS8_ARATH	3e-26	Full=Long chain acyl-CoA synthetase 8	sp|Q9SJD4|LACS8_ARATH	0	Full=Long chain acyl-CoA synthetase 8		yes							[A/G]	TAGTTTTNAAAAAGATACGTGCAGTTCTTGGAGGCCATATCCGTGGTTTACTTTCTGGTGGGGCCCCTCTTTCAGCAGATACRCAACGATTCATCAACRT[T/C]TGCTTTGGGGCACCAATTGGTCAGGGATATGGTCTCACTGAAACTTGTGCTGGTGCAACCTTTTCTGAATGGGATGATATGACTGTTGGTCGTGTTGGTC	0.976
AL750556-225	AL750556								sp|Q9SJD4|LACS8_ARATH	0	Full=Long chain acyl-CoA synthetase 8	501311624	yes				polymorphe	1:1		[T/C]	TCACCTGGCCGATGAGTCCCGCTACTGAAGATCAGTTGCTTTCGATGAGCAAGGTTTTAAATTTTGYTTAAGTTTCTTAAGTTACTGGCCAGATGCAAGC[A/G]ACCCAACTGTGCCCTTGTTGCAGTCATCATTAAAAGCAGATTCTCTGGCATCTGTCCAGCAATAAACCCTGTTCACAAAGATGAATGCCTACATTGTTGG	1
AL750559-1254	AL750559	sp|Q9S9P8|FNRR2_ARATH	3e-23	Ferredoxin--NADP reductase, root isozyme 2, chloroplastic (EC 1.18.1.2) (Root FNR 2) (AtRFNR2)	RFNR2 PETH4 At1g30510 F26G16.13	sp|Q9S9P8|FNRR2_ARATH	3e-23	Full=Ferredoxin--NADP reductase, root isozyme 2, chloroplastic	sp|O23877|FENR3_ORYSJ	0	Full=Ferredoxin--NADP reductase, embryo isozyme, chloroplastic		yes							[I/D]	CTTTAGATACGATACTGCATTGAGTAGAGAGCATAAGAACAAAAGAGGGGGGCAAGATGTATGTGCAAGACAAGATTGAGGAGTACAGTGATGAAATTTT[-/T]GAGCTTCTGGATAAAGGAGCTCATATCTACTTCTGTGGATTGAAGGGCATGATGCCTGGAATTCAAGATNAYCTTAAAAAGAGTTRCAGAAGAGAGAGGAGA	0.988
AL750559-1449	AL750559	sp|Q9S9P8|FNRR2_ARATH	5e-06	Ferredoxin--NADP reductase, root isozyme 2, chloroplastic (EC 1.18.1.2) (Root FNR 2) (AtRFNR2)	RFNR2 PETH4 At1g30510 F26G16.13	sp|Q41014|FENR2_PEA	6e-07	Full=Ferredoxin--NADP reductase, root isozyme, chloroplastic	sp|O23877|FENR3_ORYSJ	0	Full=Ferredoxin--NADP reductase, embryo isozyme, chloroplastic		yes	monomorphe			monomorphe			[D/I]	AGAGGAGAAAGTTGGGATGAGAGATTTTCACAGCTTAAGAAGAAAAAGCAGTGGCATGTAGAAGTTTATNAGTAATTTTATAGAGCTTAACTTCATCCTC[-/C]TAGGGCAATCTCCAATAAACCTTGGCCAAATTGATAGTTATTGTTTTGTCTTTTTGNAGAATATCAATCTAAGATTT	0.965
AL750564-1467	AL750564	sp|O22775|GT2_ARATH	2e-24	Putative glycosyltransferase 2 (AtGT2) (EC 2.4.-.-)	GT2 GTL5 At4g02500 T14P8.23 T10P11.20	sp|O22775|GT2_ARATH	2e-24	Full=Putative glycosyltransferase 2	sp|Q9LZJ3|XT1_ARATH	0	Full=Xyloglucan 6-xylosyltransferase	530865840	yes	monomorphe						[T/C]	AGTGTTTGAGACAGATGGAGCGAGCCTTTAATTTCGGAGATAACCAGATCCTACAGATCTAYGGCTTTACTCACAAGAGTCTCAGCAGCCGCGGCGTAAA[A/G]AGAACCCGTAACGACACAGACAAGCCTCTGGAAGTCAAGGATGAGCTCGGTCTTCTGCACCCTGCTTTCAAGGCMGTCAAGGKNTTGAATTTGTCCACAC	0.915
AL750565-921	AL750565	sp|O65572|CCD1_ARATH	5e-23	Carotenoid 9,10(9',10')-cleavage dioxygenase 1 (EC 1.14.99.n4) (AtCCD1) (Neoxanthin cleavage enzyme NC1) (AtNCED1)	CCD1 NC1 NCED1 At3g63520 MAA21_150	sp|Q84KG5|CCD_CROSA	2e-27	Full=Carotenoid 9,10(9',10')-cleavage dioxygenase	sp|Q84KG5|CCD_CROSA	0	Full=Carotenoid 9,10(9',10')-cleavage dioxygenase		yes	monomorphe			monomorphe			[I/D]	ATGCTTGATCCAGTTCCTATAACACTTCCCAAACCTGTCATGATGCATGACTTTGCCATAACTGATAACTATGCAATCTTCATGGATCTTCCTCTCTATT[-/T]TTCTCCAAAGGATATGGTAAAAGGTGGACTCATCATGTCTTATGATACTACAGAGAAAGCTCGTTTYGGTATATTGCCCCGATATGCCAAAGATGATCTTCA	0.935
AL750565-765	AL750565	sp|O65572|CCD1_ARATH	6e-14	Carotenoid 9,10(9',10')-cleavage dioxygenase 1 (EC 1.14.99.n4) (AtCCD1) (Neoxanthin cleavage enzyme NC1) (AtNCED1)	CCD1 NC1 NCED1 At3g63520 MAA21_150	sp|O65572|CCD1_ARATH	6e-14	Full=Carotenoid 9,10(9',10')-cleavage dioxygenase 1	sp|Q84KG5|CCD_CROSA	0	Full=Carotenoid 9,10(9',10')-cleavage dioxygenase	501311635	yes							[T/G]	TGCAAACTCTTGGGCTAATGGATTACGATAATAAATTAGCACACTCCTTCACTGCACATCCAAAGGTTGACCCTGTTACAGGGGAGATGTTTACATTTGG[T/G]TNATCAACACAAGCCTCCCTATTTAACTTACCGGGTTGTTACAAAGGAGGGAATAATGCTTGATCCAGTTCCTATAACACTTCCCAAACCTGTCATGATG	0.9
AL750566-185	AL750566								sp|Q8AVJ2|L14AB_XENLA	5e-24	Full=Protein LSM14 homolog A-B	530865643	yes							[T/C]	TATAAGCATAAGGCYCAAGTTAGATSKGAAAGCAAAGTAGAGCAAACGATAATATCATCAGTGCAGGCAACGACGCAGAAGAAATGGGGGAGCCGAGCAG[T/C]AGTAGCGGTASTGGGAGTGGTAATGGTGGTTCTGCCACCGGCACRACAGCAGATTCATACATTGGCAGTCTCATCAGCTTGACATCAAAGAGCGAAATAC	0.915
AL750566-230	AL750566					sp|Q9YH12|LSM14_PLEWA	7e-08	Full=Protein LSM14 homolog	sp|Q8AVJ2|L14AB_XENLA	5e-24	Full=Protein LSM14 homolog A-B	501311637	yes	monomorphe			polymorphe	1:1	LG4M	[T/C]	ACGATAATATCATCAGTGCAGGCAACGACGCAGAAGAAATGGGGGAGCCGAGCAGYAGTAGCGGTASTGGGAGTGGTAATGGTGGTTCTGCCACCGGCAC[A/G]ACAGCAGATTCATACATTGGCAGTCTCATCAGCTTGACATCAAAGAGCGAAATACGTTATGAGGGCATTCTTTACACCATCGACACCCAAAACTCCAACA	1
AL750567-46	AL750567					sp|P27471|KLRBA_RAT	7.2	Full=Killer cell lectin-like receptor subfamily B member 1A	sp|Q9T043|RL142_ARATH	3e-63	Full=60S ribosomal protein L14-2		yes	monomorphe			monomorphe			[C/G]	AGCGTCCTGAAGGCCTTAAGGATTTCTCAGTTTGCTCTGGKAAGG[C/G]ACAGGCATCTGGCGGAGCGCAAGGAGTAGAGGAGCATTTCTCAGTTTGCTCTGTAGGCCACAGGCATCTGGTGGAGCGCAAGGAGTAGAGGAGTGCGGAG	0.877
AL750570-155	AL750570								sp|P54106|ICLN_XENLA	4e-04	Full=Methylosome subunit pICln	501311639	yes	monomorphe			polymorphe	1:2:1	LG2	[T/C]	TTCCRACCATATTTTTTTATCTTGAACTRCATCRATACAGCTCTACAGGGTTTTGCAAGGGTTTTATACAGTAGTAACCTTGAACTGGTGTGCCTTCTTG[T/C]KTCTTAAAAATGGGCTTGACTGCCATTACGGAGCGGGAAGGAGAACCTCATTTGGATACAGAGAACGGTGAAGAAACAAGACATGTACAGCCGCAGACTG	1
AL750570-156	AL750570								sp|P54106|ICLN_XENLA	4e-04	Full=Methylosome subunit pICln	501311641	yes	monomorphe			polymorphe	1:2:1		[A/C]	TCCRACCATATTTTTTTATCTTGAACTRCATCRATACAGCTCTACAGGGTTTTGCAAGGGTTTTATACAGTAGTAACCTTGAACTGGTGTGCCTTCTTGY[T/G]TCTTAAAAATGGGCTTGACTGCCATTACGGAGCGGGAAGGAGAACCTCATTTGGATACAGAGAACGGTGAAGAAACAAGACATGTACAGCCGCAGACTGC	0.996
AL750570-88	AL750570								sp|P54106|ICLN_XENLA	4e-04	Full=Methylosome subunit pICln	501311643	yes	monomorphe			polymorphe	1:2:1		[T/C]	GTGGGKCAAAGACATTCAAAGTTGGGCGATTTTAAGRCTCATATTCTTCAAAGTTTCCRACCATATTTTTTTATCTTGAACTRCATC[A/G]ATACAGCTCTACAGGGTTTTGCAAGGGTTTTATACAGTAGTAACCTTGAACTGGTGTGCCTTCTTGYKTCTTAAAAATGGGCTTGACTGCCATTACGGAG	0.988
AL750570-930	AL750570								sp|P54106|ICLN_XENLA	4e-04	Full=Methylosome subunit pICln	501311645	yes	monomorphe			polymorphe	1:2:1		[A/C]	TGAGGATGCATTGGAGCCAGAAGATGAAGTACAAAGATCCAGGACTTAAAATCGAGAATTATCTAACATGTTGAAAATCAGATAAGCTTTGAACACACCG[A/C]GGATNKTTTNGCAGTACATGGAAGGCTTCATTTGTTCCTCAATACGGCAGTTCCAAAATTGTTAACTTATCTGTAATTATATGTGGTCTGTAATAACCTG	0.935
AL750574-1158	AL750574												yes	monomorphe			monomorphe			[I/D]	GGKBYCCNSSAGSCNTTCATCGTCATGAGAAGTTAGCAATTGCTGTGTCAAAATCTCTACGCAGTCACTCTCTCCATGAGACAAATACAGATGGCCGTTT[-/T]CACGTCCGGACTAGAACATATCTAGATGGTTCTATTCTCAAAGAAGAAATGGAGCGTTCTGCAGATGTTCTGGCAGCTGGCTTGCTTGAAGCTGCAGATCCT	1
AL750574-1276	AL750574												yes							[A/T]	ATATCTAGATGGTTCTATTCTCAAAGAAGAAATGGAGCGTTCTGCAGATGTTCTGGCAGCTGGCTTGCTTGAAGCTGCAGATCCTTCTCTTTCAAGTACA[A/T]TTTTCCTACGGCAGACGTGGATGTCAGAGTCAACTGATTCTGAGGATTCTGTTATAAAACCTAGACCTATTTGGGTAACTTACAGCTCCAAATATGGTAA	1
AL750578-1296	AL750578								sp|P32260|CYSKP_SPIOL	3e-110	Full=Cysteine synthase, chloroplastic/chromoplastic	501311647	yes	monomorphe			monomorphe			[T/C]	GCATAGCAGATACCTCTTTNGATCGACTAAACAAGACAAACGAACTTGTATGTGAGCATACATGCATGCATCTTGAGTGCGTGCATATAGAGTGGCACAT[T/C]TGTTACCTTTNAGTCCGTTCTAAMCYTNAAAACRTTGCAGATTAYTACAGTTGAGTGTGTGTATAATANTACAGTAGCATATATTTATATTTTATCTATT	1
AL750578-640	AL750578					sp|P0A1E3|CYSK_SALTY	7e-04	Full=Cysteine synthase A	sp|P32260|CYSKP_SPIOL	3e-110	Full=Cysteine synthase, chloroplastic/chromoplastic		yes							[T/C]	CAATACTGAAAAAGATTGAAGAGTTAAGGGAAACCATTCCCAATGTGCATATGTTGGATCAACTTAGCAATCCTGCTAATCCTGATGCACACTTTCRAGG[A/G]ACAGGTCCCGAGATTTGGCAAGATACAGCAGGCAAATTGGACATATTTGTTTCAGGTTCTGGAACAGGAGGAACTATAACAGGGGTTGGGCGATATCTGA	1
AL750578-636	AL750578					sp|P0A1E3|CYSK_SALTY	7e-04	Full=Cysteine synthase A	sp|P32260|CYSKP_SPIOL	3e-110	Full=Cysteine synthase, chloroplastic/chromoplastic	501311649	yes	monomorphe			monomorphe			[A/G]	MCCACAATACTGAAAAAGATTGAAGAGTTAAGGGAAACCATTCCCAATGTGCATATGTTGGATCAACTTAGCAATCCTGCTAATCCTGATGCACACTTTC[A/G]AGGRACAGGTCCCGAGATTTGGCAAGATACAGCAGGCAAATTGGACATATTTGTTTCAGGTTCTGGAACAGGAGGAACTATAACAGGGGTTGGGCGATAT	1
AL750582-592	AL750582	sp|Q38799|ODPB_ARATH	6e-12	Pyruvate dehydrogenase E1 component subunit beta, mitochondrial (PDHE1-B) (EC 1.2.4.1)	PDH2 At5g50850 K16E14.1	sp|P52904|ODPB_PEA	1e-21	Full=Pyruvate dehydrogenase E1 component subunit beta, mitochondrial	sp|Q38799|ODPB_ARATH	0	Full=Pyruvate dehydrogenase E1 component subunit beta, mitochondrial		no								AGCATATAAGATATCAAAAGGCCTTTTGCAGAAGTTTGGACCTGACAGGGTTCTAGACACCCCAANTCACTGAGGCGGGTTTTACTGGAATTGCTGTGGG[T/C]GCAGCATACTATGGGCTACGACCAATTGTGGAGTTCATGACCTTTAATTTTGCCATGCAGGCTATTGATCAAATAATAAATTCTGCAGCCAAGACATATT	1
AL750582-244	AL750582								sp|Q38799|ODPB_ARATH	0	Full=Pyruvate dehydrogenase E1 component subunit beta, mitochondrial		yes							[T/C]	ACTCTTTGTCTGACCCGACTTCCTTTTTCTGTGAGTTCTGTGGTTCCTGCGTCGGACGCAAATCGGCCATTGACAGTGTTATTCAATCTTCTCAGTTAAA[T/C]TCTAAGAAGAGAAGATGTGGGGTGCTTTGCGGCNAAAAATCTGGCATGACAACTCTTTTTTCTTCATTGAGACATGGTCAAGTTTTGGAGAGGTTGGTGC	1
AL750582-1585	AL750582								sp|Q38799|ODPB_ARATH	0	Full=Pyruvate dehydrogenase E1 component subunit beta, mitochondrial		yes	monomorphe			monomorphe			[I/D]	CACATGGCAAGCTCNATTTTTAACTTTNGTTTATGTTAAGATTGWYGGCACTGTCTATTTTAGTGCCCGCGAAGGTCACATGGAGAGAGGGCTTGTTTTT[-/T]CTGGAGTTRGRAAAANGTATGTTCATTCTACATGTTTTCCATGAGTCCAGTGATTAGAATCGATCCTTGTTTGGTTCAGCTTCAATATTATGCACTATTATT	0.996
AL750586-596	AL750586					sp|Q7XI08|XB34_ORYSJ	4e-17	Full=Probable E3 ubiquitin-protein ligase XBOS34	sp|Q7XI08|XB34_ORYSJ	7e-97	Full=Probable E3 ubiquitin-protein ligase XBOS34		yes	monomorphe			monomorphe			[I/D]	GACCTGGCTTCTTGGAAGCATTAGCACCTCAGTGGCTATCAAAAAAANTCTGGSCNGTGGTGTTACCTTCCATATCACACAATCCAAGGAGGCCTCCAAA[-/A]TTTGAGCTTGCCATTTATCCAACACCAAAGGTTTCTCGACCACGGACAATTATTTCACTATCGAAAGTTGAAATTGAAGAACCCAAGTTTGATTTGCCAGAT	0.8
AL750591-626	AL750591	sp|Q8LG58|XTH16_ARATH	1e-05	Probable xyloglucan endotransglucosylase/hydrolase protein 16 (At-XTH16) (XTH-16) (EC 2.4.1.207)	XTH16 At3g23730 MYM9.11	sp|Q8LG58|XTH16_ARATH	1e-05	Full=Probable xyloglucan endotransglucosylase/hydrolase protein 16	sp|Q38857|XTH22_ARATH	5e-79	Full=Xyloglucan endotransglucosylase/hydrolase protein 22		yes	monomorphe						[A/C]	CATGATCTACGATTACTGTGGAGACACCAAAAGATTCCCACAGGGACCGCCTCCCGAATGCAAATGAACCCTCAATTCAATTCCATTCCATTGAATTCAG[A/C]GAATGAATTCTTCTGGATACCTGACCCTTCCACCCATTCTTTCCTATTACATGATCTATTCTTTCAWTMTTTTTCAGRCACACATGAYCTATTCTTTCAT	1
AL750591-840	AL750591								sp|Q38857|XTH22_ARATH	5e-79	Full=Xyloglucan endotransglucosylase/hydrolase protein 22	501311651	yes	monomorphe			polymorphe	1:1	LG8F	[T/A]	CACAGAAAAAKAAACTTTCRATTATTCTTTCCTATTACATCTATTCTTTCATTCTTTGTCAGAAACACACAAACAGAAACGCATGTAACACAATCAATTC[A/T]TTTTGGGTACTGGTAATACAAARTCGAGCTCGAGATTCTTTTGATGAT	0.935
AL750594-136	AL750594					sp|O81187|GLRX_VERFO	2.8	Full=Glutaredoxin	sp|P55143|GLRX_RICCO	8e-50	Full=Glutaredoxin		yes	monomorphe			monomorphe			[C/G]	SAAGGAAAGTAAGGCCCGTACGAATTTCCTATTTGGCCTCGGATATTTTTGCTCCGCTCTCCYYTTTKKNRAGGCSSGNAGGGATAGCAAGGCAGGGNKG[C/G]ATCAATTTTATGGGCTTATCGGCCAGCAAGAATCCGAAGATTGTAGAAATGGCGATGGCTAAAGCGAAGGAGATCGTTTCCTCTAATTCTGTTGTGGTTT	1
AL750594-36	AL750594								sp|P55143|GLRX_RICCO	8e-50	Full=Glutaredoxin		yes	monomorphe			monomorphe			[C/G]	GGTCKKATACTGCGKSAGGCAGAGRSGTGGRANGG[C/G]AAGGAAAGTAAGGCCCGTACGAATTTCCTATTTGGCCTCGGATATTTTTGCTCCGCTCTCCYYTTTKKNRAGGCSSGNAGGGATAGCAAGGCAGGGNKGS	1
AL750595-740	AL750595								sp|Q9SU79|PAO5_ARATH	4e-66	Full=Probable polyamine oxidase 5		yes	monomorphe			monomorphe			[I/D]	CAGAACCAGATCGCCAAAGATGCCGTTGAATTGGCCCCAAGAAACGAAGATGGCAGACTTAGCATTGGCGCGTTCGTGCGTCAGGGATTGGAGTCCTTTT[-/T]GGGCCGATCAAGAAAATGGANTTGGAGTCCTTTTGCGCCGTTCAAGAAAATGATCCTGAACCTGCATATGCAAGAAATGGGAACGCATTNCACTGCTAACCG	0.915
AL750597-1117	AL750597								sp|Q9LSX7|PEX22_ARATH	3e-62	Full=Peroxisome biogenesis protein 22		no								GCATTTGTATTCTCTAGTGTTGNCTGTTTTGGAAATTAGTCTAAGAATTCATTGTTTTTAACGTCTNCGTCTTTGACCTGGGNTTWAAAGTATCGAGGGA[A/T]TTTTCTTCTATTAATAATGCATCTTGTAAGCATGTATTGTGAATGCACTTCTAACTGAATC	0.813
AL750597-28	AL750597								sp|Q9LSX7|PEX22_ARATH	3e-62	Full=Peroxisome biogenesis protein 22		no								ATAGTCTGATACCAAAGTGCAAAGAGG[C/G]GCAAATTGAGAAGGGAATTGTGAAAACTAACGGGATTGAGATCGAGGGTGGGATCTACCTTTTGGGNTGATGGGTGATTCCCTGAGGGAGGCTCTCGTCG	1
AL750599-134	AL750599								sp|Q9M4C4|PFD4_AVEFA	2e-49	Full=Probable prefoldin subunit 4	501311653	yes	polymorphe	1:2:1	LG10	monomorphe			[T/C]	TTTTCCAACGCGACTTCCCCTCCGAGCAAGCTATTNCTAAATCTGGAATTGCTTGAAAGCACATTTTTCTGTGTGCAATATACAGGGATAAGTCTCAGAG[T/C]GAGGGCTTCTGTTCTTGGCTCTAGTATTTATCMGATTACTGGGTCTCCAGGAATACCCGACAGGCCAAANGGCAACATGCAACAGGGTGGAGCAGGTGAT	1
AL750601-25	AL750601								sp|Q920Q6|MSI2H_MOUSE	7e-24	Full=RNA-binding protein Musashi homolog 2		yes	monomorphe			monomorphe			[A/C]	ACATGATATCGGAAGAGAASSRRG[T/G]ACTACGTTTCAGTGTTGCCTTCTATTCATATCCAAGAGGGAGCTTCAAGTGTTGTTCAGAAGCAGAGAGTCATCAGCTCATATTTTGTTGATTTCAGACG	1
AL750601-1612	AL750601								sp|Q920Q6|MSI2H_MOUSE	7e-24	Full=RNA-binding protein Musashi homolog 2		yes	monomorphe			monomorphe			[I/D]	TTGTCCTTACNGTTGGTGGTGAGGATTGGTTCGAACTGTTTACTATCGCTACAGTTCAAATTTTGCAGTTGTAGGGTCCGTTCTGATTTCAAACTTTAAA[-/A]GCAATATTAATGGTATTTAATGTTT	0.748
AL750605-373	AL750605					sp|A8X482|HKE42_CAEBR	2	Full=Histidine-rich membrane protein KE4 homolog 2	sp|A8X482|HKE42_CAEBR	8.9	Full=Histidine-rich membrane protein KE4 homolog 2		yes							[T/C]	ATTACGATCCTGCCCCGCCTCGAGGATCATATGGCCGTGTCTCACAGCATGAATATCCTCCTCGTCATGGTCATGGCAGCCACACCTACGAAGAACGTGT[A/G]GAATATGAGGTGTCTGATGAAGAAGATGGTTACGAGGAGGGATATAGGCAGCAAGCCATACCCTACAACAAAANGCCTNCAACAATACTATAGGCGCGAT	1
AL750605-511	AL750605								sp|A8X482|HKE42_CAEBR	8.9	Full=Histidine-rich membrane protein KE4 homolog 2		yes	monomorphe			monomorphe			[D/I]	AGGGATATAGGCAGCAAGCCATACCCTACAACAAAANGCCTNCAACAATACTATAGGCGCGATACATATGTTGTTGATCAACCACCACCTCCTCCTCCCC[-/C]ACGTCGTCGTCCACACAGCAACTACTACGTTAGGGATGAGTATGTCCAGTACTAAGTCTAGGTTATAATTGGACTAWTAKAGATACTTATGCACCAATGGGN	0.949
AL750605-588	AL750605								sp|A8X482|HKE42_CAEBR	8.9	Full=Histidine-rich membrane protein KE4 homolog 2	501311655	yes							[T/A]	TCAACCACCACCTCCTCCTCCCCNACGTCGTCGTCCACACAGCAACTACTACGTTAGGGATGAGTATGTCCAGTACTAAGTCTAGGTTATAATTGGACTA[A/T]TAKAGATACTTATGCACCAATGGGNTTGCCTACTTGTAGCTAAATAAANTATTGAGCTATCYTTAAAACTATCCAKAAGTAATAGCTCAATATGAATAAA	0.988
AL750612-1280	AL750612								sp|P95862|DLHH_SULSO	0.15	Full=Putative carboxymethylenebutenolidase	501311657	yes	polymorphe	1:2:1	LG4	monomorphe			[T/C]	TTAWTACTAGATGGTNMAAAMWCTATTNRAAACTATAAAANTGAATATGGTGCTAGACTTTGTGAGGCAAAGAACAATGCCAATCTCTCTGTGATCTCAA[T/C]TTAATTATGACTATTTACTACATCTATTGCTAGTCCCAAGGTAATAATTCTTGATATTCCTTTGGCATAATG	1
AL750612-172	AL750612								sp|P95862|DLHH_SULSO	0.15	Full=Putative carboxymethylenebutenolidase	501311659	yes	polymorphe	1:2:1	LG4	monomorphe			[A/G]	GATAAAGAAAGAAAGCTCATGTTGACTTKRGGGGCTTTCGTTGCCAATAAGCTATCCAAACCCTCTGCATTCGGTTTTGTATCTGCACGTAATCTTCCTC[A/G]TTCACAGTCCAGCGGTCGTCCATCACTCACTCCACTGCGCGCAATGGCGTCTTCTGCCGCTGCCGAGTTTCAGAAAATTGAAATTCAGCGAGACGATACT	1
AL750612-870	AL750612								sp|P95862|DLHH_SULSO	0.15	Full=Putative carboxymethylenebutenolidase	501311661	yes	polymorphe	1:2:1	LG4	monomorphe			[A/G]	ATCAGGAGTGCCGTATGAGGTTCATATTTACCCTGGAAATGGTCATGCGTTTATGAATTCTTCTCATGAAGCTGTCGAGCGCAAAAAGAATCTAGGATTT[A/G]CTGAGCATGACCAGACAGCAGTTGAGTTGGCATGGTCTCGATTTCGTTNTTGGATGAAAAAWWANTTGTGGAATTGAAATGAGATCATTGAATATTAGGA	0.965
AL750614-1089	AL750614								sp|Q5BBC6|CHO2_EMENI	7.4	Full=Phosphatidylethanolamine N-methyltransferase		yes	monomorphe			monomorphe			[I/D]	CCCTCAATATGGAAATGACTATAAGGAACCCAAGCATGGACATCACCATCACCACCGCAAATATTCTGATGAATGATGTGAATAGCTAATGTTTTACTCA[-/A]CGAGTAAAACTTAACCANKNGGCATTGTCGTGCATACTCCAATAAGATTTCCTTTNAGCGCGGGAAATCCACTGCAATATTATAAATGCTANTTTWWTAATA	0.935
AL750614-1186	AL750614								sp|Q5BBC6|CHO2_EMENI	7.4	Full=Phosphatidylethanolamine N-methyltransferase		no								TCANCGAGTAAAACTTAACCANKNGGCATTGTCGTGCATACTCCAATAAGATTTCCTTTNAGCGCGGGAAATCCACTGCAATATTATAAATGCTANTTTW[A/T]TAATATGTTGCTGATAAACTGGATGACTTGGGTATAAATTTCAATGGATATACTTACTACATATCACTTTAATGTTTAATATATAGCTAATAARGTATTG	0.858
AL750615-2015	AL750615								sp|Q99020|ROAA_MOUSE	1e-36	Full=Heterogeneous nuclear ribonucleoprotein A/B		yes	monomorphe			monomorphe			[T/C]	GCATTTCTGCCCACTTACAGAGTTTAGTTACTATGGTTTAACTTCTAAACAATTATTGTAAGGCAAAATTGAGATCAGAATCTTGGGTTACACTGCTTTT[T/C]CATTCTTTGTTTTYNAGTTATGAATTTAAGATTACTGGTGTGCTGAAATTTGCAAATTCGTGTGAGAAATCTTGAGATTATAATTATTT	0.899
AL750615-248	AL750615								sp|Q99020|ROAA_MOUSE	1e-36	Full=Heterogeneous nuclear ribonucleoprotein A/B		no								CTTGTATATCACATACTGGTCGTTTGTCTCATATTGCTATCTCTCTTGTAGGCCTCATTCTTTGTCCTTTGATCTGACGCTTTGAAGCTTTTCTTCCATT[A/T]ANTTTTTTCCCTTTTTAATAAACTCGGGGCATTGAAAAGGAAGCCATGGATACAGAGCAGGGAAAGGTCTTCATTGGAGGCATATCGTGGGAGACCACGG	1
AL750615-1642	AL750615								sp|Q99020|ROAA_MOUSE	1e-36	Full=Heterogeneous nuclear ribonucleoprotein A/B		yes	monomorphe			monomorphe			[I/D]	AGAGTTTCTGATGCAAGGTTTAGGCCATACCCGGCATCTGCGGATCGTGCTAGCTGATTGCAATTTGGTATACTCTTTCCTTCAGGCCCTGCTTAAAGAA[-/A]GATCAATTCAAGAACTCTTGCAATCGTGTACCTTTTTNGTGTTCCCTTCAACCATKKTTTTNTYCYTTTCCTTTCGGTGGTGCCACCTAATATCATTGCAGG	1
AL750615-1708	AL750615								sp|Q99020|ROAA_MOUSE	1e-36	Full=Heterogeneous nuclear ribonucleoprotein A/B		yes	monomorphe			monomorphe			[A/G]	GGTATACTCTTTCCTTCAGGCCCTGCTTAAAGAANGATCAATTCAAGAACTCTTGCAATCGTGTACCTTTTTNGTGTTCCCTTCAACCATKKTTTTNTYC[T/C]TTTCCTTTCGGTGGTGCCACCTAATATCATTGCAGGATGTTGGCTTTGAGGAGAGCTTGCCTAAATCTTTNGSSGGTGAGCTTTNACTATGGCAACCTTG	1
AL750623-560	AL750623	sp|Q9ZRD6|YKT61_ARATH	1e-24	VAMP-like protein YKT61 (AtYKT61) (Geranylgeranylated protein 1) (AtGP1)	YKT61 At5g58060 K21L19.5 K21L19_40	sp|Q9ZRD6|YKT61_ARATH	1e-24	Full=VAMP-like protein YKT61	sp|Q9ZRD6|YKT61_ARATH	5e-97	Full=VAMP-like protein YKT61		yes							[T/C]	TGGATAACCACTATCCTGTGCGCAGTGCTTTTYYNGTTATCAACAAGGTGCTGGATGAATACCAACAGAACTTTGGTGATTCCTGGAGGACTGTTCAGTC[A/G]GATGCAAACCAATCTTGGCCCTACTTAAACGATGCTTTGACTAAATTTCAGGATCCAGCAGAGGCGGATAAACTCCTGAAGATCCAGAGAGACTTGGATG	0.988
AL750631-340	AL750631												yes							[T/A]	AAAACCCACATAAGCATGTATCWTTCAAGCAACGAACAATTGCCTATATGCAGCCCTTTACACTGGATGTCTTCATATCAAAGCGCTTTGTTAGTGCATC[A/T]ATTACMCACAGGGTCACGAGCAAGCAGGTGGCAGTTGCAGGTACAAATTCTAAAGACATAAAAGCTGCATTGAGGTCTAAGTCAGATATTCCTGCTTGTT	1
AL750631-346	AL750631												yes							[T/G]	CACATAAGCATGTATCWTTCAAGCAACGAACAATTGCCTATATGCAGCCCTTTACACTGGATGTCTTCATATCAAAGCGCTTTGTTAGTGCATCWATTAC[A/C]CACAGGGTCACGAGCAAGCAGGTGGCAGTTGCAGGTACAAATTCTAAAGACATAAAAGCTGCATTGAGGTCTAAGTCAGATATTCCTGCTTGTTTGGCAR	0.976
AL750631-190	AL750631												yes							[A/G]	GCAGAAATCATTTAGATGTCTTTTCTGTCCTTGCAAGAGAGTTCCACAGTGGAAAGGAATTATGTGGACCTAGAAGCTTTTTTGGCGTGGAGGATTTTGT[A/G]GATGATGACAACACTAAACCATACACATATAGGAAGGAGAAAATATCAAAAAACCCACATAAGCATGTATCWTTCAAGCAACGAACAATTGCCTATATGC	1
AL750633-732	AL750633					sp|P46281|CAHX_FLAPR	1e-07	Full=Carbonic anhydrase	sp|P46511|CAHX_FLABR	6e-71	Full=Carbonic anhydrase		yes	monomorphe			monomorphe			[A/G]	ACATTTCAGGAACTAGTGCTGCATTGGAATTTGCTGTTCTCTCTCTCAAGGTCGAGCATATATTAGTTATTGGTCACAGTCGTTGTGGAGGAATTAGGGC[A/G]CTTATGTCAATCCCAGATGAAGGAACAATTTCAAGTGAATTCATTGAAAGATGGGTGACAACAGCAAATGATGCACGCTTGCGCACAAAAGCTGTTGCTG	1
AL750633-188	AL750633								sp|P46511|CAHX_FLABR	6e-71	Full=Carbonic anhydrase		yes	monomorphe			monomorphe			[I/D]	TACTGCGYACGCAGTCAACACTCTTYATGCAATCGGATACTCAGCTTGCTAATTCTTCTTATTGTCATTCAATGCCACTCCGGACTAAGCTAAAGCTTTT[-/T]ATCAACTGTCCCAGACGAAGACCAGCGTCAAAGACGGAGATCCGAGCGTCCTTGAGAGTGCAGACTGCTGATGACCTCTTCGACGAGACGCACAGGCGGTTC	0.976
AL750638-151	AL750638												yes	monomorphe			monomorphe			[A/G]	AATCCGATATCCCGTGCAAGTCCATGTACTTAGACGCCAAAATCCTTCTCCCCTCAATTCANATTGTAAGTTGTATTTTGGCACGATTCCGTGTAACGTT[T/C]CATTGCGAACCCAGGGAACCAAGATCGCCTCCGTGGTGTTATGATTATCATCAAGGGTAGAGACAAATTAGTTTTCCATTTCCATGAACATTCTGCAGCG	0.976
AL750642-55	AL750642								sp|P00074|CYC_GINBI	1e-67	Full=Cytochrome c		yes	monomorphe			monomorphe			[A/C]	GGACCCACGGCATGGAGGNAGGGTTTATAATTAACCATTTAGTTGTTTTTSKSG[T/G]GGAGAAAGATAGTGGTGCGTGTGTTTGCCGTGCAGAGGATCGATAGATCGWYTCAATCAATCAAAGYATCAATAACATTAATCAATGGCGACCTTCTCGG	0.949
AL750648-1910	AL750648								sp|Q8K0V4|CNOT3_MOUSE	6e-42	Full=CCR4-NOT transcription complex subunit 3		yes							[D/I]	GATTCCAACAATGAAACAACTTCTAATTCTGGGATTTTAAGGAATTTCGTAAATGAAGATGACCTAAAGAATTCATATACGTTTGATGTGCCTGTTGGGG[-/G]TCCTGGTTCTTTACTAGAGCTTAGTCAACTTTCAAAAGATGCAGATCTGGCTCCAGGCCAACCAGTTCATCCTGTGCAGTCTTCACTTGGGCATGGTGTTAT	1
AL750648-2031	AL750648								sp|Q8K0V4|CNOT3_MOUSE	6e-42	Full=CCR4-NOT transcription complex subunit 3	501311663	yes				monomorphe			[A/G]	TTAGTCAACTTTCAAAAGATGCAGATCTGGCTCCAGGCCAACCAGTTCATCCTGTGCAGTCTTCACTTGGGCATGGTGTTATTGGACGGAGAAGTGGTTC[T/C]GATCTTGGTGCAATTGGTGATAATCTAGTAGGTTCGATTGGGAGCCCTGGAGGAGTGCATGATCACATTTATAGTCACCAGATGCTTGAATCATCATATC	0.996
AL750648-454	AL750648								sp|Q8K0V4|CNOT3_MOUSE	6e-42	Full=CCR4-NOT transcription complex subunit 3		yes	monomorphe			monomorphe			[D/I]	CAGACTGATTTTGAAGAATTTGAGGACGTAGATGATCTATACAACACAATGCCCTTAGATAAGGTGGAGGGATTAGAAGATTTGGTTACAATAGTTCCCC[-/C]TGCAGTTGTTGTCAAGGAGARGGCAGCTGCAGGTGCTCCAACTGTGAATGGCACTTCTTTGAAAGTTTCCATTGCATCCCCTGCAACCCAACCAACGGGTTC	1
AL750648-475	AL750648								sp|Q8K0V4|CNOT3_MOUSE	6e-42	Full=CCR4-NOT transcription complex subunit 3		yes	monomorphe			monomorphe			[T/C]	GAGGACGTAGATGATCTATACAACACAATGCCCTTAGATAAGGTGGAGGGATTAGAAGATTTGGTTACAATAGTTCCCCNTGCAGTTGTTGTCAAGGAGA[A/G]GGCAGCTGCAGGTGCTCCAACTGTGAATGGCACTTCTTTGAAAGTTTCCATTGCATCCCCTGCAACCCAACCAACGGGTTCTCCAAGTTCAGTTACTCCA	0.976
AL750648-2275	AL750648					sp|O13870|NOT3_SCHPO	2e-10	Full=General negative regulator of transcription subunit 3	sp|Q8K0V4|CNOT3_MOUSE	6e-42	Full=CCR4-NOT transcription complex subunit 3	530865997	yes	monomorphe			monomorphe			[T/C]	TGTGCCGAGGCATCCTGCTGTAACACCTGCTAGCTATCCCCAAACACAAGCTCCAATTATTGATAATCCTGTCTTTTGGGACCGCTTGGACCCAGATGCC[T/C]TATTTTTTGCTTTCTACTACCAGCAAAATACATATCAACAGTATTTAGCAGCAAGAGAATTGAAGAAACAATCCTGGAGATACCATCGAAAATATAACAC	0.996
AL750651-377	AL750651											530866189	yes	monomorphe			monomorphe			[T/C]	ATGCCACAGGCTTNGTAAAATGACAGTATNCTTTTCTTNGTTCATACCCTAGCATCAATATTTTCATTCTNATGCAAGTATGTTGCATCTGAAGTCTACC[A/G]TGATCTTTACAAATGAAGTATTCAACTCTGTGAATCGCTGTGGCTTTGGTTCTGCAATTCTTATATGAGTAAGTTGCATCTGAAGTCTGCCATGATCCTT	0.988
AL750653-82	AL750653	sp|P49637|R27A3_ARATH	1e-13	60S ribosomal protein L27a-3	RPL27AC At1g70600 F24J13.17 F5A18.22	sp|P49637|R27A3_ARATH	1e-13	Full=60S ribosomal protein L27a-3	sp|P49637|R27A3_ARATH	3e-80	Full=60S ribosomal protein L27a-3	501311665	yes	polymorphe	1:2:1	LG3	polymorphe	1:1	LG3F	[T/G]	MARYSSTAYAATCRACNCNGARTAMANKSKSKATTGGNKGGGAGRACGANAGAGGSGGARGCGAAGAAGAGGAAGGAGAGG[A/C]CGAGCAGGATGACGACCAGACTGAAGAAGAACAGGAAGAAGAGAGGGCATGTGAGCGCAGGCCACGGGCGTATCGGCAAGCACAGGAAGCATCCAGGTGG	0.949
AL750654-1506	AL750654								sp|Q9FVS6|KSG4_ARATH	0	Full=Shaggy-related protein kinase delta	501311667	yes	polymorphe	1:2:1	LG4	polymorphe	1:1	LG4F	[A/G]	GCCTATTGTGTGATTTGRANGGTTCGATGAAAANATAANGATTTCCTCACTCGTTTCTAGCTCGTCTAGATAACTGAGTGGTGCCTAGCAGATTTGTCGC[A/G]TCCTCTCTGCTCACATTTTCAACAGATGGGCCATGTGAGATGTGCATCCTAGCAGCTKGNTTTKGTATTCTGCTAGTTTNGCAAGTRRAANAANTTCTCT	0.996
AL750657-219	AL750657								sp|Q9SCY5|KINB2_ARATH	3e-82	Full=SNF1-related protein kinase regulatory subunit beta-2		yes							[T/C]	GATAACGTGGAGAAAGTTGTTTGAAGTCTATTGTAAAANTAATTTTTTAACATGAGAATTTGCCAATGAATCTCTTTAAGAACCTGTTTAAAAACTTGTC[T/C]RACACTCTCACTGTGTATGGTTTGCTAGATGTATATTCTACCTTACTGTGTTTTGGATGAGCCCTAAAGCTCAAATACCAGCCTGGGTATTCAACATGAC	0.899
AL750657-220	AL750657								sp|Q9SCY5|KINB2_ARATH	3e-82	Full=SNF1-related protein kinase regulatory subunit beta-2	501311669	yes	monomorphe			monomorphe			[T/C]	ATAACGTGGAGAAAGTTGTTTGAAGTCTATTGTAAAANTAATTTTTTAACATGAGAATTTGCCAATGAATCTCTTTAAGAACCTGTTTAAAAACTTGTCY[A/G]ACACTCTCACTGTGTATGGTTTGCTAGATGTATATTCTACCTTACTGTGTTTTGGATGAGCCCTAAAGCTCAAATACCAGCCTGGGTATTCAACATGACC	0.988
AL750657-780	AL750657	sp|Q84VQ1|KINB1_ARATH	1e-12	SNF1-related protein kinase regulatory subunit beta-1 (AKIN subunit beta-1) (AKINB1) (AKINbeta1)	KINB1 At5g21170 T10F18.200	sp|Q84VQ1|KINB1_ARATH	1e-12	Full=SNF1-related protein kinase regulatory subunit beta-1	sp|Q9SCY5|KINB2_ARATH	3e-82	Full=SNF1-related protein kinase regulatory subunit beta-2		yes	monomorphe			monomorphe			[I/D]	TYCCCAGGTTCCTGTAGCTCCACTCCCAAATTCCACTGAAGGCGCACCTGTCCCAAACCATCCATGGACGTACAACTCATCTGCTTCTGAAGATCTTTTT[-/T]ATGAACGAGGCATTCCCACCATGATAACATGGAGCTACGGTGGCAATGATGTGGCAGTGGAAGGTTCTTGGGATAATTGGACCTCAAGAANGCCTTTGCACA	1
AL750660-1431	AL750660								sp|O48850|VA725_ARATH	2e-116	Full=Vesicle-associated membrane protein 725		yes	monomorphe			monomorphe			[T/A]	NGTTCTGAATATTCAGTGGNGCNAGAGACTCTGATTGCGTACAGCAACTTTAGTGTATTATATCAAGGTCATGCATTTGTTATTGTTCTTATCTTTAACG[A/T]ATTATTTTTTTAMCNATCTTAAATTTGACCTTGCTAGCTTATGTT	0.813
AL750663-226	AL750663								sp|Q0DWQ7|CCB12_ORYSJ	8e-22	Full=Cyclin-B1-2	501311673	yes	polymorphe	1:2:1	LG11	monomorphe			[T/G]	TAGGAGGTTTAGAGTTAGATTYCAGGAAGCCATGGATCCAGTACRGCAATCTCTTCCACACGAAATAGGAGGTATTACCGATGCATTGCGCTACGGACTT[T/G]CGGGGNTTAAGAGCGACATTCTTATATCGCATCCAGTTCAAGTTATTCARGAAAATGCTAAGAAGCAGCAAAGAGAAATGAAGAATAATATTCTTGMAAA	0.996
AL750663-89	AL750663								sp|Q0DWQ7|CCB12_ORYSJ	8e-22	Full=Cyclin-B1-2	501311675	yes	polymorphe	1:2:1	LG11	monomorphe			[A/G]	TTTTCTCATTATAGTMTTTATTTSKKGGGCAACAATTCTCCCCGAACTTCGACWAGAGAGAGAAGGNAAAATTGYGCAGAGAGTCCAT[T/C]AGAGGTTTCGCGTTCGATTCTAGGAGGCGGTTCGTGTAGGAGGTTTAGAGTTAGATTYCAGGAAGCCATGGATCCAGTACRGCAATCTCTTCCACACGAA	0.949
AL750663-147	AL750663								sp|Q0DWQ7|CCB12_ORYSJ	8e-22	Full=Cyclin-B1-2	501311671	yes	polymorphe	1:2:1	LG11	monomorphe			[T/C]	CTTCGACWAGAGAGAGAAGGNAAAATTGYGCAGAGAGTCCATYAGAGGTTTCGCGTTCGATTCTAGGAGGCGGTTCGTGTAGGAGGTTTAGAGTTAGATT[T/C]CAGGAAGCCATGGATCCAGTACRGCAATCTCTTCCACACGAAATAGGAGGTATTACCGATGCATTGCGCTACGGACTTKCGGGGNTTAAGAGCGACATTC	0.996
AL750663-170	AL750663								sp|Q0DWQ7|CCB12_ORYSJ	8e-22	Full=Cyclin-B1-2		no								AATTGYGCAGAGAGTCCATYAGAGGTTTCGCGTTCGATTCTAGGAGGCGGTTCGTGTAGGAGGTTTAGAGTTAGATTYCAGGAAGCCATGGATCCAGTAC[A/G]GCAATCTCTTCCACACGAAATAGGAGGTATTACCGATGCATTGCGCTACGGACTTKCGGGGNTTAAGAGCGACATTCTTATATCGCATCCAGTTCAAGTT	0.896
AL750665-1045	AL750665	sp|Q84L31|RD23C_ARATH	2e-11	Putative DNA repair protein RAD23-3 (RAD23-like protein 3) (AtRAD23-3)	RAD23-3 RAD23 At3g02540 F16B3.17	sp|Q84L31|RD23C_ARATH	2e-11	Full=Putative DNA repair protein RAD23-3	sp|Q84L31|RD23C_ARATH	3e-87	Full=Putative DNA repair protein RAD23-3		yes	monomorphe			monomorphe			[G/C]	GCTCCATTAGATCTTTTCCCACAGGGTCTACCCAATTTGGGAGCGGGAGCTGGAGCTGGAGCTGGAGTTGGTGCTGGCATTGGTGCTGGGGCTGGGATCG[C/G]GGCTGGTGCTGGGGCTCTTGACTTTCTACGGAACAACCCACAGTTCCAGGCTCTACGTACAATGGTCCAGGCCAACCCTCAAATATTGCAGCCAATGCTT	0.834
AL750665-388	AL750665	sp|Q84L31|RD23C_ARATH	2e-14	Putative DNA repair protein RAD23-3 (RAD23-like protein 3) (AtRAD23-3)	RAD23-3 RAD23 At3g02540 F16B3.17	sp|Q84L31|RD23C_ARATH	2e-14	Full=Putative DNA repair protein RAD23-3	sp|Q84L31|RD23C_ARATH	3e-87	Full=Putative DNA repair protein RAD23-3		yes							[I/D]	CAAATAGAGCAAATTCAAGGAGCACAGACTTACCCGAGTGAACAGCAGCTGGTGATTTATCAGGGCAAGGTGCTGAAGGATGAAAGCACTATTGAAGAAA[-/A]CAAAGTCAGTGAGAATACATTCCTTGTGGTTATGCTGTCTAAGACTAAAGCAACAACGGCTGGTGCCTCATCGACACAGGCCCAACCATCTGTTTCTGCATC	1
AL750669-563	AL750669								sp|P0CH30|RING1_GOSHI	3e-29	Full=E3 ubiquitin-protein ligase RING1		yes	monomorphe			monomorphe			[A/C]	CGTAAATAGATCGAAGGTCGTCTCTTTAAACCAGTGATTTGTAGAACTAGATTTTATTTNATTTTYNAATTTTNGKTTTWTATTGKACTTCTTTTTTCYK[T/G]CCGGATTCGCTTTGTCCATTTGTTAATACAAGTTGGATTTTACTTATTGTAATCTAATTATGTCTATTAATTAAATACNMMAAAACCAGACYTAGATTAT	0.935
AL750673-367	AL750673					sp|Q9CXA2|PRCM_MOUSE	7.3	Full=Probable proline racemase					yes	monomorphe			monomorphe			[T/C]	CCTTTTTTNAGGTAGTCTTTGCAATTTTNKCTTAGGACATTGTTTTCAGCTAGTCTTGGGGCATTCAGATTGTGTTCTGTGGACATGCATGGAAAGGCCC[T/C]YCCCAATCCAGTAGGGCAGGATCTTTCTATGCTTTTGTAAGTGCTGTCTTCTCCTATGTTACTCCGAACTTCCATGCCTTGGATTTTGGCTGGGGAATTG	0.976
AL750673-243	AL750673												yes	monomorphe			monomorphe			[A/C]	GAGGAGGAAGATGACGATGACGACGATGATGAGGAGGACGACGATGAGGAAGATGATGAAGAAGATGAAGATGATGATGAGGATGAAGAGCCTCCTGCCC[A/C]AAAARRANAAAATGAGATACTAGCCTTTTTTNAGGTAGTCTTTGCAATTTTNKCTTAGGACATTGTTTTCAGCTAGTCTTGGGGCATTCAGATTGTGTTC	1
AL750674-1217	AL750674								sp|P93508|CALR_RICCO	0	Full=Calreticulin		yes							[I/D]	AAGGATGCCGAAAAGGAAGCCTTTGACGAGGCAGAGAAAANGAAAGAAGAGGAGGAGAAAGAGAAAGAGCCTGATGATGAGGATACAGATGAGGAGGAGG[-/A]AAAATCTGATGACGAGGATGCAGATGAATTAGACAATGAACACAAAGAAGCAGACAAGAAAGAACATGAATTAGACAGTGAACACAAAGAAGAGGACAAGAA	0.965
AL750680-72	AL750680												no								SKGGAAAGGGTTGGCGAGACTCAGCTCGGGACTTGAGAATCGCTTTTCTTCTCTGTTAATTCATTACTTTT[-/T]CAACGTACCCTTGCGAGCGTTGCAGCGTTCAGACCTCCACGGAAACGTCTGTTTTNCGTAGCTGCCGTCATAGACGACCTMCTCGAGCTTCAATCCATTGAG	0.988
AL750684-333	AL750684												yes	monomorphe						[A/G]	AGGTACTTATCTTCAACTCTTCTGATGAGCTGAGGCGAGGGGAGCTAGCTCTCTGGGTGTGGAATGATGGCGAACAACATTGTGATGGGCAGATCATCAT[T/C]ATCCTCTAATGGGTTGTTTAAAGCTGATACAATCGGGCAGAGAATGATCGGCCTGATAGCCAATCTGTGCTTCGCCTTGTTCGTGATTGGAGTGGTGGTG	1
AL750684-2008	AL750684												yes							[A/T]	TGATACTGAAGTGTTCTTCAGAGGCAAAAGNCAGATCGACACATTTGGTGATCTCACCAAGGATTGCAAAGATGGCGCTGGTACTTGTTCATCTTGAAAG[A/T]GAATGCCGCAGTGCTAATGAAGTTGTCAACGGGTGCTGGATTTACAAAGCCTTTCTGCAAGGTTTTGTCCATTCATTTTGCATTCGATTCCTTTNAGAAG	1
AL750684-1563	AL750684												yes							[T/C]	AGCCGGATAACTACTGGTACCGAGTCTGCGAAGGCGAGATGGAGAATGTGATACAAAGGCCTTGGGATCTGATCTGGAAGTCTAGGAGGCTGATGGAGAT[T/C]GTCTCGGCGATCAGTACTAGAATGAACTGGGATTTNGATTCAGTTCATGTTGTTAGAGGGGAGAAGGCAAATAACAAAGATCTCTGGCCTAATCTAGRKC	0.996
AL750684-2189	AL750684												yes	monomorphe			monomorphe			[I/D]	CATTCGATTCCTTTNAGAAGGGAAGAATTTNAAGGCAAACAAGCAAGTGCATTTTCTGTTATGAGTAGCATATGTAGCATTGTGCCTAATTTCAGTTTTA[-/T]TTTTGTTATTNGACCTCTGAGAAGTGTTTCGCTCAGCATAGATTACTTCCAMGTAGATTCACAAGTGATGTTAGTCTTAAAACAGTATTTGGCAGAACAANT	0.858
AL750684-2355	AL750684												yes	monomorphe						[T/C]	TGATGTTAGTCTTAAAACAGTATTTGGCAGAACAANTCCAGAAGTTTGAATAAGTTTTAGTTGTCGAGACTGCAGATCACCAAGCAGATGTATTGTCTTA[T/C]TTGTAGTTCAGATTAATGATACAAAGAGTTGATTCAAGAGCATGCCATTCTATTTYTTTCGATTCGATGCCTATTGCTCTGAGTGATTTGTTAA	0.988
AL750692-263	AL750692								sp|Q0VD01|IMP4_BOVIN	2e-91	Full=U3 small nucleolar ribonucleoprotein protein IMP4	501311677	yes	polymorphe	1:2:1	LG7	polymorphe	1:1	LG7M	[T/G]	GGGCAGATTACAGATCAATGCTTCTGCTACTACCGCTTCAGCGCCACTCCAAAAAATTCATGCAATTCTCCGTGCTCGGAAGTTTTGTGTATTTTGTGTG[A/C]ACCCAGTGGTTCTCAACTCGGCTATAGCTCAAAACAGTATCTATTCACCACTCGTAGACAAGCGGCTCCGCTCCTTTCCTTATCAGTCGAGCGGCTTCGC	1
AL750692-399	AL750692								sp|Q0VD01|IMP4_BOVIN	2e-91	Full=U3 small nucleolar ribonucleoprotein protein IMP4		no								AGTATCTATTCACCACTCGTAGACAAGCGGCTCCGCTCCTTTCCTTATCAGTCGAGCGGCTTCGCACCTTTTGAAATCTGAAACTCTTCTTGCTATGGGG[T/C]CTATTTAACCTGACCTGCAGAAGTTGCCATTGCATCTGGACTATCTCTCGTATTAATTCTTCCCCTCATCTCACCTTCTTATTAGCCTTCTTTAGAGAGG	0.976
AL750694-510	AL750694					sp|Q9FID9|Y5389_ARATH	0.16	Full=Probable receptor-like protein kinase At5g38990	sp|Q9SCZ4|FERON_ARATH	5e-169	Full=Receptor-like protein kinase FERONIA	501311681	yes	monomorphe			polymorphe	1:1	LG5M	[A/G]	CCACATATTCCATCGCCGTTTCGCCGGGNSSNACAYTGGTTGAGGCTGTACTTCTACCCGTCCAACTACGGATCCTACCAGGCTACCGACGCGCTCTTCA[A/G]TGTTGAGGCTAATTCCTACACGCTTCTTCACAACTTCAGCTCTKGGCAGACGGCCGACGTCCTGAACATGGCCTCGTTGCTCTATGAATACTCCATCAAC	0.834
AL750694-554	AL750694	sp|Q9SR05|ANX1_ARATH	4e-04	Receptor-like protein kinase ANXUR1 (EC 2.7.11.1)	ANX1 At3g04690 F7O18.16	sp|Q9SR05|ANX1_ARATH	4e-04	Full=Receptor-like protein kinase ANXUR1	sp|Q9SCZ4|FERON_ARATH	5e-169	Full=Receptor-like protein kinase FERONIA	501311683	yes	monomorphe			polymorphe	1:1	LG5M	[A/C]	GCTGTACTTCTACCCGTCCAACTACGGATCCTACCAGGCTACCGACGCGCTCTTCARTGTTGAGGCTAATTCCTACACGCTTCTTCACAACTTCAGCTCT[T/G]GGCAGACGGCCGACGTCCTGAACATGGCCTCGTTGCTCTATGAATACTCCATCAACGTGACCTCCAACAAGTTGAACATCACATTTTCACCAGAGAACCC	0.834
AL750694-445	AL750694	sp|Q9SR05|ANX1_ARATH	2e-12	Receptor-like protein kinase ANXUR1 (EC 2.7.11.1)	ANX1 At3g04690 F7O18.16	sp|Q9SR05|ANX1_ARATH	2e-12	Full=Receptor-like protein kinase ANXUR1	sp|Q9SCZ4|FERON_ARATH	5e-169	Full=Receptor-like protein kinase FERONIA	501311679	yes	monomorphe			polymorphe	1:1	LG5M	[A/G]	CTCACMGAGCCCTTCACTCCCCTCRACGGTCCCTTACATGACCGCTCGGATYTTCAAAGCYCCGGCCACATATTCCATCGCCGTTTCGCCGGGNSSNACA[T/C]TGGTTGAGGCTGTACTTCTACCCGTCCAACTACGGATCCTACCAGGCTACCGACGCGCTCTTCARTGTTGAGGCTAATTCCTACACGCTTCTTCACAACT	0.915
AL750696-96	AL750696								sp|Q00451|PRF1_SOLLC	3e-18	Full=36.4 kDa proline-rich protein		yes							[A/G]	YKGGATAGTTGCAGGTTGCCCTATTGCATTTTCCTCCAATCCCTTGCACTGATACTGCGTATCAGAGAAATTAAGCAGGGAATCATTCAGAATAG[A/G]AAAAGGTAGTAGCCNTATGTTTTAWTTTCATGATTCAGGTAGCAANMAACATGGCTCCTATAATGGCGACGTACCNTCCCGTTATACCGGTTGGCCCTGG	1
AL750699-1157	AL750699					sp|A0KQG0|PYRB_AERHH	9.8	Full=Aspartate carbamoyltransferase	sp|Q505J9|ATAD1_RAT	4e-69	Full=ATPase family AAA domain-containing protein 1		no								ATTCCGCCTTAAAAAGTAAACTCGAGACGCTGGCTGATAGCATTGCAGTTATTGGGTCACACACGCAGGCTGACAGTAGAAAAGAAAAGTCGCATCCTGG[C/G]GGTCTTTTGTTCACTAAATTTGGAAGCAATCAAACTGCTCTCCTGGACTTGGCTTTTCCAGATAACTTTGGGAGGTTACATGAACGAAACAAAGAAGCTC	1
AL750700-162	AL750700								sp|Q9M5L0|RL35_EUPES	2e-52	Full=60S ribosomal protein L35		no								TCATTTTCTTTCKKKAKKATCTGTTGTTTTAGGGTTTGRGGKGRGGRGCGGAGCGGAGAGGAGAGSAGAGGAGCCGAGGCGCAGAGYGGACTTGCGAAAA[T/G]ATTTGAATCGAAATGGCCAGGATTAAGGTTCATGAGCTCCGCAACAAGAGCAAATCAGAGCTGTTAAGCCAGCTCAAGGAGCTCAAGGCTGAGCTTGCCT	1
AL750700-285	AL750700	sp|Q9LZ41|RL354_ARATH	2e-10	60S ribosomal protein L35-4	RPL35D At5g02610 T22P11_200	sp|Q9M5L0|RL35_EUPES	2e-10	Full=60S ribosomal protein L35	sp|Q9M5L0|RL35_EUPES	2e-52	Full=60S ribosomal protein L35		yes							[A/C]	TTAAGGTTCATGAGCTCCGCAACAAGAGCAAATCAGAGCTGTTAAGCCAGCTCAAGGAGCTCAAGGCTGAGCTTGCCTTGCTCAGAGTTGCAAAGGTCAC[T/G]GGAGGAGCGCCCAACAAACTCTCTAAAATCAAGGTCGTGAGGCTATCAATAGCTCAGGTTCTGACTGTGATTTCTCAGAGCCAGCGATCTGCATTAAGAG	0.996
AL750705-789	AL750705												yes							[D/I]	GCTGTAGGGAACTCTCTTATTTTTCTGTAAGATTTTGTGTTGGGTTCTGATGCATATCCCNTYCCGAATATGGATATCTCCATTTGAAANTGGAAGGGGG[-/G]TTTGCATGTCTTCTGACGATGAATATTTACATGTAAAATCTGGGATAGAGGAGAGATGGATAAGAAGAAACAGCATCTATAATCTGCATCACAAGTGTAGAG	1
AL750706-784	AL750706								sp|Q9T076|ENL2_ARATH	2e-26	Full=Early nodulin-like protein 2	530866191	yes	monomorphe			monomorphe			[C/G]	CCAGCCTTGTCTCCTCCGTCTCCGTCCCCGTTAACGGCAACTCCGTCACCGTCAACAGCGACTCCGTTGGCTTCGCAAAATACGCCCACCGCCTCTCCAC[C/G]TCCGCCGAGTGCATCTCCTCCAACTCTAGTCACTGCGCTGAACCTTGTGATGCCGCTTCTATTTGCTCTCAAAATACTCACTATTTATTAGGTACAAGCC	0.834
AL750706-216	AL750706	sp|Q8LC95|ENL3_ARATH	4e-05	Early nodulin-like protein 3 (Phytocyanin-like protein)	At5g25090 T11H3_100	sp|Q8LC95|ENL3_ARATH	4e-05	Full=Early nodulin-like protein 3	sp|Q9T076|ENL2_ARATH	2e-26	Full=Early nodulin-like protein 2	501311685	yes	monomorphe			polymorphe	1:2:1	LG6	[A/G]	GGCTCGTGAGTTCGTAGTGGGAGGCAGAAAGGGATGGGTCGTCCCGTCGGGAGGCGAACCCCAGACGTACAACCATTGGGCTGGCAGGAATCGATTCATG[A/G]TCGGCGATACGCTATTGTTCAAGTACAATCCCGCCGAGGACTCCGTTCTGCAAGTTACAGCGCACCAATACGACGCCTGCAACACGTCGAGCCCAATTGC	0.877
AL750709-2134	AL750709					sp|O74225|HSP88_NEUCR	2e-17	Full=Heat shock protein Hsp88	sp|Q94738|HSP97_STRFN	2e-128	Full=97 kDa heat shock protein		yes	monomorphe			monomorphe			[D/I]	ATGGAAGAAACAAAGGARRAAAAAAATNGCAGTGGAAGCTTACGTTTATGACATGCGCAACAAGCTATATGAAAAATATCAGGCATATGTCACAGAGCCC[-/C]AGAGGNAGGAATTGACATCAAAGTTGCAGACAGTAGAAGAYTGGTTGTATGATGAAGGAGAGGATGAAACAAAAGGTGTTTATGTTGCAAAGCTAGAAGAGC	1
AL750709-2635	AL750709					sp|O30049|Y189_ARCFU	0.12	Full=Uncharacterized protein AF_0189	sp|Q94738|HSP97_STRFN	2e-128	Full=97 kDa heat shock protein	501311687	yes	monomorphe			polymorphe	1:1	LG4F	[A/C]	TATAATGACAAAGCCAAAACCGGCTCCTGCCAAGCCACCAACACAGTCATCACCACAACCTCAACCCTCTGCTGAAGCTCAGGCAAATGAGAATGCTAAT[A/C]ATGGTGCCACTCCAGAGGATCAAGCACCTCCGTCTGAGCCCATGGAGACGGACAATATTCAAACACCTGAATCCGAGTGACATGTCTGATTGTATTGTGT	0.996
AL750709-864	AL750709					sp|O88600|HSP74_RAT	7e-04	Full=Heat shock 70 kDa protein 4	sp|Q94738|HSP97_STRFN	2e-128	Full=97 kDa heat shock protein		no								AGGTGTGTGTYGCTGCATTTAAAAAGGGYCANGTTGAAGATTCTGGCTCATACYTATGATAGATCTCTGGGTGGGAGGGATTTCGATGAGGTTCTTTTCA[A/G]GCATTTTGCTGATAAATTCAAGGAGCAATATCAGATAGACGTGCCAACTAATGTTCGAGCCAGTCAGAGATTGCGGGCTGCTTGCGAGAAGTTGAAGAAA	0.988
AL750709-774	AL750709					sp|Q06068|HSP97_STRPU	6e-12	Full=97 kDa heat shock protein	sp|Q94738|HSP97_STRFN	2e-128	Full=97 kDa heat shock protein		no								CTGCCTTGGCTTACGGCATTTACAAGACTGATCTGCCTGAAANTGATCCGTTGAACGTCGTGTTTGTTGATATCGGCCATGCTAGTATGCAGGTGTGTGT[T/C]GCTGCATTTAAAAAGGGYCANGTTGAAGATTCTGGCTCATACYTATGATAGATCTCTGGGTGGGAGGGATTTCGATGAGGTTCTTTTCARGCATTTTGCT	1
AL750709-323	AL750709					sp|P22010|GRP78_KLULA	1e-05	Full=78 kDa glucose-regulated protein homolog	sp|Q94738|HSP97_STRFN	2e-128	Full=97 kDa heat shock protein		yes	monomorphe						[T/C]	TTAATGATGAATCGAAGAGGGAANCCCCRGCCATTGTCTGTTTCGGGGAGAAGCAGCGGTTTATTGGCACGGCCGGTGCCTCTTCGTCCCTGATGAATCC[A/G]AAGAACGCCGTCTCTCAGATCAAACGGTTGATCGGGAAGCAATTCCGTGATCCCGAAGTGCAGAGGGATTTGCAGAGCTTGCCGTTCACCGTCGATGAAG	0.976
AL750709-481	AL750709								sp|Q94738|HSP97_STRFN	2e-128	Full=97 kDa heat shock protein	501311689	yes				polymorphe	1:1	LG4M	[T/C]	GTGCAGAGGGATTTGCAGAGCTTGCCGTTCACCGTCGATGAAGGGCCCGACGGGGNTGTGCGGATTCACGCGCGGTACCTTGGAGAGAATCGCGTCTTYA[A/G]CGCGACTCAGATTCTAGCCATGCTTTTGTCGAACCTTAAGCAAATTGCAAAGACAAATTTGAAAACAGAGGTTGTTGATTGTTGTATTGGGATACCAATT	1
AL750717-780	AL750717								sp|Q24629|REF2P_DROSI	2e-07	Full=Protein ref(2)P		yes	monomorphe						[A/G]	TGGGGGCTGGAGATGTAGTCAATCTCGAGATTCAAGAGGAAGGGTACGAGGTAGATGAGGAGCTTGATGCGGCAGTTGATTTTNNTKSCCCCATACAACC[T/C]GGACGCTATGTGTCATACTGGCGTCTGGTGGCACCTTCAGGTCAAAAGTTTGGGCAACGAGTGTGGGTCCTTATTCAGGTAGTACCACCAAGAGAGGAAT	0.949
AL750717-1659	AL750717								sp|Q24629|REF2P_DROSI	2e-07	Full=Protein ref(2)P	530865645	yes							[T/G]	CTGGATCTTCTGTCAGCTGAAAAAGATGCTTCATCAATGCAATTTAATCTGTCTAAGAAGGCTAAACAGAGTTAGCTATGGAAGTGGGGTCGATTTTAAG[T/G]CTTTGTTGGGCAGTAGGGACATGTGAACTNSGKCGTTTTTTCTTACAACTCGTAATAAGCCGTCTATATTTATGTTTGGTTTGKTTTYNAAGTAGACGTC	1
AL750718-1487	AL750718								sp|O24412|PSD7_ARATH	3e-171	Full=Probable 26S proteasome non-ATPase regulatory subunit 7		yes							[T/C]	TTCTGGCHHWTTTTTWWTYCMTCATATCCTGTGCCATTTTTANTTATCATAGCTAGTGGATGTCAAGCTATCTGAATTAGTAGCTTATTAGTGACATGTA[T/C]GAAGTTAATAAACAGGAATGGAGTNWTTTTGCTCACTTATCTTCTTTTWTKKCACTTCAAGTTCAAAT	0.965
AL750726-154	AL750726								sp|Q4VYC8|NSP1_MEDTR	2e-22	Full=Nodulation-signaling pathway 1 protein	501311691	yes	monomorphe			monomorphe			[A/G]	AAGGCGAGGAGTGCAATGGGGGATATGGGTCTCTCCTGGATTGGTTGGACATTGGTGATGAGAGCTCATCAATGGATCCATTCATTAATGGGGACAGCTG[T/C]CCTATTGCAGACCAAGAGCATGAGGATTTCTGGGAAGCTGCGCTGCCTACCATGGACATCCATTCTGAANCCCAGTTCGTTATGGAACCATCTTTCAGCA	0.915
AL750730-1311	AL750730					sp|P37123|C77A1_SOLME	3e-04	Full=Cytochrome P450 77A1	sp|Q42602|C89A2_ARATH	3e-59	Full=Cytochrome P450 89A2		yes							[T/C]	TCCYGGATTAGGAATGGCTATGCTCCATTTAAATCTCATCGTCGCCCGTCTGGTTCAGGAATTCGTGTGGGAATGCAAGNCCYRGGGAGACGGTAGATCT[A/G]TCTGAAAAGCAGGAATTCACTACGGTTATGAAATACCCTCTGCAGGCGCTCATAAAGCAGAGGGAGAAGGAAGATAATTAGAGGTGGNAACTTGCGAGAG	1
AL750730-227	AL750730					sp|P37123|C77A1_SOLME	6e-05	Full=Cytochrome P450 77A1	sp|Q42602|C89A2_ARATH	3e-59	Full=Cytochrome P450 89A2		yes	monomorphe						[T/C]	NCCCCSGGSCCCCGGCATGGCCGATCCTAGGGAATCTCCTTCAGATGGGATTTGCCAGTGGCGCGTTCGAGAGCTCAGTGCAGAAATTCCATGAGAGATA[T/C]GGCCCAATATTCACCATGTGGCTCGGTTCCCGCCCTMTGCTCATGATYGCTTCCCAAGACCTTGCCCATGAGGCGCTCATACAGAAGGGSNTCCCTCTTC	0.976
AL750739-78	AL750739	sp|Q9LK36|SAHH2_ARATH	5e-06	Adenosylhomocysteinase 2 (AdoHcyase 2) (EC 3.3.1.1) (S-adenosyl-L-homocysteine hydrolase 1) (SAH hydrolase 2)	SAHH2 At3g23810 MYM9_15 MYM9.16	sp|P50249|SAHH_PHASS	2e-06	Full=Adenosylhomocysteinase	sp|P68173|SAHH_TOBAC	0	Full=Adenosylhomocysteinase		yes	monomorphe			monomorphe			[I/D]	SKSGCATTCTCCGTTGGAGCAAATCGTCCTAATCTCGGTCCCCGCAATCCGTGGTTTTGTCAGTTCTGCGTTTCTTT[-/T]CTCCGCAGCAATGGCGCTTCTGGCCGAGAAAACTGTGTCCGGACGGGAATTCAAGGTGAAGGATCTGTCCCAGGCGGATTTNGGGAGGTTGGAAATTGAATT	0.976
AL750751-1261	AL750751								sp|P94111|STS1_ARATH	1e-41	Full=Strictosidine synthase 1		yes	monomorphe			monomorphe			[I/D]	AAGGTTATCAGGGCAGTGAGTGAAGTTGAAGAGAGGGATGGAAAGCTATGGATGGGATCTGTCTTGATGCCTTTTATGGCAGTGTATTGATGACTTTTAT[-/T]GTGATCATTGGACATGAGATGCATAGTGTATCAGTCTTGAAAANGRACCAGAGCTCCAGCGGGTGGTGAANCATGTCCAAACAGGTGATTAAAACGATGGTG	0.988
AL750751-788	AL750751								sp|P94111|STS1_ARATH	1e-41	Full=Strictosidine synthase 1	501311695	yes	monomorphe			monomorphe			[T/G]	GAACTTCGTCCAGTTGGTTTTTTCAGCAGATRCTTCAGGCAGAATATTAAAGTACAACCCACAAACCAAGGAAGCTAGCTTGATTCTTAGAAATATTCAG[T/G]TTNCCGAATGGGCTGTCTCTGAGTAAAGATGGATCCTTTTTNCTCTTCAGTGACAGTTGTGTTGGAAGGCTGAAGAGGTATTGGTTGAAAGGCCCCAAAG	0.988
AL750751-719	AL750751					sp|Q803F5|APMAP_DANRE	0.002	Full=Adipocyte plasma membrane-associated protein	sp|P94111|STS1_ARATH	1e-41	Full=Strictosidine synthase 1	501311693	yes	polymorphe	1:2:1	LG6	polymorphe	1:2:1	LG6	[A/G]	CGACCTTGACATTGACAAGGAGCAGGGGATTGTGTACTTTACGGACAGCAGTTCTGTTTATCAGAGAAGGAACTTCGTCCAGTTGGTTTTTTCAGCAGAT[A/G]CTTCAGGCAGAATATTAAAGTACAACCCACAAACCAAGGAAGCTAGCTTGATTCTTAGAAATATTCAGKTTNCCGAATGGGCTGTCTCTGAGTAAAGATG	1
AL750751-47	AL750751								sp|P94111|STS1_ARATH	1e-41	Full=Strictosidine synthase 1		no								GAAAGTTCTCTAGTATTAAGCTTTAAGCTTCAACAGCCCAGGSSGS[C/G]AGGAGGAGGAAATCATGACGGGAGGAGTCGGAATCACAACATATGCAGTGGCACTGGCCATGATAGGCCTGGCAATCTATGTCAGCACAGACCCATTTCA	0.976
AL750752-463	AL750752	sp|Q9SVM8|GRP2_ARATH	6e-06	Glycine-rich RNA-binding protein 2, mitochondrial (AtGRP2)	GRP2 At4g13850 F18A5.240	sp|Q4P7G1|EIF3G_USTMA	2e-06	Full=Eukaryotic translation initiation factor 3 subunit G	sp|Q6DRC4|EIF3G_DANRE	6e-38	Full=Eukaryotic translation initiation factor 3 subunit G		yes				monomorphe			[A/G]	ACTTGCAGGAGCTTTTCAAGCCGTTTGGTCACATTACGCGTGTCTATGTTGCCGTGGACCAGAGGACCGGGATGAGCAGGGGTTTTGGCTTTGTCAATTT[T/C]GCCAACAGGGAGGATGCACAGAGGGCTATTAATAAACTCAATGGCTATGGCTACGACAACCTCATTCTCAGAGTCGAATGGGCGACTCCTAGACAGACAT	0.996
AL750754-351	AL750754								sp|Q03683|BIP3_TOBAC	4e-45	Full=Luminal-binding protein 3		yes	monomorphe			monomorphe			[I/D]	GAAGAAGAAGGAGGRCAATGATGAAGTCGAGGAAGTTTATAAGCTAGAGAAAAGTGAGAAGAAGAAAAAGAAGGATAAAAGTAAGGTAGAAGAGCAAAAA[-/A]GAAGAGGAAGAGGAAGAAGTGGAGAAAAGCGAGAAGAAGAAAAAGAAGGATAAAAGTAAGGTAGAAGAGCAAAAGGAAGAGGAAGACGAAGAAGTGGAGAAG	0.988
AL750755-1937	AL750755								sp|P11043|AROA_PETHY	0	Full=3-phosphoshikimate 1-carboxyvinyltransferase, chloroplastic		yes	monomorphe			monomorphe			[D/I]	AAATGATAAGGATGTTTAATATTTGAGTATTTGCTAGAAACATACAGAATATTTTNGGGTTTAATAATTTTAGNACTGTACAGAATCAGGAAGAGTTGGG[-/G]TTGCCTTGTGTTCGGTTGATTAACGTGAAAATCCTCCAATACAAATAAGTTCTGTCCTCTGAAGTGGAAACATTTCCATTGGAATTCTGGAGGAAACCAACC	1
AL750764-632	AL750764	sp|Q8W207|CSN2_ARATH	9e-35	COP9 signalosome complex subunit 2 (Signalosome subunit 2) (Protein FUSCA 12)	CSN2 FUS12 At2g26990 T20P8.4	sp|Q8W207|CSN2_ARATH	9e-35	Full=COP9 signalosome complex subunit 2	sp|Q8W207|CSN2_ARATH	0	Full=COP9 signalosome complex subunit 2		yes							[I/D]	CTCCTTCAGGAGTTTTATCAGACTACACTCAAGGCCCTTGAAGAAGCAAAAAATGAGAGGCTTTGGTTTAAGACCAATCTAAAGCTTTGCAAGATATTTT[-/T]CGATATGGGAGAATATGGTCGCATGAACAAGATACTTAAGGAGCTTCACAAATCTTGCCGTAGAGAGGATGGTTCAGATGACCAGAAGAAAGGCACTCAACT	0.899
AL750764-64	AL750764								sp|Q8W207|CSN2_ARATH	0	Full=COP9 signalosome complex subunit 2		yes							[I/D]	GGATGGATACACAGTGACGCAAGAAGTTCGATGATTCTCTAATCGCACAAAATCGAATTTTTT[-/T]CGTTTGTTTTCCTCCATCACAACCAAGACAGTGATACACAGATTTTCAGCTTTGATTCGCAGCTAATTCCTTCCCTGCCCCAGTAGCAGGGTCCAGCGACCA	0.965
AL750773-681	AL750773								sp|P23444|H1_MAIZE	3e-20	Full=Histone H1	530865842	yes							[T/G]	CTAAAGCACCTGCTGCCAAGGCTCCAGCAAAGGSCCCTTCCAAGGCGTCTAAGCCCGCGGCACCTAAGAAGGCCGAGAAGCCTGTGGCTCCAAAGAAAGC[T/G]GCGGYTCCGAAGAAGGCTGCGAAGCCCGCGGCTCCAAAGGCGGCGGCYCCCAAAGCCAAGAAACCGGCTGCCGCCGCTAAGCCTGCTGCTCCGAAAAGGT	0.787
AL750773-78	AL750773								sp|P23444|H1_MAIZE	3e-20	Full=Histone H1		no								GGGGATCAAANTCCCATTCCGCCATTTTCAGGTTGCTGAATTTAGCAGTCCTGCGATTGAATTCGGTTTCGGATAGT[A/T]GAGCTGGATAAATTTTGCGCCGTGAAGTCGAGCTTCTGTGCTCTGTAATTCGGTACTAATCCATGGCTTCCACTGATCCTCCTGCGGATACCGTCCCTGC	1
AL750773-979	AL750773								sp|P23444|H1_MAIZE	3e-20	Full=Histone H1		yes				monomorphe			[A/T]	AGGAWTTTTTTCYTTNGAATCTGGGCGTGTACACTATAATTATTATCATTATGTCAGTTTACAGATTGAAATGCCTGTTTTNGTCATAGTCGATGGGGNW[A/T]TTTTGGTGTTAAGCCCTTCTCCATTATCTGGATATTCTATGTCACTGAACTCTACTCTCAGCTGTTAYAAGCAAAATGTTCAGGAATGAACTCATTTGCT	0.965
AL750773-541	AL750773					sp|P23444|H1_MAIZE	0.003	Full=Histone H1	sp|P23444|H1_MAIZE	3e-20	Full=Histone H1		no								AAACTCAATGTACAGCTCCGGAATTTGACAAATTCCGGCAAGCTAACCAAAGTRAAAGGCTCTTATAAGCTTGCCGAGAARRAAAAAAAAGGCCGACGCG[C/G]CCAAGCCAAAGACAGAAAAGAAACCTGCAGCCAAGAAGCCTAAAGCACCTGCTGCCAAGGCTCCAGCAAAGGSCCCTTCCAAGGCGTCTAAGCCCGCGGC	0.976
AL750774-1113	AL750774								sp|Q9USM4|LUC7_SCHPO	2e-20	Full=U1 snRNP-associated protein usp106		yes	monomorphe			monomorphe			[I/D]	AGAGAGAAATAAATTGCGAAAAYTWGATCGAGTTGCAGATGTTGAAAGACCGCACGATAGAACATCCAGCAGGGACCGAGAAAGAGAAGTTGAAAAGGAA[-/A]GAGAGAGAGATCGTGACAGCAGAAGCAGAGAAAGAGACCGTGATCATAGAAGCAAAGAAAGAGAYCGTGATCGCAGAAGCAGAGAAAGAGAACGTGGATATG	1
AL750774-245	AL750774								sp|Q9USM4|LUC7_SCHPO	2e-20	Full=U1 snRNP-associated protein usp106		yes	monomorphe			monomorphe			[I/D]	GGTATTGATCGAGTGACAAGTTCTCATAGCCGCGGTGTAATATAGAAGGAAGGATTAAATAGAAAAAAAATGGATTCGCTTCGCAAGCAATTAGATGCTT[-/T]AATGGGAACCAATCGCAACGGGGACGTAACAGAAATCAAACGCAACTATTATGATCGGGATGTTTGCCGTCTCTATTTAGCCGGACTTTGCCCTCACGACCT	1
AL750778-661	AL750778	sp|Q9LV28|GPLPC_ARATH	6e-28	Guanine nucleotide-binding protein subunit beta-like protein C (Receptor for activated C kinase 1C)	RACK1C At3g18130 MRC8.11	sp|Q39836|GBLP_SOYBN	3e-30	Full=Guanine nucleotide-binding protein subunit beta-like protein	sp|O24076|GBLP_MEDSA	7e-176	Full=Guanine nucleotide-binding protein subunit beta-like protein	501311697	yes	monomorphe			polymorphe	1:2:1	LG10	[A/G]	AGGGCCACTCCAACTGGATCTCCTGCGTCCGWTTTTCYCCTTCGGCCACCAACCCCACCATCGTGTCGTGCTCATGGGACCGCACGGTAAAGGTATGGAA[T/C]TTAACAAACTGTAAGCTCAGGAATACGCTCGTCGGACACGGAGGCTATGTGAACACGGCCGCCGTTTCGCCCGAYGGTTCGCTTTGCGCYAGTGGCGGCA	0.996
AL750778-751	AL750778	sp|Q9LV28|GPLPC_ARATH	4e-28	Guanine nucleotide-binding protein subunit beta-like protein C (Receptor for activated C kinase 1C)	RACK1C At3g18130 MRC8.11	sp|Q39836|GBLP_SOYBN	1e-30	Full=Guanine nucleotide-binding protein subunit beta-like protein	sp|O24076|GBLP_MEDSA	7e-176	Full=Guanine nucleotide-binding protein subunit beta-like protein	501311699	yes	monomorphe			polymorphe	1:2:1		[A/G]	AGGTATGGAAYTTAACAAACTGTAAGCTCAGGAATACGCTCGTCGGACACGGAGGCTATGTGAACACGGCCGCCGTTTCGCCCGAYGGTTCGCTTTGCGC[T/C]AGTGGCGGCAAAGACGGGGTTACCATGCTCTGGGATTTGGCGGAGGGGAAGCGGCTGTACTCGCTGGATGCCGGGGATATTATTTATGCCCTGTGCTTTA	0.787
AL750778-934	AL750778	sp|O24456|GBLPA_ARATH	4e-22	Guanine nucleotide-binding protein subunit beta-like protein A (Receptor for activated C kinase 1A) (WD-40 repeat auxin-dependent protein ARCA)	RACK1A ARCA At1g18080 T10F20.9 T10O22.6	sp|P25387|GBLP_CHLRE	2e-24	Full=Guanine nucleotide-binding protein subunit beta-like protein	sp|O24076|GBLP_MEDSA	7e-176	Full=Guanine nucleotide-binding protein subunit beta-like protein		yes							[T/C]	TTTATGCCCTGTGCTTTAGCCCCAACAGATACTGGCTCTGTGCTGCCACTCAGCAGTGTGTGAAGATCTGGGATCTGGAGAGCAAGAGCATTGTGGCCGA[T/C]CTTNGGCCCGATTTCATTCCCAACAAGAAGGCTCAGATACCCTATTGTACSAGTTTGAGTTGGAGTGCAGACGGAAGCACATTGTTTNYNGGTTATACAG	0.915
AL750779-570	AL750779	sp|Q9C6M1|GDT14_ARATH	1e-19	GDT1-like protein 4	At1g25520 F2J7.20	sp|Q9C6M1|GDT14_ARATH	1e-19	Full=GDT1-like protein 4	sp|Q9SX28|GDT15_ARATH	2e-97	Full=GDT1-like protein 5		yes							[A/G]	TTTTCGGCTGGGCTGCACCAAATCTTTTATCTCGGAAATGGACTCATCTTGTTACAACAGTCTTGTTCTTTGCATTTGGTTTGTGGTCATTATGGGAAGG[A/G]ATCACAGAGGATGGAGAATCAGAAGAGTTGGCTGAGGTGGAAGCTAAGCTGTCTGCTGATCGGAAAGAAAATGGAATTTCAACTAAGGCAACTGTAAAAT	1
AL750779-128	AL750779								sp|Q9SX28|GDT15_ARATH	2e-97	Full=GDT1-like protein 5	501311701	yes	monomorphe			polymorphe	1:1	LG7F	[T/C]	GGCCGTTCGGAAGCTTACATGCTGTATCATGTATATATTTCCCGTGAGTTAAACTCAAAACTACCCCCAATTAAATTGGTTGCCTGGAACTRCCAGAGAG[A/G]AAGAAGAAGTATGAAAGTGGAATGATGGCCCATTGATTGGAAAATTTCTCCCGAATTTCTGGCAGGCGATGCTGACTGATTTTGATTGGATTCACAAATN	0.965
AL750782-1124	AL750782								sp|Q21890|YF64_CAEEL	1e-68	Full=Uncharacterized protein R102.4	501311703	yes				polymorphe	1:2:1	LG6	[A/T]	AGGTTTCAAAAAAANCMAGACAGTTTCCCTTTTTTNCAGTATGAAAAAGGCGATATATTCATTCCAAAAAGTGTACATAAACATCATAATGCAGCAGCAT[A/T]TATCAGCAGATCAGAACTGATACAAGTCCATTTGACTTGGTGATCAAACATATTGCCACCATTTTNAGTATCCTGTCTATATGCACAGTTCTAAACATAT	0.988
AL750782-916	AL750782								sp|Q21890|YF64_CAEEL	1e-68	Full=Uncharacterized protein R102.4		no								TAACTGCTGATTCAATCCCTAGGGCAGAAGAGCTTTGTGAAACCATGAAGCATGAAGGCATTCTTGCAATTCCTGATGGTCATACCAGATTCAGATTTGT[A/C]ACACATCATCAGATCTCAGAGGATGATATTCGATACACAATAGCATGTTTTAAGAATCATTTGCAGGGTACTTTGTTTCGGTCGCCAACAGTAAGTGAAA	1
AL750793-29	AL750793												yes	monomorphe			monomorphe			[A/C]	AARKKGTCGAAAACGCCATTGTATGTRS[T/G]AGGATTTTGCAGACAGGGCTTTGTGTCGGCACAACAGTTTGAAGGTTTTTGAGAATGACGAACGATGGCAGCAGCGTAGTCCCCGCAGATATCATTGAAT	1
AL750801-462	AL750801					sp|P97496|SMRC1_MOUSE	7.2	Full=SWI/SNF complex subunit SMARCC1					yes	monomorphe			monomorphe			[T/C]	CAAGTTAANTTCTCCTCCNGGCTGCTGAATGTTGAACTTGTTATAGTATGGAATAAGACGGCCTGTGGAGTCTGGCCATGAGGTCTCCATTGCTTATAAT[T/C]YTGTDWTTTTCNAGNCGTTTATATGGCAGTGGGNTAATGTGNTATTGTCTGGTGTGGAGTACTAGNYTTTTCTGTAATGTAATAGCTCGCTGTRTGCACT	0.996
AL750803-691	AL750803											501311705	yes				polymorphe	1:1		[T/C]	TGATGCTGCTAAACAAGATTAAGTCGRTGCTTGCCATKTATTTTTNRAGTTATTTTCTTTTTAAAGAGATAACGCAGTTTTCAAATTGGTATTCGAATTC[A/G]TCTCTGAATATTTCAGTTTTCTGGCCTATTTGGCTGTCGATTTTCAGGTTAGACATGTTYTACGCACTGTGGGCACTAGAYGGTTGCCAGGATTATTTGA	0.988
AL750803-772	AL750803											501311707	yes				polymorphe	1:1		[A/G]	CAAATTGGTATTCGAATTCRTCTCTGAATATTTCAGTTTTCTGGCCTATTTGGCTGTCGATTTTCAGGTTAGACATGTTYTACGCACTGTGGGCACTAGA[T/C]GGTTGCCAGGATTATTTGAGGAGACAGAATCAAGTTTGTTGCATCATCTATAGRAACCAGATCTAAAVCTTTTGTTTTACTTTTTGGCTGTCGATTTTCA	1
AL750803-751	AL750803												no								TTAAAGAGATAACGCAGTTTTCAAATTGGTATTCGAATTCRTCTCTGAATATTTCAGTTTTCTGGCCTATTTGGCTGTCGATTTTCAGGTTAGACATGTT[T/C]TACGCACTGTGGGCACTAGAYGGTTGCCAGGATTATTTGAGGAGACAGAATCAAGTTTGTTGCATCATCTATAGRAACCAGATCTAAAVCTTTTGTTTTA	0.988
AL750805-973	AL750805								sp|O48557|RL17_MAIZE	2e-97	Full=60S ribosomal protein L17		yes	monomorphe			monomorphe			[T/A]	CTGGTAAGCATACAAAAGTGAAGGAANSYTTKSNYTTCTATTNTTTNACATGGCATAAGACTCTGGATGGTTTATGTGATCCTCAAGGCGAMSRNAAAWT[A/T]AAAAGACTTATTTTCATGCATACCATGAGGACTTTTCTGCAAGGCTGTCTGGGRAWKGAAGGTTCGGGTTCAGTTGACAGGCCACNAGATGGRTTCGACG	0.988
AL750805-730	AL750805								sp|O48557|RL17_MAIZE	2e-97	Full=60S ribosomal protein L17		yes	monomorphe			monomorphe			[T/G]	ACACTTCGAAGTGGTGCCTCATCTTGAGATGCTGAGGCAGTTTGAATTTGAGCACACCAATGACATATATTTAACAGAAACCTTATGTCGTTTATTTTTT[T/G]GNAGTGACTGGAGGAAACTANYACCCGTTTTNGTTAACTGGCATAGTATGAATTGTAGACAAACATTTTCCTATTNRAAACTTTTATTCATGTTATTGTT	0.813
AL750809-632	AL750809								sp|P35063|H2AX_PICAB	1e-58	Full=Histone H2AX		no								TNGCCTAAGAANTCTGGAAAAGACAAARGGGGNAGATTGGATCTGCTTCTCAGGAGTTCTGATCACCTGGCGTGTTGTTGAGCGATTTAGAATAGTATTT[-/T]TGATCTATTTGTAAATGATTGGTCGGTTTGTCCTTCCGAGTAAGCATTTGATGCTCCCYTTTTCCYWAAGCGGATGGATTTATTNGTTGAATGTGAACAACA	1
AL750809-691	AL750809								sp|P35063|H2AX_PICAB	1e-58	Full=Histone H2AX		yes	monomorphe			monomorphe			[T/C]	TGATCACCTGGCGTGTTGTTGAGCGATTTAGAATAGTATTTNTGATCTATTTGTAAATGATTGGTCGGTTTGTCCTTCCGAGTAAGCATTTGATGCTCCC[T/C]TTTTCCYWAAGCGGATGGATTTATTNGTTGAATGTGAACAACATTGACAGTTTCTGTTGAACTTATATACAAGCTTCGTGCCATCTCGGCACCCTGGTCA	1
AL750810-109	AL750810								sp|Q9FH37|ILR3_ARATH	4e-58	Full=Transcription factor ILR3		yes							[T/A]	AAAACGAAGTCATGGCCTGACGTTCCTCKKKACTTTTACAACTTGTACCGCTGGCCATGAAAACAGCCGGGGAGATCTGAAATTTTCCACTAAAGTCTGT[A/T]TTTGCTGGTTCTCGCTTGGGCCTCCATAGGACCTAGCCGGAAACCTCGAATCTCGTCTGGTCATTTTTTTGKTTTATGTTTNAACAGGACCGGTTTGGTG	0.9
AL750810-39	AL750810								sp|Q9FH37|ILR3_ARATH	4e-58	Full=Transcription factor ILR3		no								GGGGAGTTAAAACGAAGTCATGGCCTGACGTTCCTCKK[T/G]ACTTTTACAACTTGTACCGCTGGCCATGAAAACAGCCGGGGAGATCTGAAATTTTCCACTAAAGTCTGTWTTTGCTGGTTCTCGCTTGGGCCTCCATAGG	0.996
AL750814-176	AL750814								sp|Q9LK88|NQR_ARATH	6e-58	Full=NADPH:quinone oxidoreductase		yes							[A/C]	GGAGGTGGCTCAAAAGTACGCCGGAGGCAAAATGCCTAAATGGGGCTGGCTCAGAGATCTCTTCAGTTGGACGAAATCAGCCAACACTCAAGGAGCCTCC[A/C]GAGTCGCAGCAGCCGCTGAAACGCCACCAGAAACTGCATGTAATAACACATTGCAGCAGAAAAAGAAGAAACCCATTGTTTCTGTTGACCAGAAGGGCAA	0.976
AL750818-1272	AL750818	sp|Q9SZR1|ACA10_ARATH	1e-24	Calcium-transporting ATPase 10, plasma membrane-type (EC 3.6.3.8) (Ca(2+)-ATPase isoform 10)	ACA10 At4g29900 F27B13.140	sp|Q9SZR1|ACA10_ARATH	1e-24	Full=Calcium-transporting ATPase 10, plasma membrane-type	sp|Q9LF79|ACA8_ARATH	0	Full=Calcium-transporting ATPase 8, plasma membrane-type		no								TCAACCTTATCATGGATACTCTTGGAGCCCTTGCATTGGCAACTGAAGCCCCAACTGATCACCTCATGATCCGGTCTCCAGTAGGGCGCAGGGAACCCNT[T/C]ATCACAAACATTATGTGGAGAAATCTCATTGTTCAAGCTTTCTACCAAGTTACAGTCCTCCTTGTACTTACATTTAAGGGGAATGACATTTTAGATTTAA	0.935
AL750818-1786	AL750818								sp|Q9LF79|ACA8_ARATH	0	Full=Calcium-transporting ATPase 8, plasma membrane-type		no								AACACCCTTATTTGATTACTTCAGTTTGAAGAANTCTAGGAGAAGACATTCTTCAGAACACAGGTCAAAATCTGATAGAAAAGATGGAGGTCAAAATCAT[A/C]WTATCGAAATAAGAACAATCAATTAGTAGTTTGGAGATTACATTGCTATTAGATGATGAACTACAGAAAATTCCCAATCACATAAATGTGTTTCCTTACC	0.965
AL750818-765	AL750818	sp|Q9LU41|ACA9_ARATH	5e-12	Calcium-transporting ATPase 9, plasma membrane-type (EC 3.6.3.8) (Ca(2+)-ATPase isoform 9)	ACA9 At3g21180 MXL8.3	sp|Q9LU41|ACA9_ARATH	5e-12	Full=Calcium-transporting ATPase 9, plasma membrane-type	sp|Q9LF79|ACA8_ARATH	0	Full=Calcium-transporting ATPase 8, plasma membrane-type	501311711	yes				polymorphe	1:1		[T/C]	ACATTTACACAGCAAAAGCTATAGCTATTGAATGTGGCATACTACAGCCAGGCGAAGCCACAGAACAGTATGCTATCATTGAAGGTAGGGAATTTCGCAG[T/C]TACAGTGAAGATGAGAGGCTAGAATTTGTGGACAAAATTTGTGTAATGGGAAGATCCTCACCTACAGACAAACTTCACTTGGTGCAAGCACTGAGGAAAA	0.996
AL750818-1906	AL750818								sp|Q9LF79|ACA8_ARATH	0	Full=Calcium-transporting ATPase 8, plasma membrane-type	501311709	yes	monomorphe			polymorphe	1:1	LG7F	[T/C]	CAATTAGTAGTTTGGAGATTACATTGCTATTAGATGATGAACTACAGAAAATTCCCAATCACATAAATGTGTTTCCTTACCCGTCAAAACATGTATACTG[T/C]ATNAWTTTTAYACAGTTCAAGTCAGCGTCTTCGARGGGGATAAGGAGGTTTGAGAGAATTCTTAAAAAWWATATACAGTATGATAAGATAATTAATATAG	0.965
AL750825-715	AL750825	sp|Q9FIF3|RS82_ARATH	1e-10	40S ribosomal protein S8-2	RPS8B At5g59240 MNC17.15	sp|P49199|RS8_ORYSJ	7e-11	Full=40S ribosomal protein S8	sp|P49199|RS8_ORYSJ	7e-88	Full=40S ribosomal protein S8	501311715	yes	monomorphe			polymorphe	1:1	LG8M	[A/G]	GAAGGCTGCTGCTGCTGCGGCCAAGAAAGATACTACCGAGGAGGGAGAAGCTACAGCCGAGGAGGAGAAGAARAAARRNCAAACATCTTTNGAGGAAGAT[T/C]GAGAAGCGACAAGAAGGTCACAAACTTGACACACATCTGGAAGAGCAATTTGCTAGTGGTCGGCTTTTGGCTGCAATTTCTTCACGTCCAGGCCAGTGTG	1
AL750825-898	AL750825	sp|Q93VG5|RS81_ARATH	5e-15	40S ribosomal protein S8-1	RPS8A At5g20290 F5O24_180	sp|P49199|RS8_ORYSJ	4e-15	Full=40S ribosomal protein S8	sp|P49199|RS8_ORYSJ	7e-88	Full=40S ribosomal protein S8	501311717	yes	polymorphe	1:2:1	LG8_1	polymorphe	1:1	LG8F	[T/A]	CACGTCCAGGCCAGTGTGGACGTGCTGATGGGTATATTCTTGAGGGYCGTGAGCTTGAGTTTTACATGAAAAAGATTCAGAGAAAGAAGGGAAAGGGAGC[A/T]GGTGCTGCTTAAAAGMAAGCAAATTTTGGTTCTTGAGACACTTAGMAAGATTAATGAATAATCTTGCTMTGTTCACAATGTTCAGTGTTGCNCCCAAGTA	0.988
AL750825-687	AL750825	sp|Q9FIF3|RS82_ARATH	5e-08	40S ribosomal protein S8-2	RPS8B At5g59240 MNC17.15	sp|Q9FIF3|RS82_ARATH	5e-08	Full=40S ribosomal protein S8-2	sp|P49199|RS8_ORYSJ	7e-88	Full=40S ribosomal protein S8	501311713	yes	polymorphe	1:2:1	LG8_1	polymorphe	1:1	LG8F	[A/G]	ACTACGGTCAGGATATTGGCAGGAAGAAGAAGGCTGCTGCTGCTGCGGCCAAGAAAGATACTACCGAGGAGGGAGAAGCTACAGCCGAGGAGGAGAAGAA[A/G]AAARRNCAAACATCTTTNGAGGAAGATYGAGAAGCGACAAGAAGGTCACAAACTTGACACACATCTGGAAGAGCAATTTGCTAGTGGTCGGCTTTTGGCT	0.976
AL750826-1720	AL750826								sp|O22466|MSI1_SOLLC	0	Full=WD-40 repeat-containing protein MSI1		no								ATTCCATTTTNYTTTATATAATGAGAAGCAAAACTTGGCTTATCATCTTTTTNATTGAGAAAAGACACGTTGAAAGAGATTAAACCTTTAGCTTTTGCTN[T/G]TTTCTGCTGTATTTATGTAGTTTGCAATCTGGTGAAGATTATGCCAGGTCTGNCYTTCCTTGTAATAGGTTTNATAGACNAAWTTTCNAGCTGAAAGTGA	0.988
AL750826-1672	AL750826								sp|O22466|MSI1_SOLLC	0	Full=WD-40 repeat-containing protein MSI1		no								AAGAGGTGTATTCGCTTTCAGAGTTTCTCAACAAATGACATGGTTCTCATTCCATTTTNYTTTATATAATGAGAAGCAAAACTTGGCTTATCATCTTTTT[-/T]ATTGAGAAAAGACACGTTGAAAGAGATTAAACCTTTAGCTTTTGCTNKTTTCTGCTGTATTTATGTAGTTTGCAATCTGGTGAAGATTATGCCAGGTCTGNC	0.858
AL750826-337	AL750826	sp|O22467|MSI1_ARATH	2e-26	WD-40 repeat-containing protein MSI1 (Protein MULTICOPY SUPPRESSOR OF IRA 1) (Protein medicis)	MSI1 At5g58230 MCK7.10	sp|O22466|MSI1_SOLLC	2e-26	Full=WD-40 repeat-containing protein MSI1	sp|O22466|MSI1_SOLLC	0	Full=WD-40 repeat-containing protein MSI1		yes	monomorphe			monomorphe			[I/D]	CCCAGTTAGGAGCTTCCGGCCATGGCGAAGGACGAAGAAGAATTCCGCGGCGAGATGGAGGAGCGCCTGGTGAACGAAGAGTACAAAATCTGGAAGAAAA[-/A]TACGCCGTTTCTTTACGATCTGGTGATAACGCACGCCCTCGAATGGCCTTCACTCACTGTACAGTGGCTCCCGGACCGCGAAGAGCCCCNTGGAAAAGATTA	0.996
AL750831-332	AL750831	sp|P46313|FAD6E_ARATH	3e-17	Omega-6 fatty acid desaturase, endoplasmic reticulum (EC 1.14.19.-) (Delta(12) desaturase)	FAD2 At3g12120 T23B7.6 T21B14.6 T21B14_107	sp|P46313|FAD6E_ARATH	3e-17	Full=Omega-6 fatty acid desaturase, endoplasmic reticulum	sp|P48630|FD6E1_SOYBN	8e-176	Full=Omega-6 fatty acid desaturase, endoplasmic reticulum isozyme 1	501311719	yes	monomorphe			polymorphe	1:1	LG11F	[T/C]	GTCAGATCATTCTCATATCTGGCATTCGATCTTGTTATTGTTGCGCTGCTGCTCTATTCGACGGCTTACTACTTCACAATGTCAGGCATTCTGGGATGGG[T/C]TCTCTGGCTTGGGTACTGGGTAGCTCAGGGATGCGTGCTCACTGGTGTGTGGGTTATAGCACACGAATGCGGGCACCATGCCTTCAGTGATTTCTCTTGG	0.976
AL750857-1208	AL750857								sp|Q9LSP9|CTL2_ARATH	3e-90	Full=Chitinase-like protein 2		no								TTATGTGGTWWTTTTTNYTTATATTTCTCCTGATTGCTACATGTACTCCGATATATTTGCCGTGCAGGTTCAAACAAATTGTGATATTTCTACGATGAAA[C/G]CTTTCTTTCCTGGTTGGTGYYTTTTTNYTKNATCAGAAATCAGATATTGCACAAGGTTAATATATAGAYGGTATTATTGNAGTTATAATATTCCATWATG	0.935
AL750863-737	AL750863	sp|O81147|PSA6B_ARATH	7e-20	Proteasome subunit alpha type-6-B (EC 3.4.25.1) (20S proteasome subunit alpha A-2) (Proteasome subunit alpha type-1)	PAA2 At2g05840 T6P5.4	sp|O81147|PSA6B_ARATH	7e-20	Full=Proteasome subunit alpha type-6-B	sp|Q9XG77|PSA6_TOBAC	4e-143	Full=Proteasome subunit alpha type-6		yes							[T/C]	CTGCTGCTGGTGTCAAGGAGTCAGAGGCAGTCAGTTTTCTGGAGAAGAAATTGAAGAATAATCCAGAGTTATCTTATGAGGAAACTGTACAGACAGCAGT[T/C]TCTGCACTCCAATCTGTTCTTCAGGAGGATTTTAAGGCTACAGAAATWGAGGTYGGTGTTGTTACAAAAGAANGTCCAGTATTTCGTACTTTATCAACAG	0.965
AL750872-344	AL750872								sp|P80042|GGPPS_CAPAN	3e-61	Full=Geranylgeranyl pyrophosphate synthase, chloroplastic		yes	monomorphe			monomorphe			[D/I]	ACAGAGACGGAGAAGGAATAGGAATGGGCAGGGCCACCACAAGCAGTGGAAAAGCACCATCACTCCGCTGCTCCTCCACCTCCTCTGTGACCTCTACGCC[-/G]TAAGGGGNAARGGGGGTTCGAGGNAGGGTGGRRGGGAAGGGAGAGGGNTTCGATCTAAGGAGGTATTGGAATTCAGTGAGAAAGGAAATGGAGGCGGAGCTT	0.787
AL750872-392	AL750872								sp|P80042|GGPPS_CAPAN	3e-61	Full=Geranylgeranyl pyrophosphate synthase, chloroplastic		yes	monomorphe			monomorphe			[D/I]	GAAAAGCACCATCACTCCGCTGCTCCTCCACCTCCTCTGTGACCTCTACGCCNTAAGGGGNAARGGGGGTTCGAGGNAGGGTGGRRGGGAAGGGAGAGGG[-/G]TTCGATCTAAGGAGGTATTGGAATTCAGTGAGAAAGGAAATGGAGGCGGAGCTTGAGAAGGCCGTTCCCNTCCGATACCCAGAAAAANTACATGTGTCGATG	1
AL750872-462	AL750872	sp|Q39108|GGR_ARATH	3e-15	Geranylgeranyl pyrophosphate synthase-related protein, chloroplastic	GGR At4g38460 F20M13.20	sp|Q39108|GGR_ARATH	3e-15	Full=Heterodimeric geranylgeranyl pyrophosphate synthase small subunit, chloroplastic	sp|P80042|GGPPS_CAPAN	3e-61	Full=Geranylgeranyl pyrophosphate synthase, chloroplastic		yes	monomorphe			monomorphe			[D/I]	TCGAGGNAGGGTGGRRGGGAAGGGAGAGGGNTTCGATCTAAGGAGGTATTGGAATTCAGTGAGAAAGGAAATGGAGGCGGAGCTTGAGAAGGCCGTTCCC[-/C]TCCGATACCCAGAAAAANTACATGTGTCGATGCGCTACTCGGTGCTGGCAGAGAAGGCGAAGAGAGGTCCACCGATGATGTGCATTGCGGCGTGCGAGGCGG	0.915
AL750879-489	AL750879												yes							[T/C]	AGCGAGCATTCCAGTGATTCCGATCATCTGATTGTTGAATCCGGGTCAGCCAATTTGATTTGCGGGGTCGGCGGGCTGGCTTCTCCGCGGCAGAATATGA[A/G]CCAGCCTGATGACGCCACAATTTATGAGATAAAGCATGTGCAGCAGTCTAATAGACAGCTGGGGACTGATTTAGCTTCTTTATCGATTGATTCTGAGATG	1
AL750879-342	AL750879												yes	monomorphe			monomorphe			[I/D]	AGGGTTTNTGTCGAMGGAATTAATGACAGCAGCGGTAGCAGAAGAGGAGGAATCAAGTCTAATTCCAGTAGCAGCAACGGCAGCAGCAACAACGGGAAAA[-/A]TATTAACATTAGCAGCGGCCACAGGATGTTTCATTCCGGCGGAGGAAGCGAGCATTCCAGTGATTCCGATCATCTGATTGTTGAATCCGGGTCAGCCAATTT	1
AL750907-1420	AL750907								sp|O04716|MSH6_ARATH	8e-12	Full=DNA mismatch repair protein Msh6-1		yes	monomorphe			monomorphe			[I/D]	CAATCTAGAAAAGGAGGATAAGGTTCAGGAGCAGGTGGCAGAGGAAGTTCACAATCACAAAAGGCCAAAGAAGTCAAAGCAGACAGCACCACGATCAAAA[-/A]GAGGAGGCAGTGGAAAACAAATTGCCAAGGAACATGTTGTGGAAGATCGAACCGAAGGTGCAGACGGGAAGCAAGAGAGCAAGGAGCAAAGCCATCATAATA	1
AL750907-589	AL750907								sp|O04716|MSH6_ARATH	8e-12	Full=DNA mismatch repair protein Msh6-1	530866193	yes	monomorphe			monomorphe			[A/G]	ACACTTCACCGTCTTTNGAAAATAATGAAATCCGGTTCGGATAAGGTGGAAGAAGAAGATGAGGAGGAAGAAGTGAAAGAGGTTCCAGTGGAAAACAAAA[A/G]GTCAGGGCCGAATGTTGTTGAAGATTCCTCTGTTTCTGGTAAACCTCCTTCAGGGAAAGTTCCGGTTGCTAAGTCCGGGAAAGGAAAGAGATTGCAGAGT	1
AL750911-51	AL750911								sp|Q5ZM83|MIRO2_CHICK	5e-70	Full=Mitochondrial Rho GTPase 2		yes	monomorphe			monomorphe			[D/I]	TTCTATCCTGATCGTGTTCCACTCACCATAATTGATACATCATCCAGACC[-/C]GAGGACCGTAACAAGCTAGGAGCAGAATGCAAGAAGGCAGATGCAATTGTTCTAACATATGCATGTGAACAACCTATCACACTTGAGCGTCTGTCTTCCTAC	0.976
AL750918-818	AL750918								sp|A9NQL1|CSPL1_PICSI	5e-71	Full=CASP-like protein 1		yes							[T/G]	TCGGTTTCAGAATATAACCTCTACTAATATGTSCAGTATGGTTTTATCAACAGAACTCTCGGTCTTTAAGAGTCCGTTGTCTACGAGAATTACAATTTTT[T/G]GNCAACAATTTAAAATTTCCATTTCTTTAAAANRAWTTTYW	0.988
AL750922-717	AL750922								sp|Q9LQQ4|H2B1_ARATH	4e-51	Full=Histone H2B.1		yes	monomorphe			monomorphe			[A/C]	NTTTTTTTTTTYTTNYTNGTTCTTTCTGTAATACTCTTTCTTTTTTNGGATTCCTTGTGACTGGATATTTGTTAWNAAAGTAAGGCTAGATCATTGTGTG[T/G]TTCCCGGGCTTTCGACTATAACACATCTATGTTGAAAAGAAAAGTTCGCTGAAACCCTAATCTTTTGGGTGGTAAACGCCACAAACGCTGACTGTACYTT	1
AL750922-815	AL750922								sp|Q9LQQ4|H2B1_ARATH	4e-51	Full=Histone H2B.1		yes	monomorphe			monomorphe			[T/C]	TGKTTCCCGGGCTTTCGACTATAACACATCTATGTTGAAAAGAAAAGTTCGCTGAAACCCTAATCTTTTGGGTGGTAAACGCCACAAACGCTGACTGTAC[T/C]TTGTTTTCCAGGGCATCTGTTTTGCTGTATTGTTTAAATTTATTTGTTAAGCTATGTTTGTTTTGATT	0.996
AL750926-739	AL750926												yes	monomorphe			monomorphe			[D/I]	NAAMGCATGATTTNGAAATGCTTGAATGATACACATGGCGGATTTGGAGGACAGAACCATGAAGTAAATTCATCCGGAGTATTTTTGTGCATCATCGGGA[-/G]TATAGATAGATATAAATAAACWAWTTTTTGKCT	1
AL750931-1751	AL750931								sp|B1MZ64|EFTS_LEUCK	7.4	Full=Elongation factor Ts	501311721	yes	polymorphe	1:2:1	LG5	monomorphe			[A/G]	GAATTTCAGCTAAAAGTTTGGCAGATATTCAGGGTCATTTTTCGCCATACCTATCTAGTCCCATGGATTCTGTGACTGCAGGTTGGAGTTCAGGACAAAT[A/G]GGATTTGGCTCTTCAGATGTTTCTATGCCATCATCAGGTTTGTTGAGTTCATTTGATGGATCTAATTCCTCCTCGGGGCATTTTGCAGTGTGGGGTCCAA	1
AL750931-430	AL750931								sp|B1MZ64|EFTS_LEUCK	7.4	Full=Elongation factor Ts		yes	monomorphe			monomorphe			[T/G]	CAGTCTCAGGCACATTTCATATGCTCGACTCAGTAACTGTCTCTTCAGGGGCCTCATTGCATAATGGACGGTTTGACATTGATGATAATTCTGGTTCTTT[T/G]SNAACTAACACAGATTGTGATTCACTTTCCAACAATGGTAGCTGTTCTGGTGAATCAGAAGATCAAAAAGACAAAAATGGAATAGGCAGATCAGAGAATC	0.988
AL750938-1282	AL750938								sp|Q41951|TIP21_ARATH	9e-123	Full=Aquaporin TIP2-1		yes				monomorphe			[T/C]	ATATGAAGGCGAGTGCAGTCCTAATTTCAGTTGTGTNACTCTTTGCTACTTCTCTTAGGTCTGCTTACTCTGCAGATCCGGATCCCGTTAGAGATTTTGC[A/G]ACGGGATTGAGTACCTTCACCCTGCGTAACATTTTCAAGAATGGAGAAGTTAGTAGCGATACGGGCGGGATTCGAGCTGCAACCAATCCTCAAAACTTTC	1
AL750938-1657	AL750938								sp|Q41951|TIP21_ARATH	9e-123	Full=Aquaporin TIP2-1		yes	monomorphe			monomorphe			[T/C]	CGGGGGATGTTACCGTATTTCCCCGAGGTGTGCTCCATTTTGAACTCAACGTTGGAAAGGTGGAAGCTGAGTATTTGTCGGCACTTAACAGTGAAAATCC[T/C]GGAACTTTGACGAGCASCGAAGCTCTATTTCATATTCCCCTGAGAGCGCTGGCAACATCGTTGAACGTGGACCAGAAGACAGTAATGRGCTGAATTYMAC	1
AL750940-1259	AL750940	sp|Q9FPT1|UBP12_ARATH	2e-37	Ubiquitin carboxyl-terminal hydrolase 12 (EC 3.4.19.12) (Deubiquitinating enzyme 12) (AtUBP12) (Ubiquitin thiolesterase 12) (Ubiquitin-specific-processing protease 12)	UBP12 At5g06600 F15M7.13	sp|Q9FPT1|UBP12_ARATH	2e-37	Full=Ubiquitin carboxyl-terminal hydrolase 12	sp|Q9FPT1|UBP12_ARATH	0	Full=Ubiquitin carboxyl-terminal hydrolase 12		yes							[I/D]	GAGATGTCTATGCTTCATTTGATAAGTATGTTGAAGTTGAACAACTTGATGGTGATAACAAATATCATGCAGAGCAGTATGGACTACAGGATGCAAAAAA[-/A]GGTGTTCTTTTCCTTGATTTTCCTCCTGTACTACAACTTCAGTTGAAGCGATTTGAATACGATTTCATGCGAGACACAATGGTCAAGATAAATGATCGATAT	0.988
AL750940-2957	AL750940								sp|Q9FPT1|UBP12_ARATH	0	Full=Ubiquitin carboxyl-terminal hydrolase 12		yes							[I/D]	AGAATTCACCAAGTCAGCCAGAATCGCCATTCATTTGAGAGGTCTGTGAAGATATACAATTGAGAAGCAGGGATTGCTTATCCTGTAGCAATTCTCTTTT[-/T]ATGGATGGGACTTGAGGTTGATTCATCTGTAATATAAATCATATGATAGTTTGGATGGATGTCCACACTTCTCTATGCTATAGAGTATTGGAGTNGTTATAA	0.858
AL750940-2624	AL750940	sp|Q84WU2|UBP13_ARATH	4e-22	Ubiquitin carboxyl-terminal hydrolase 13 (EC 3.4.19.12) (Deubiquitinating enzyme 13) (AtUBP13) (Ubiquitin thiolesterase 13) (Ubiquitin-specific-processing protease 13)	UBP13 At3g11910 F26K24.20 MEC18.1	sp|Q84WU2|UBP13_ARATH	4e-22	Full=Ubiquitin carboxyl-terminal hydrolase 13	sp|Q9FPT1|UBP12_ARATH	0	Full=Ubiquitin carboxyl-terminal hydrolase 12		yes							[T/C]	AAGAGAGGAATCTGAGTCCAGGTGACAAGTTGATTCATGTTTACCATTTNAACAAGGATTCATCACAAAACCATATAATCCAGAACTTTGGAGAGCCTTT[T/C]YTTTTTGTTNATTCATGAGGGTGAGATCTTATCAGAGGTTAAAGAACGAATCAAGAAGAAATTGCAGGTCCCTGATGAAGAATTTGCTAAGTGGAAGTTT	0.965
AL750940-397	AL750940	sp|Q9FPT1|UBP12_ARATH	5e-30	Ubiquitin carboxyl-terminal hydrolase 12 (EC 3.4.19.12) (Deubiquitinating enzyme 12) (AtUBP12) (Ubiquitin thiolesterase 12) (Ubiquitin-specific-processing protease 12)	UBP12 At5g06600 F15M7.13	sp|Q9FPT1|UBP12_ARATH	5e-30	Full=Ubiquitin carboxyl-terminal hydrolase 12	sp|Q9FPT1|UBP12_ARATH	0	Full=Ubiquitin carboxyl-terminal hydrolase 12	501311725	yes	monomorphe			monomorphe			[D/I]	TCACATGGCCGATTGAGCATGTCTCCAGATTGAATGTAAANAAGTGTTACTCGGATGTTTTCATAGTAGGGGNTTATAAATGGCGTGTCTTGATATTCCC[-/C]AAAGGGAACAACGTGGACCACTTATCCATTTACTTAGATGTGGCAGATTCCGCTACATTACCTTATGGTTGGAGCAGATATGCCTTTTTCAGTCTGGCTATT	1
AL750940-3272	AL750940								sp|Q9FPT1|UBP12_ARATH	0	Full=Ubiquitin carboxyl-terminal hydrolase 12	501311723	yes	monomorphe			polymorphe	1:1	LG7F	[A/C]	AAGGGTTTCAAATGGCATGTAATATTTAGATCTTAGCTTCTAATATGTTCTATACCAGAGCAAGCAACTGTATAGATTTAATACGTTTTGGAGGGAAATC[T/G]CCAAGTGAGTTGGATATTGTAGATTATTCGGAGACTATCACAATGTATCTATAGTACATGGGGTATTCTGAACTACTGTCCTGTACTTTTCACCATGTCS	0.965
AL750943-403	AL750943								sp|Q9SE83|DRP2A_ARATH	0	Full=Dynamin-2A		yes	monomorphe			monomorphe			[I/D]	GTTCCGYGGTATGCCAAAAGCCGGAGTTGAGAGGGAAAGGATCCGGATCGGGATCTGATAACGAACCAGCCTGTATTGTTTGTGATAGCTTTCATTTTTT[-/T]GTTAAAACAAAGKTTGGGATCTTGTTTGGGCTGGAGCTGATAGGGAAAATTCGAGAAGGCTAGGGTTCGATCCGTCGCAGATCCGTCAAAGTGGAAAATTCG	0.965
AL750943-416	AL750943								sp|Q9SE83|DRP2A_ARATH	0	Full=Dynamin-2A	501311727	yes	monomorphe			polymorphe	1:2:1	LG4	[A/C]	CCAAAAGCCGGAGTTGAGAGGGAAAGGATCCGGATCGGGATCTGATAACGAACCAGCCTGTATTGTTTGTGATAGCTTTCATTTTTTNGTTAAAACAAAG[T/G]TTGGGATCTTGTTTGGGCTGGAGCTGATAGGGAAAATTCGAGAAGGCTAGGGTTCGATCCGTCGCAGATCCGTCAAAGTGGAAAATTCGTTGAATTCAAT	0.996
AL750947-254	AL750947					sp|O04407|NEED_PINRA	3e-16	Full=Floricaula/leafy-like protein FL1	sp|O04407|NEED_PINRA	7e-164	Full=Floricaula/leafy-like protein FL1		yes	monomorphe			monomorphe			[T/G]	GGTTTCTTTAGGTGGGATCAGAGACCAACACCAGTTGTAGSGGCGGCWGCAGCACCAACAACAACTGTCTTTAACAAGGACCATGGACGACCGTTGGAAG[T/G]SATTCTTCCCATGAATGGGAGAAAGGAATTTTGAAGTCCCTTGAAGATCTGTTTAAAGAGTATGGAGTTCGATACGTAACTCTTGCCAAGATGACCGAGA	0.996
AL750947-913	AL750947	sp|Q00958|LFY_ARATH	7e-04	Protein LEAFY	LFY At5g61850 MAC9.18	sp|O04407|NEED_PINRA	4e-30	Full=Floricaula/leafy-like protein FL1	sp|O04407|NEED_PINRA	7e-164	Full=Floricaula/leafy-like protein FL1		yes	monomorphe			monomorphe			[A/G]	TAAGCAGAAAAGGAGGCGGTCCAAGGAGCCTGGAGAGGATGGGGAGGACAGGCCTAGAGAGCATCCTTTCATTGTCACTGAACCAGGAGAACTGGCAAGA[A/G]GGRAAAAAAANTGGTCTGGATTATCTCTTTGATCTCTACGAGCAGTGTGGGAAATTTTNGTTAGAAGTCCAAAGGATTGCCAAGGAAAAGGGAGAAAAAT	0.976
AL750949-362	AL750949												yes							[I/D]	AAATGCCATCAGGAGCATCCCATTGCNAAAANTTTKGGGTGAATGCACTGAGCTAAAGCTGAAGCTTGATCAATGCTTTCGTCAGGAAAAAGCAATAAAA[-/A]GAAAGGCCAATTTNCGAAGAAAGCAAGAGATTCAAGGAAAGGCTGCGTGCTAATAAAGCTGAAATGAATGCTTCTGATTTGGGGTCGTCTTCACCTTCTCAA	0.965
AL750950-234	AL750950												yes	monomorphe			monomorphe			[A/G]	GACTTGAAATTTTAAATCATATTTGATTCCTCACTTGTCACAATTTCTTCGTGCATACTCAAACTGAAGGTATAAATAGGCATTCTACACAAAATGGTTC[A/G]RKNGTGTACGAATAGCCATTCTAGCCATTGAACGTCTGGGTAGATTGCAAAGATAGCGGGTATGGAAGGACATCAGGAGAAGAATGTGCAGGAAGATAAA	0.965
AL750951-1217	AL750951								sp|Q6XDB5|TPSD2_PICSI	0	Full=Pinene synthase, chloroplastic		yes	monomorphe			monomorphe			[A/G]	TTTCGAGCGTTGAAACAAAGAGTTTGGTGATGAGGACCCTCCTTGAACCTGTGCCTTTATAACCAAATCTAGAATTTACAAGAAGTTGATACTCTGTTTA[A/G]GTTAGCTAACTTAGGTCTATGATTTTACTGTTCAAGCTATGTTGTGGNTAAGATATCATATTACTGTTAAAAGTTKTGAATTTTAACACAGCTGCATGTA	0.858
AL750954-1609	AL750954								sp|Q9XWD6|CED1_CAEEL	7.1	Full=Cell death abnormality protein 1		no								GTTCATRCGCAATCTGATGTTATGGTGCGGCCNAAGTTAAGGCTTCTCCCGCGAACTAAGCCATTGGACGCTACTTCTCCGACTGCAGTAATGGATGTGA[T/C]AGAGAATTCACATGGTGGGTTGATGAGCAAGTCATATGAATATCACTCTGCTGCTGGTTCATTGCCTGTTGAGGTTTCCAGTGAAGGTGTAGGTAACAAC	1
AL750954-1863	AL750954					sp|P23588|IF4B_HUMAN	3.9	Full=Eukaryotic translation initiation factor 4B	sp|Q9XWD6|CED1_CAEEL	7.1	Full=Cell death abnormality protein 1		yes	monomorphe						[D/I]	ATTTACTGAGCGACCAAAATTAAATTTGAAGCCTCGCTCACTGCCTGTTGAGAAACTTGAAGCAAGTAATGAAAAGGACAGGAAATCTCTGTTTGGTGGG[-/G]CACGGCCACGAGAATTTGTATTAAAGGAGCGTGGTGTGGATGACGTGGTAATTAGTAGTGTGGATCCAGCTGCTGTGGTGATTAGTGCAAAGGGAAATGCAA	0.915
AL750954-243	AL750954								sp|Q9XWD6|CED1_CAEEL	7.1	Full=Cell death abnormality protein 1		no								GTCAAAGAAGAAGGCTTTCAGCGGATCTACGATGACTCTCAAGGACTTCCATGGCGGTTCCATTCCATCGGATCTTCCTTTGCCTTCGGCCCCNGGCACC[-/C]GGAGTTTTGAAGGTTGCGGATAGAGGCGTCCACGAGAAGCAAAACACTGGAACAAACTGGGGCGGTTCCATTAACCGGGGTTATGCCGCAGGCGATCATCGC	0.949
AL750954-1515	AL750954								sp|Q9XWD6|CED1_CAEEL	7.1	Full=Cell death abnormality protein 1		yes	monomorphe			monomorphe			[A/G]	AAAAGATGTTCGTGTATCCAGCCCTCTTAATGGCCACAAACCACCATTGGTTGAAAATAATCATGCTTCTGCAACTAATGTCACAGATACTTCAGTTCAT[A/G]CGCAATCTGATGTTATGGTGCGGCCNAAGTTAAGGCTTCTCCCGCGAACTAAGCCATTGGACGCTACTTCTCCGACTGCAGTAATGGATGTGAYAGAGAA	0.899
AL750954-469	AL750954								sp|Q9XWD6|CED1_CAEEL	7.1	Full=Cell death abnormality protein 1		yes	monomorphe			monomorphe			[I/D]	TCTACAGCSGGGKTTTGAAGACAAGGTATCTTATCTCCCTAACTCTGCAAACATCGGTCGCAATTTTGACGAAGACGAACGCAAACCGCTAGACAGTTTT[-/T]CGCGTCGTTCTGTCAATGAGAGTGATTACGATAATCACACTTTAGACGATCGCCGATCTCGGCATGATCGGTTTGGCGAACAAGTTGTGTCTAGTCGTTCTG	1
AL750959-782	AL750959											501311729	yes	monomorphe			polymorphe	1:1	LG2M	[G/C]	SGGCATAATTTCGAAGAAGCTTGAGATTTCCTGGTTTGAAACTGTTCCAACCTGCAAGGATAAACTTGGGAAGGAACCCTGTAACGAGGCCAAGTCTGCA[C/G]TCAKTCTGAGAGATGTTCAGTGATGGGAGTTGTGTTGAAGAAAANWAAANGATGATCGCATCAGTACTACCCTGGCCGCAAACTCCGTTCTTCTATAAAT	0.759
AL750963-71	AL750963								sp|Q8VYK6|RS43_ARATH	5e-140	Full=40S ribosomal protein S4-3		no								GGGTTTTCAAAGACGCATTAGGGTTTTTAGGGTTTTKKAAAACCCGTGTTTGAAACKKSGACGNSSKKSK[T/G]GGTGTTATTAGGTTTGCAGAAGGCGTCGGGTGGGGATCAAGGATTTCTCCTCCACCTCATACTGAGCGGATAGCAGAGACATCATGGCTCGTGGATTGAA	0.949
AL750967-186	AL750967					sp|Q9IBD1|CELF3_DANRE	0.001	Full=CUGBP Elav-like family member 3	sp|Q4QQT3|CELF1_RAT	4e-36	Full=CUGBP Elav-like family member 1		yes	monomorphe			monomorphe			[I/D]	TGCCCAAGCACATGACAGAGTCCCAGCTGGTCTCGTTATTTGAGGAAGTAGGTATAGGAAACATTCAGGAAGTCAACATTATCAAAGACAAGCTCACCAA[-/A]AGCCTCCAGAGGATGTTGCTTTATAACATGCCCAGCAAGACAAGAAGCAGACAAGGCCATCACTTNATTTCACAATAAGCGAACTCTACCAGGGGCATCCAG	0.965
AL750967-252	AL750967					sp|Q9IBD1|CELF3_DANRE	1e-08	Full=CUGBP Elav-like family member 3	sp|Q4QQT3|CELF1_RAT	4e-36	Full=CUGBP Elav-like family member 1		yes	monomorphe			monomorphe			[I/D]	AGGAAGTCAACATTATCAAAGACAAGCTCACCAANAGCCTCCAGAGGATGTTGCTTTATAACATGCCCAGCAAGACAAGAAGCAGACAAGGCCATCACTT[-/T]ATTTCACAATAAGCGAACTCTACCAGGGGCATCCAGTCCAATGCAAGTCAAATATGCAGATGGTGAATTGGAAAGAATAGAGCATAAACTTTTTATTGGGAT	0.9
AL750981-886	AL750981												no								TGGAACGAGGACTGTCTACAAAAATCTCTATGGAAAGAACTTGAATTCAGGAGAGGGATCTTTYAGGAAGGAGAAAGATTTGCCGAAAGGAGAAGCTTCG[T/C]CTAGTGACCTAAGACGCAGTGTTTCAAAGAATGGGTAGCCTATTTTAAGCTCAAGCTTTCTCAGCTAAGGTCATGCAAGGGCTTACCTGGGCTTGAAGGG	1
AL750981-373	AL750981												yes	monomorphe			monomorphe			[D/I]	TGGTCATATATTTGTGTCCATGATGAGCATTTGGAACTTCCTTGGGCGTGTTGGTGGTGGATATCTCTCCGAGATTGTTGCAAGGGATTATGCATACCCC[-/C]GACCTGCAACTATGGCAGTAGCACAGATCACAATGGCCATTGGTCACATTCTCTTTGCAATGGGCTGGTCAGGATCATTATACTTAGGGACATTGCTTGTTG	0.915
AL750984-1250	AL750984								sp|Q54MJ9|SPXS3_DICDI	0.008	Full=SPX and EXS domain-containing protein 3		yes	monomorphe						[G/C]	GCTCATTTGTGATTCCTTGCNTAWTCCTTGCTTTTCCTTATGTTTGCCGCTTTTTCCAGTGTCTTCGGCAATACAAGGATACAGGAGAAAAATCTTGCCT[C/G]TTGAATGCTTTGAAATATGCTACGTCATTCCCTGTTATTTTCCTTTCAGCACTCAAATATCATGTGGTGCCAGAAATGTGGACTAATGTTTATCGACCTT	1
AL750984-1724	AL750984								sp|Q54MJ9|SPXS3_DICDI	0.008	Full=SPX and EXS domain-containing protein 3		yes				monomorphe			[I/D]	CAGTGGATATTTTTCCGTGTGGAAAATGAGTGGAATAAGATGGCTCTGAAGCCAAATTTGCAGATTCCTATCAAGGAAATTCCTTATCTAGAGAATGAAA[-/A]GTTGCTTGAATCTGAGCAGCACAATGTATAACTTTATTCATTTGTAAGGAAAGTTTCCTTCTTATACAGTTCTAAATTCTGGTTTCAATTTTGGCATGCTGT	0.935
AL750997-209	AL750997					sp|Q67UX7|P2C10_ORYSJ	0.045	Full=Probable protein phosphatase 2C 10	sp|Q6L5C4|P2C52_ORYSJ	3e-119	Full=Probable protein phosphatase 2C 52		yes	monomorphe			monomorphe			[I/D]	GATGTTGTGGATGACGTCAATGTCATGTCAGTTGAAGATGCACTCAATATCATTACTACTGGATCGCCGAGTGGCATAATTACTGGCGTGGAAGATGTTT[-/T]CTCCGACAAAGATTATGTGGACGACATTAGCCTGGTCAGCGGTGGATCAGAAAGTGAAGATAAGCGTTGTAGCTATGGATATGCTAGCTGTCAAGGGAGAAG	1
AL750997-560	AL750997	sp|Q94AT1|P2C76_ARATH	2e-08	Probable protein phosphatase 2C 76 (AtPP2C76) (EC 3.1.3.16)	At5g53140 MFH8.8	sp|Q6EN45|P2C13_ORYSJ	2e-17	Full=Probable protein phosphatase 2C 13	sp|Q6L5C4|P2C52_ORYSJ	3e-119	Full=Probable protein phosphatase 2C 52	530865646	yes	monomorphe			monomorphe			[A/G]	CAAATTTATGACNGGACACCAAGTTGGCCATAACTGAAATCTATCAGCAAACTGATGCTGAGTTCTTGAAGGCTGCAAGTAGTATTTATAGAGATGATGG[A/G]TCAACAGCATCGACAGCTGTGCTAGTTGGTCACAATCTGTATGTTGCCAATGTTGGAGATTCTCGAGCAGTTATGTCAAAGGCAGGCGAAGCTATACCTC	1
AL751005-23	AL751005								sp|O81372|NDK1_MESCR	6e-86	Full=Nucleoside diphosphate kinase 1		no								ATCAACGCAGAKTACAKGGRNG[A/C]CTTCAAACTGCGCGTTAGTGTGAACTGTGTCCTTGGCCGTGTCGAGAAACCTAATATTTGCTTGCTGTTTTAACTCAGCAGCTTCATCATGGAGCAGTCT	0.949
AL751007-372	AL751007	sp|O22141|GAE4_ARATH	1e-20	UDP-glucuronate 4-epimerase 4 (EC 5.1.3.6) (UDP-glucuronic acid epimerase 4) (AtUGlcAE1)	GAE4 UGlcAE1 At2g45310 F4L23	sp|O22141|GAE4_ARATH	1e-20	Full=UDP-glucuronate 4-epimerase 4	sp|O22141|GAE4_ARATH	2e-156	Full=UDP-glucuronate 4-epimerase 4		yes	monomorphe			monomorphe			[A/T]	GCCTGCAAGTCTTTATGCAGCAACGAAAAAGGCTGGAGAAGAGATCGCTCATACCTATAATCATATCTATGGGCTTTCTATAACAGGACTGCGTTTCTTC[A/T]CAGTGTATGGMCCCTGGGGNTAGGCCTGATATGGCTTATTTCTNTTTCACAAAGGATATTCTTNCAGGGCAAGAGSNATTGATATCTACCAAGGTCAGAA	0.965
AL751018-200	AL751018												yes	monomorphe			monomorphe			[I/D]	CTATCAGAATGGAGGAAATTAGTATCTCCAGTAAAGGGCAGGAAGAATTCCATGTTCGCAATTGGGTTTGTCTTAGCTGTTCTGGTCTGTTCACTATTTT[-/T]GGGCTTCAATTATCCCAACAAGCTGGTGGCAAATCCAATGGATCACAGACAGTCTTGGTTCCCTTCTGTGTTCAGAGATTCTTCTAGGTCTAATTCATTCTT	1
AL751019-1632	AL751019								sp|P52917|VPS4_YEAST	1e-130	Full=Vacuolar protein sorting-associated protein 4		yes	monomorphe			monomorphe			[I/D]	AAGTCCTTGCAAGGCAGAGACCAACTGTTAGCAAGCACGACCTAGAAGTCCACGAGCGATTCACAAAGGAATTTGGTGAAGAGGGCTGACAAATTTTCTT[-/T]GTCAAGGTCTTCCAATTGTATTATTTCCATTATTCTCCGACCAGATTAGTGGCTTGTAACATCTGTCGGTTGTTCTGGATTCTTATAAAATTAATGGGCTTT	1
AL751020-1304	AL751020	sp|Q38798|CALX2_ARATH	5e-12	Calnexin homolog 2	At5g07340 T2I1_50	sp|Q39817|CALX_SOYBN	4e-13	Full=Calnexin homolog	sp|Q39817|CALX_SOYBN	0	Full=Calnexin homolog	501311731	yes	monomorphe			polymorphe	1:2:1	LG1	[A/G]	AGCTATTGGTATTGAAATCTGGACTATGCAAGATGGAATCTTGTTTGACAACATACTTATCACACATGATGAGAAGGTTGCGGAGGAGTACAGAAAGAAT[A/G]CRTGGAAGGGAAAATTTAGCAATNRAAAAGAAGAGGAAGATGTGGATAGTCCTCTGCCGGGAGAGCTCTCTGGTTTCCAGAAGAAAATTTTTGACGTCCT	1
AL751020-1057	AL751020	sp|Q38798|CALX2_ARATH	1e-12	Calnexin homolog 2	At5g07340 T2I1_50	sp|O82709|CALX_PEA	1e-14	Full=Calnexin homolog	sp|Q39817|CALX_SOYBN	0	Full=Calnexin homolog	530865648	yes							[T/C]	CAAAGCCAGATGATTGGGATGATGAAGAAGATGGAGAATGGGAGGCACCAAAGGTTTCTAATCCCAAGTGCGATGAGGCACCAGGATGTGGTGAATGGAC[T/C]AGACCCATGAAGAGCAACCCTGACTACAAGGGCAAGTGGTATGCTCCGATGATTGACAATCCTAACTACAAGGGTATCTGGAAGCCACAAGAAATTCCCA	0.976
AL751028-1520	AL751028								sp|Q9FXD8|PLY5_ARATH	0	Full=Probable pectate lyase 5		yes	monomorphe			monomorphe			[D/I]	TCWCGCTGTTAAACGGCATYGAAGCTGSAATTGCGTGATCTTTGTGTACCATATTTTTACATWAWTTTYYTTNGTTAAGAAGTTCATGYGGAATGCATGG[-/G]GATGGTCGATTTGCGGAGCTGGGAAAGCTCGGCCTGTGTTTCCACTCATGGCTTCCATGCATGAATGATGATTGTTCTTCTGGTCATCGTTAATTTCTACAC	0.834
AL751028-85	AL751028								sp|Q9FXD8|PLY5_ARATH	0	Full=Probable pectate lyase 5		yes	monomorphe			monomorphe			[D/I]	GGAGAGCAGAGCAGTTCACTGGGTAGCCTCTGAGATCAAGCAATATCCCCTTATGCAGCCTTGCTTTCATAAGGATAAGGGGGG[-/G]TTTTGTGTTTGTGAGGTTTTAGCAATTGAGCAAGGTGGGTGAAGGAGCTGATCTATAGGGAAATAATTAGTGGGTACATTGTTGGAGAGAGAGAGCCGAAGC	1
AL751031-926	AL751031								sp|Q869T9|EKIA_DICDI	3e-51	Full=Probable ethanolamine kinase A	501311733	yes	polymorphe	1:2:1	LG4	monomorphe			[T/C]	ACCGTGAACGGGAGCTGCAGGCAATATGCTGTCTTTCTGCTGCAGGATTTGGTGCAAAGTTGCTAGGTATCTTTGCAAATGGAATGGTGCAGTCTTTCAT[T/C]GATGCATGTACTTTGACTCCAACAGACATGAGCAAGCCAAAGCTTGCAGCAGAAATTGCAAGGGAACTTCGTAAGTTCCATGAAATGGAAATNCCAGGTT	1
AL751031-1496	AL751031					sp|Q869T9|EKIA_DICDI	4e-09	Full=Probable ethanolamine kinase A	sp|Q869T9|EKIA_DICDI	3e-51	Full=Probable ethanolamine kinase A		yes	monomorphe			monomorphe			[T/G]	AACTGTTATGCTCTTGCTTCACATTTATACTGGGCCTTTTGGGCTATTGTTCAGGCAAAGTATTCTCCAATAGAGTTTGATTACCTGGAGTACTATTTTT[T/G]GNCGCTACAATGAATANMAAAAACAGAAGGATCGCTTCATATCGCTTGGGCAATCATTTCTTYNAAGGACCAATTGAGATGTTTTTACATCAGACAATGC	0.935
AL751032-79	AL751032								sp|P57108|GSTZ_EUPES	9e-78	Full=Glutathione S-transferase zeta class	530865650	yes	monomorphe						[T/G]	AAACAGGCATCTACAGATCGGAGTGACCTTGCAGTCCCTATCTTCGAACGCTCGCAATTCACTTTGTGAAGATTCGCT[T/G]ATCAATTTATAACTRYCGACTTATATACCGTCTCRAAACTCTATCCAATTCACAAGWYCMCGTCTCATCTCTTTGCAGCAGGCATCATCCTCACGATTGA	1
AL751032-638	AL751032	sp|Q9ZVQ3|GSTZ1_ARATH	5e-06	Glutathione S-transferase Z1 (AtGSTZ1) (EC 2.5.1.18) (GST class-zeta member 1) (Glutathione S-transferase 18) (Maleylacetone isomerase) (MAI) (EC 5.2.1.-)	GSTZ1 GST18 GSTZ At2g02390 T16F16.18	sp|P28342|GSTZ1_DIACA	1e-16	Full=Glutathione S-transferase 1	sp|P57108|GSTZ_EUPES	9e-78	Full=Glutathione S-transferase zeta class		yes							[T/C]	CTATTATTGGATCAAACATACAACCTCTTCAGAACTTGGTGRTCTTGAATTTGATYGAGGAGAAACTGGGAGYAGAGGAGCGTTTGGCATGGCCTAAACC[A/G]TTCATAGAGAGAGGTTTTACTGCTTTGGAGAAGTTGTTGAAAGATGTTGCAGGGAAATATTCTGTAGGWGATCAGCTTACATTRGCAGATRTCTTTCTTG	0.988
AL751032-998	AL751032								sp|P57108|GSTZ_EUPES	9e-78	Full=Glutathione S-transferase zeta class	501311737	yes				polymorphe	1:2:1		[A/C]	ATAATATTAWGATWTACAACTCCGTTTTTGTGTAAGTTTTACCATATTTCATATTTCATATTTCACYCYAAGCATTAATACTCTRTTAGTTTGAGAGGGA[T/G]ATTGCTATGACCTATTACCTTCTAATAATCTTGCAATTAGTACTTGCAGTAATGTATGTAATTGACAAAGGGGASTATCTGCTAAAATTGTGCCTAAGCA	0.809
AL751032-207	AL751032	sp|Q9ZVQ4|GSTZ2_ARATH	2e-04	Glutathione S-transferase Z2 (AtGSTZ2) (EC 2.5.1.18) (GST class-zeta member 2)	GSTZ2 At2g02380 T16F16.17	sp|Q54YN2|MAAI_DICDI	2e-05	Full=Maleylacetoacetate isomerase	sp|P57108|GSTZ_EUPES	9e-78	Full=Glutathione S-transferase zeta class		yes							[A/C]	CCGTCTCRAAACTCTATCCAATTCACAAGWYCMCGTCTCATCTCTTTGCAGCAGGCATCATCCTCACGATTGAGMTCATATATTATCATTCATGGCATCC[T/G]TTGCTCAGGAAAACCCCGCAACCAGTGTTACCTCTTCTAGACTGAAGCTGTACTCTTACTGGCGCAGTTCATGTTCTTGGCGAGTCAGGATTGCTCTCAA	0.976
AL751032-707	AL751032	sp|Q9ZVQ4|GSTZ2_ARATH	6e-05	Glutathione S-transferase Z2 (AtGSTZ2) (EC 2.5.1.18) (GST class-zeta member 2)	GSTZ2 At2g02380 T16F16.17	sp|P28342|GSTZ1_DIACA	2e-05	Full=Glutathione S-transferase 1	sp|P57108|GSTZ_EUPES	9e-78	Full=Glutathione S-transferase zeta class	501311735	yes	monomorphe			polymorphe	1:2:1	LG4	[T/A]	GAGYAGAGGAGCGTTTGGCATGGCCTAAACCRTTCATAGAGAGAGGTTTTACTGCTTTGGAGAAGTTGTTGAAAGATGTTGCAGGGAAATATTCTGTAGG[A/T]GATCAGCTTACATTRGCAGATRTCTTTCTTGTCCCACAAGTTTTTRRTGCGAGGCGTTTCAAYGTTGACATGTCAAAATTCCCAACTTTGAATAGAATTG	1
AL751032-770	AL751032					sp|Q9VHD2|MAAI2_DROME	2e-05	Full=Probable maleylacetoacetate isomerase 2	sp|P57108|GSTZ_EUPES	9e-78	Full=Glutathione S-transferase zeta class		yes	monomorphe			monomorphe			[A/G]	AGTTGTTGAAAGATGTTGCAGGGAAATATTCTGTAGGWGATCAGCTTACATTRGCAGATRTCTTTCTTGTCCCACAAGTTTTTRRTGCGAGGCGTTTCAA[T/C]GTTGACATGTCAAAATTCCCAACTTTGAATAGAATTGACAAAGAATTAGCAGAACTTCCAGAATTCCAGGCTGCTCTGCCTGCAAGACAACCTGATGCAA	0.899
AL751037-564	AL751037	sp|Q9C7C3|C3H36_ARATH	1e-04	Zinc finger CCCH domain-containing protein 36 (AtC3H36)	At3g12130 T21B14.5	sp|Q7F8R0|C3H14_ORYSJ	4e-05	Full=Zinc finger CCCH domain-containing protein 14	sp|Q7F8R0|C3H14_ORYSJ	1e-80	Full=Zinc finger CCCH domain-containing protein 14	501311739	yes	polymorphe	1:2:1	LG1	monomorphe			[A/G]	GGAANACAGTAGGGCTTACACCTGGTGTTCCATCTTTAGACAAGCCAGATCCTGGACTAGGCTACAAGACACGCCTTTGTAATCGTTTTGGCACTGATGA[A/G]AAATGCATGTTTGGAGATAAGTGCCATTTTGCCCATGGAGAGAAGGAACTGAGAAAGGGAAATTTACTTGCAAAAGATCTTGAAAGGGAGCGAATAGCAG	0.996
AL751043-937	AL751043	sp|Q9SKP6|TPIC_ARATH	5e-26	Triosephosphate isomerase, chloroplastic (TIM) (Triose-phosphate isomerase) (EC 5.3.1.1)	TIM At2g21170 F26H11.7	sp|Q9M4S8|TPIC_FRAAN	4e-27	Full=Triosephosphate isomerase, chloroplastic	sp|Q9M4S8|TPIC_FRAAN	8e-153	Full=Triosephosphate isomerase, chloroplastic	501311741	yes	monomorphe			polymorphe	1:1	LG1F	[A/G]	TAATGTTCCTAGCTGGGATGATGTGGTTATTGCATATGAACCTGTCTGGGCCATTGGTACAGGGAAAGTGGCTTCTCCTCAGCAGGCCCAGGAAGTTCAT[A/G]TAGCAGTCCGTGAATGGTTGAGCAAGAATGTTTCTGCTAAAGTTGCATCTCAAACTCGAATTATTTATGGGGNTTCTGTAAATGGAGGAAATTGTGTGGA	0.915
AL751044-804	AL751044	sp|Q84WM9|EF1B1_ARATH	3e-15	Elongation factor 1-beta 1 (EF-1-beta 1) (Elongation factor 1-beta' 1) (EF-1-beta' 1) (Elongation factor 1B-alpha 1) (eEF-1B alpha 1)	At5g12110 MXC9.7	sp|O81918|EF1D_BETVU	6e-18	Full=Elongation factor 1-delta	sp|P29545|EF1B_ORYSJ	6e-73	Full=Elongation factor 1-beta	530866410	yes	monomorphe			monomorphe			[T/C]	CAGTGGGATATGGAATCAAGAAGCTGCAGATAATGATGACCATCGAGGATGATCTTGTATCTGTTGACAATCTCATTGAGGATTATCTMACAGTTGAGCC[A/G]GCCAATGAGTACATTCAGAGTTGTGATATTGTTGCATTCAATAAGATCTAATTTGGGANGTGYKAAATCTACATNMAAATTTGAATTGGTTGCNTKGGAA	0.935
AL751044-863	AL751044	sp|Q9SCX3|EF1B2_ARATH	1e-09	Elongation factor 1-beta 2 (EF-1-beta 2) (Elongation factor 1-beta' 2) (EF-1-beta' 2) (Elongation factor 1B-alpha 2) (eEF-1B alpha 2)	At5g19510 T20D1.30	sp|O81918|EF1D_BETVU	7e-12	Full=Elongation factor 1-delta	sp|P29545|EF1B_ORYSJ	6e-73	Full=Elongation factor 1-beta		yes							[D/I]	TCTGTTGACAATCTCATTGAGGATTATCTMACAGTTGAGCCRGCCAATGAGTACATTCAGAGTTGTGATATTGTTGCATTCAATAAGATCTAATTTGGGA[-/G]GTGYKAAATCTACATNMAAATTTGAATTGGTTGCNTKGGAAGGTTTAGTAGCCTGGAGAGATTGTCTTCTGTGGAGRCTGGGAAACATGTAATGAGCAAGCT	0.899
AL751044-310	AL751044	sp|P48006|EF1D1_ARATH	7e-04	Elongation factor 1-delta 1 (EF-1-delta 1) (Elongation factor 1B-beta 1) (eEF-1B beta 1)	At1g30230 F12P21.12	sp|P93447|EF1D_PIMBR	2e-14	Full=Elongation factor 1-delta	sp|P29545|EF1B_ORYSJ	6e-73	Full=Elongation factor 1-beta	501311743	yes	polymorphe	1:2:1	LG7	monomorphe			[T/G]	GAGTCAGGCGTGGAGCAGCTGGATCAGTTCTTGCTCCCACGCAGTTATATTTCCGGGTATCAGGCATCAACGGATGACATAAGAGTATACTCTGCACTTA[T/G]CCAAGCACCTGGATCCCATTACATCAATGCCTCCCGTTGGTACAACCACATCAGTGCCTTACTAGCCCCAAGTTTTYYTNGGGAAGGTGTTGGTGTTCAA	1
AL751044-122	AL751044								sp|P29545|EF1B_ORYSJ	6e-73	Full=Elongation factor 1-beta		yes	monomorphe						[A/C]	GCTSSSWKNGRRGKBWWRSVAGGNSATACCAARSSCKSSGCTCATAATTCTCTGTCTAATCGGCGGCAGCGGAATTAGAGGCAGAGGCCGAGGGTGCAAG[A/C]GCNAGCTCAAGCTCAAGYGCAGTAGTAAATCCTTTCTCTGCATAGAAGAGGTCAAGAATGGCCGTCTCATTCTCCAATCTCAGCACTGAGTCAGGCGTGG	0.787
AL751044-140	AL751044								sp|P29545|EF1B_ORYSJ	6e-73	Full=Elongation factor 1-beta		yes							[A/G]	SVAGGNSATACCAARSSCKSSGCTCATAATTCTCTGTCTAATCGGCGGCAGCGGAATTAGAGGCAGAGGCCGAGGGTGCAAGMGCNAGCTCAAGCTCAAG[T/C]GCAGTAGTAAATCCTTTCTCTGCATAGAAGAGGTCAAGAATGGCCGTCTCATTCTCCAATCTCAGCACTGAGTCAGGCGTGGAGCAGCTGGATCAGTTCT	1
AL751049-2176	AL751049	sp|Q38854|DXS_ARATH	1e-12	Probable 1-deoxy-D-xylulose-5-phosphate synthase, chloroplastic (1-deoxyxylulose-5-phosphate synthase) (DXP synthase) (DXPS) (EC 2.2.1.7)	CLA1 DEF At4g15560 dl3821w	sp|O22567|DXS_ORYSJ	8e-23	Full=Probable 1-deoxy-D-xylulose-5-phosphate synthase, chloroplastic	sp|O22567|DXS_ORYSJ	0	Full=Probable 1-deoxy-D-xylulose-5-phosphate synthase, chloroplastic	501311745	yes	polymorphe	1:2:1	LG4	monomorphe			[T/C]	GGGGTTTTGGATCCCATGTCTCCCATTTCCTGGCTTTGAACGGSCTACTTGATGGGAAGCTTAAGTGGAGGGCAATGGTGTTACCAGATAGATACATTGA[T/C]CATGGAGCTCCCAAAGATCAAATCGAAGAAGCAGGTTTGACTCCAGAGCATATTGCAGCTACCATAATGTCCCTCCTGGGCAAGCCTCATGATGCTCTTC	1
AL751049-456	AL751049	sp|Q38854|DXS_ARATH	2e-28	Probable 1-deoxy-D-xylulose-5-phosphate synthase, chloroplastic (1-deoxyxylulose-5-phosphate synthase) (DXP synthase) (DXPS) (EC 2.2.1.7)	CLA1 DEF At4g15560 dl3821w	sp|O22567|DXS_ORYSJ	8e-29	Full=Probable 1-deoxy-D-xylulose-5-phosphate synthase, chloroplastic	sp|O22567|DXS_ORYSJ	0	Full=Probable 1-deoxy-D-xylulose-5-phosphate synthase, chloroplastic		yes	monomorphe			monomorphe			[I/D]	CACCGTTAATTATCCAGTACACTTAAAGAATCTCTCTATACAGGATCTAGAGCAACTGGCCGCAGAAATTAGAGCAGAACTTGTGTTCGGTGTGGCAAAA[-/A]CTGGAGGCCACCTGGGAGGTAGCCTGGGTGTGGTAGATCTAACAGTGGCTCTTCACCATGTCTTTGATTCTCCAGAGGATAAGATTATATGGGATGTTGGTC	0.996
AL751049-2119	AL751049	sp|Q38854|DXS_ARATH	3e-25	Probable 1-deoxy-D-xylulose-5-phosphate synthase, chloroplastic (1-deoxyxylulose-5-phosphate synthase) (DXP synthase) (DXPS) (EC 2.2.1.7)	CLA1 DEF At4g15560 dl3821w	sp|O22567|DXS_ORYSJ	1e-25	Full=Probable 1-deoxy-D-xylulose-5-phosphate synthase, chloroplastic	sp|O22567|DXS_ORYSJ	0	Full=Probable 1-deoxy-D-xylulose-5-phosphate synthase, chloroplastic		yes							[C/G]	TCAAACGGTTGGCTAAAGAGCACGAGATCCTATTGACTGTGGAGGAAGGATCCATTGGGGGTTTTGGATCCCATGTCTCCCATTTCCTGGCTTTGAACGG[C/G]CTACTTGATGGGAAGCTTAAGTGGAGGGCAATGGTGTTACCAGATAGATACATTGAYCATGGAGCTCCCAAAGATCAAATCGAAGAAGCAGGTTTGACTC	1
AL751051-69	AL751051								sp|Q9SAI2|CAF1F_ARATH	5e-95	Full=Probable CCR4-associated factor 1 homolog 6	501311749	yes	monomorphe			monomorphe			[I/D]	KGSGAGGAAGCAGAAGAGAAGGGGAGGCCGGTGTTTGAGGGTTCCAGATGTTCCATTACCAACGAAAA[-/A]TCCAGGTAGGTCTTCATTCTATTCCTTCAATCATGGATCCGCCCTACTCTCAGTAAGCTATATAAGATCATTCATTCATTCAATCAAAKSSATTGGAGTGCC	1
AL751051-219	AL751051					sp|Q13472|TOP3A_HUMAN	2.8	Full=DNA topoisomerase 3-alpha	sp|Q9SAI2|CAF1F_ARATH	5e-95	Full=Probable CCR4-associated factor 1 homolog 6	501311747	yes	polymorphe	1:2:1	LG3	polymorphe	1:2:1	LG3	[C/G]	TCAGTAAGCTATATAAGATCATTCATTCATTCAATCAAAKSSATTGGAGTGCCTGTTCTGGTATACTTCTTTGCATTGGAGGTCTCGGGGTTTGATTTTA[C/G]TCGTTCGCTCCTCGAAGCCCTTGGCCGCTTCCCATTTACAATAACTCGTGTTGTTGCGGATTTGCACATGGTGTATGCTGCCGACCCAGAGGAACACCGG	1
AL751055-727	AL751055											501311751	yes	monomorphe			polymorphe	1:1	LG1M	[T/C]	ACATGAAGTTAACACAGGATCATCAAGTAACAGAGCTGCCCTGTTTNCCTCATGGAAATCTTCCTCAGCCAAAAGCTCTTCTGGGCTTCCCACCTCTTCC[T/C]CTTCCCCTTCCYCTTCCTCTTCCCNTTCCCCTTCCCTCACCTTTTCTGCACTTTCCCCCTTTCCCACTAAGTGTTCCACCTCTACCTGTAGGGATCCCAT	0.949
AL751058-1522	AL751058					sp|Q54XD8|IF2G_DICDI	3e-21	Full=Eukaryotic translation initiation factor 2 subunit 3	sp|Q24208|IF2G_DROME	0	Full=Eukaryotic translation initiation factor 2 subunit 3		no								GCTTAATATTGGTTCAATGTCCACTGGAGCTCGGGTGCTTGCTGTCAAAAATGATCTTGCAAAGCTCCAGCTGACTTCTCCAGTCTGTACGAGTAAAGGG[-/G]AAANGATGGCACTTAGTAGGCGAGTAGAAAAGCATTGGCGATTGATAGGATGGNGTCAAATTCAAGCTGGGNCAATACTGGAAATTCCCMRGGNKYCMNTAT	0.996
AL751059-376	AL751059					sp|P37841|UCRI_SOLTU	1e-19	Full=Cytochrome b-c1 complex subunit Rieske, mitochondrial	sp|P37841|UCRI_SOLTU	4e-121	Full=Cytochrome b-c1 complex subunit Rieske, mitochondrial		no								AAATCTCACTTTCTCTTCCGCGGTTTTTCGKCCGATTCACTTGCTCCCAGGCATGAGCTAGGATTCTCGGATATACCTGCCACTATTGCAGCAGTTAAAA[-/A]CCCAACATCGAAAATAGAGTATGATGAATCTAATCATGAGCGTTTTGCCCCTGGGGATCCCAGTAAGAGAGCATTCACCTACTTCGTTTTGACGGGTGGAAG	1
AL751066-1636	AL751066	sp|Q9SYM5|RHM1_ARATH	5e-30	Probable rhamnose biosynthetic enzyme 1 (EC 1.1.1.-) (EC 4.2.1.-)	RHM1 At1g78570 T30F21.10	sp|Q9SYM5|RHM1_ARATH	5e-30	Full=Probable rhamnose biosynthetic enzyme 1	sp|Q9SYM5|RHM1_ARATH	0	Full=Probable rhamnose biosynthetic enzyme 1		yes	monomorphe			monomorphe			[I/D]	CGCAATTTCATCACAAAGATCACTCGATATGAGAAAGTGGTAAATATACCAAACAGTATGACAGTCCTTGATGAGTTGCTGCCAATCTCGATTGAGATGG[-/A]CAAAAAGAAATTGCACTGGCATATGGAACTTCACTAACCCAGGTGTTGTGAGCCATAATGAAATCTTGCAGATGTACAGAGAATATATTGATCCCACTTTCA	1
AL751066-2062	AL751066								sp|Q9SYM5|RHM1_ARATH	0	Full=Probable rhamnose biosynthetic enzyme 1		yes	monomorphe			monomorphe			[T/C]	CTCTGCTTAGGCAGGCAAAACATCCATATGCTTAATTGGGGGACAATTCAAAAGGTCGTCCAGTACTTTGTTATTTTTAGCTCACAAATGGAGGAGAGCT[T/C]ATTTGGTAGGATATTCTAGATATGTTCTACTATTTTNCTNCNTGATTTTACATTTTNAGTTCWMCMACGGAGGWGCCGACTAGCTAGGGTATTCTAGATA	0.9
AL751077-1507	AL751077	sp|Q9LFA6|BGAL2_ARATH	1e-12	Beta-galactosidase 2 (Lactase 2) (EC 3.2.1.23)	BGAL2 At3g52840 F8J2.10	sp|Q9LFA6|BGAL2_ARATH	1e-12	Full=Beta-galactosidase 2	sp|Q8W0A1|BGAL2_ORYSJ	0	Full=Beta-galactosidase 2	501311753	yes	monomorphe			polymorphe	1:1	LG2M	[T/C]	CTCAGCGCTGGTACCATGTTCCTCGATCGTGGCTGCAGCCTTCGGGAAATGTGTTGGTGCTGTTTGAGGAAATCGGAGGAAATCCTTCTGGAGTTTCACT[T/C]GTTARAAGATCTGYAGATAGTGTGTGTGCTCATGTATCTGAATCACATTCTCAATCTATCAACTTTTGGCGTCTTGAGAGTACTGACCAAGTACAGAAAT	1
AL751077-584	AL751077	sp|Q9SCV9|BGAL3_ARATH	3e-15	Beta-galactosidase 3 (Lactase 3) (EC 3.2.1.23)	BGAL3 At4g36360 C7A10.1000 F23E13.200	sp|Q8W0A1|BGAL2_ORYSJ	9e-18	Full=Beta-galactosidase 2	sp|Q8W0A1|BGAL2_ORYSJ	0	Full=Beta-galactosidase 2		yes	monomorphe			monomorphe			[I/D]	TTTGATTCAAATAATGTTGGGAGAGTCATCTTTAATGGTCAGCACTATAAAATAGCTCCGTGGTCTGTTAGCATTCTCCCTGATTGCAGAAATGTGGTTT[-/T]CAATACTGCAAAGGTTGACGTACAAACATCAAAANTGAAANTGGAACCTGTTGGAGGGTTTGGTTGGGAATCTCTTGATGAAANTATTGCCTCTTTNGAAGA	1
AL751077-851	AL751077					sp|Q10RB4|BGAL5_ORYSJ	1e-05	Full=Beta-galactosidase 5	sp|Q8W0A1|BGAL2_ORYSJ	0	Full=Beta-galactosidase 2		yes	monomorphe			monomorphe			[T/C]	TTGTGGTACATAACAAGTGTGGAAGTTGATGAAGATGAACCCTTTATAAAGAATGGTGCTCTCCCAGTCCTTACTGTACAGTCAGCAGGCGATGCGTTAC[A/G]TGTCTTCATAAATGGTGATCTTGCAGGGAGTGAGTATGGAAGGAGGGAGAACCCGAAAGTGAGGTTTTCATCTGGTGTTAAGTTAAATGTTGGAACAAAC	1
AL751081-788	AL751081											501311757	yes	monomorphe			polymorphe	1:1		[T/A]	GGAGCTGGGATATTCCTTATTAACTTAACCAGTGGAGTCGAAGCTTGCATTGAAACTAATAAGCATTTTCMRTGAGTTCTGTAACCCGTGACACATCTAA[A/T]GGAAGGGCTAGTGTCATATTTTGGAAAAGGTTGACTACTTCTATAAGTTTATNGTATATAGTATATACTGGTCGAAAATGCCTGCTAAAAGTGATGGCGT	0.965
AL751081-200	AL751081											501311755	yes	monomorphe			polymorphe	1:1		[T/G]	TATCACCATCCATGATTGTTACTGTTCCCTGTAATTTTAGGRGAGGCATGATAGYAGGATCATCATCATCGACTCCCACTGCAGAATTGGGTCGTCATAT[A/C]AGCCATGGCCATACCGCTTTGAGGTTTTCTATATCTATGGCAAGAATTATTTATCAGAGAAGAAACCCTAGAAAAGCAATAATAAATAGTAGAGTTGGGC	1
AL751083-2245	AL751083								sp|Q9SRU2|BIG_ARATH	0	Full=Auxin transport protein BIG		yes							[I/D]	TTCATACTGGCCTTGTAGAACAGCTGCAGCGTTTTCTAAAGTGGGTTAAGCCAACTGCCCGAAAAAGTAGGACTATCGAAAATGAAAGAGAGAATAGTGA[-/A]AAAATTGGAGATGACAGTGGCAGTGGTCCTGTAAGTATGGAACCCTGGGAAGTTACCATGAGGGAGAGGTTGCAGGATGTAAAGGGTATGTTGGGCTTTGCA	0.996
AL751095-1270	AL751095								sp|A1E295|CATB_PIG	3e-46	Full=Cathepsin B	530865651	yes							[I/D]	TACCGATATTAAGGTACCTGTTGTCTAAATGCAATTAGTAATTTTCTTGGTGCCTAAGATATTGTAAATATTTGCTAGTACTGATACCAAGGTACCTGTT[-/T]GTCTTTYCYYNACAGAAGGAATCTGTTGAGCAACGATAGAAGTAAAGCACCTAATTWWTTKNGTAACATTTATATTGTTTCACATCTGTAAATCATCTGTTT	0.935
AL751102-1420	AL751102								sp|Q08062|MDHC_MAIZE	0	Full=Malate dehydrogenase, cytoplasmic		yes				monomorphe			[T/A]	AAANWCTGTTGTTTTCNAGTTTCTTAGCATTTAGCTGCCTGCCATTTCTTTAGTCTAGGAACTTTGAAGTTAATAAAATAAATACATGGTCAATCTATCA[A/T]TTTHWAMK	0.765
AL751102-1290	AL751102								sp|Q08062|MDHC_MAIZE	0	Full=Malate dehydrogenase, cytoplasmic		yes							[T/C]	TAGGTATTGGCATGGCTGATATGAGAGATTGCTACTATCCAGNATTTTAGTTTGGCTGGAAAGATTTGCTGTAACAACATCACTTCAGTGGACTGTTTTT[T/C]CNMCTATATAAGCACGTGTATGCAAAWTWAAANWCTGTTGTTTTCNAGTTTCTTAGCATTTAGCTGCCTGCCATTTCTTTAGTCTAGGAACTTTGAAGTT	0.988
AL751105-45	AL751105								sp|Q6BGU0|ISU1_DEBHA	3e-59	Full=Iron sulfur cluster assembly protein 1, mitochondrial		yes	monomorphe			monomorphe			[T/C]	GGGATCGGATGAAATATTATGCGAGTCCATCCGATCTCGCCRGR[A/G]GATTCGGAGCCTCGCAATCAAGCTTTACGGCCAGGTTGCACTCTGTCCACAAACAAGAACTCGAAAACCCAACGTCTCGAGATCGAATCTTTAGAGCGTC	0.877
AL751107-962	AL751107	sp|Q9C635|HSFB4_ARATH	1e-23	Heat stress transcription factor B-4 (AtHsfB4) (AtHsf-02)	HSFB4 HSF02 At1g46264 F2G19.8	sp|Q9C635|HSFB4_ARATH	1e-23	Full=Heat stress transcription factor B-4	sp|Q652B0|HFB2C_ORYSJ	2e-56	Full=Heat stress transcription factor B-2c		yes	monomorphe			monomorphe			[I/D]	AATTTCTCCAGTTTTGTCCGGCAGCTGAATACATACGGATTTCGAAAGATTGTGCCAGACAGATGGGAGTTCGCCAACGAGTTTTTTCGCAGAGGAGAAA[-/A]GAAATTGCTTTGCGAGATTCATAGAAGAAAGAATCCACAAGCCAATGGTGCTACGGCTAATAGGCCTGCATCTCCGTCCATTACAGGCGAGGATCAGCAAGG	0.976
AL751107-1569	AL751107								sp|Q652B0|HFB2C_ORYSJ	2e-56	Full=Heat stress transcription factor B-2c		yes	monomorphe			monomorphe			[I/D]	CAACCCCAAACTTTTCGGCGTGCCTTTGCTTGGCAAGAAAAGGTCGCGCCCTTGCTCCCCAGATGATGACGAGAAACCCGAAGTGAACGCACATCCTTTT[-/T]GCGTCGGAAACGATGCAGCTTTAAAATGCGTGAAAGCAGAACCAGGACTGGAAATGGATCTGAGACAGAAACAGGCTCCATGGCTGWARTTTTCTCTGTTCG	1
AL751107-347	AL751107								sp|Q652B0|HFB2C_ORYSJ	2e-56	Full=Heat stress transcription factor B-2c		yes				monomorphe			[I/D]	GNCGCCTTGAAGGGCCGCGGGTTTGTAATGCGCGAAGGATAGGGTTCTTTGCATTTTAGTGCAAGAATATGTGTCCTTTTTCATTTCTCCCTTGATTTTT[-/T]CCCGAAATATGGCAATTTCAAGGTTTTCANCAAACTGCTATGTTCTCTCAGCCCTTTCTTCTTTTCCTGCGGCTCGAGCGTGAGGTCGATGTATTCATTACT	0.899
AL751107-474	AL751107								sp|Q652B0|HFB2C_ORYSJ	2e-56	Full=Heat stress transcription factor B-2c		no								TCANCAAACTGCTATGTTCTCTCAGCCCTTTCTTCTTTTCCTGCGGCTCGAGCGTGAGGTCGATGTATTCATTACTGTTAAATTTTCTTTTGTTCTTTTT[T/C]CNATTTTCGATGCCTCTGTTGTGTTNYTTTTTCTGAGATTTTTGCAGTCTTCGAAGGTTCGAGTTTTTCTCAGCCTTGGAAGTATCTCTTTTGGTCTTAG	0.858
AL751107-501	AL751107								sp|Q652B0|HFB2C_ORYSJ	2e-56	Full=Heat stress transcription factor B-2c		yes	monomorphe			monomorphe			[A/G]	CTTTCTTCTTTTCCTGCGGCTCGAGCGTGAGGTCGATGTATTCATTACTGTTAAATTTTCTTTTGTTCTTTTTYCNATTTTCGATGCCTCTGTTGTGTTN[T/C]TTTTTCTGAGATTTTTGCAGTCTTCGAAGGTTCGAGTTTTTCTCAGCCTTGGAAGTATCTCTTTTGGTCTTAGGTGATGGAATTGTAACCTTCCCGAACA	0.988
AL751108-217	AL751108								sp|Q9FVL0|HBL1_MEDSA	7e-67	Full=Non-symbiotic hemoglobin 1	501311759	yes	polymorphe	1:2:1	LG2				[C/G]	CAACTTGTTTCGGTTGCGAGGCACAAGGATTTATGTAGCTTGAAAGCCAATTGTGATGGAGGAGAAATATTTGGCGTCCGGTGGAGTAAAACCCAAAGAA[C/G]TGGAGACACNTCAATGAYGTTACGAAAATCTCCCTTMAGATTGACAAGTAGTAACTGGAGCCGTGGTATAGTCAGTAGGASSAGCAGAATTACAAATGTC	1
AL751108-299	AL751108					sp|P23244|HBP2_CASGL	2e-05	Full=Hemoglobin-2	sp|Q9FVL0|HBL1_MEDSA	7e-67	Full=Non-symbiotic hemoglobin 1	501311761	yes							[G/C]	GGAGTAAAACCCAAAGAASTGGAGACACNTCAATGAYGTTACGAAAATCTCCCTTMAGATTGACAAGTAGTAACTGGAGCCGTGGTATAGTCAGTAGGAS[C/G]AGCAGAATTACAAATGTCCGGGCGAGGGCTTTTACGGAGGAGCAAGAAGCCCTAGTTAAGAAATCATGGAATGCCATGAAATCAAATGCTGSCGAACTGG	0.949
AL751110-444	AL751110								sp|Q47YJ7|GLMM_COLP3	5e-05	Full=Phosphoglucosamine mutase		yes							[T/C]	AACCGCAATGGGTTTAAATTTTTNACAAGTTCTGGCGGGCTTGGCAAAGCGGATATTACAGACATTCTGTCACGTGCGGCACAAATATACAATAATTTTT[T/C]TGAAGATATATTGAATGCATCCAAACAAGCTGCTTCTAATTTGTTGAGAAGGGTGGATTACATGAATGTTTACACATCAGATCTAGTAAAGGCTGTTCGT	0.935
AL751121-141	AL751121								sp|Q76LC6|RBM24_DANRE	3e-17	Full=RNA-binding protein 24	501311767	yes							[A/G]	GKAKKSRKKGAGACATTTCTAGGGTTTACAGCGATTGTAGGGTTTGGAGTGTTCTTTGCMAGGGTTCCGGGCCGAGCAAGCAAAACAGTTTGAACTAGGG[T/C]GGCAATGGCGAAGAAGAGGAAGGTTGAGGTGGAAGAAGAAGCACCAGAGGATATAGCCGTGATAAAAGAAGATGAAGAAAATGAAAACTCTGAAGACGAT	0.915
AL751121-100	AL751121								sp|Q76LC6|RBM24_DANRE	3e-17	Full=RNA-binding protein 24	501311763	yes	polymorphe	1:2:1	LG3	polymorphe	1:1	LG3M	[A/C]	AAAAATTCATTATAAAAGGCAGTGGATTCTGTGGCTGGGSGKAKKSRKKGAGACATTTCTAGGGTTTACAGCGATTGTAGGGTTTGGAGTGTTCTTTGC[A/C]AGGGTTCCGGGCCGAGCAAGCAAAACAGTTTGAACTAGGGYGGCAATGGCGAAGAAGAGGAAGGTTGAGGTGGAAGAAGAAGCACCAGAGGATATAGCCG	1
AL751121-915	AL751121								sp|Q76LC6|RBM24_DANRE	3e-17	Full=RNA-binding protein 24	501311769	yes	monomorphe			polymorphe	1:1	LG3M	[T/A]	TTTTCATTTACAAGACCGTTGAGGGTGCTAAGAAGGCTTTGGAGGAGCCGAACAAAACTGTAGAAGGTCATGCCATGAACTGCAAGCGGGCAGCAGAAGG[A/T]AGCAAACAAAGGAACACGCATACCCCTGTCACCGGCCCTCTGGACCCCAATGACCTTGCGCTGACMCACGGTGCGGGTTCGATTCTCGGATCGGCCGCGG	0.976
AL751121-1295	AL751121								sp|Q76LC6|RBM24_DANRE	3e-17	Full=RNA-binding protein 24	501311765	yes				polymorphe	1:1		[A/G]	CCCAAGCGGCTGCGTTTTCGCCATCTGTTCAGAGCTCGCTTGGATCGGTAGGGTCTTATGGAGTGCACCCGAGCTTGGGGGCTTATGGGTCTCAGCATGG[T/C]GGTGTTGGCAGTGTTAATCCAGGTGTTCTTGGGGTCTATGGGTCCCAGGCAGCTGCTCTACAAGGTTTGAATGCATATCAGAGTTCCCAGCTCGGGCAGT	0.877
AL751123-215	AL751123					sp|Q9LZM1|ORP3A_ARATH	7.3	Full=Oxysterol-binding protein-related protein 3A	sp|Q93Y40|ORP3C_ARATH	0	Full=Oxysterol-binding protein-related protein 3C		yes	monomorphe			monomorphe			[I/D]	TRCGGAATTTGGCTTAAAATTAGGCCCTGCAAAAGTTTTATAGCTTCCTCTGGGGTAACGGTAGCTTACAGACATGAGTAGCAATGGCAACGGGCAAAAA[-/A]CAAGGAGGGGGTTTTTTCGCCGCCTTCGCCTCGGGCCTCTCTAATTTCGGGAGCGCGATGCACAAATCTGTTAACAGCTTCATGGGATATGAGGGTTTAGAA	0.996
AL751123-832	AL751123	sp|Q9SR33|ORP3B_ARATH	6e-27	Oxysterol-binding protein-related protein 3B (OSBP-related protein 3B)	ORP3B At3g09300 F3L24.17	sp|Q9SR33|ORP3B_ARATH	6e-27	Full=Oxysterol-binding protein-related protein 3B	sp|Q93Y40|ORP3C_ARATH	0	Full=Oxysterol-binding protein-related protein 3C	501311771	yes	polymorphe	1:2:1	LG2	polymorphe	1:2:1	LG2	[A/G]	AGAAAATGAACATTTTACATACAGTCTGTCCTCAAAAGTAAAAACCAAGTTTCTTGGCAACTCTGTGGATATTTACCCACTTGGAAGGACACGTGTGGTG[T/C]TAAAGAAATCTGGAGAGGTTCTAGATTTGGTGCCGCCTCCATCTAAAGTTCATAACCTAATTTTTGGACGAACTTGGATTGATTCACCTGGTGAGATGGT	1
AL751132-167	AL751132	sp|Q84W65|SUFE_ARATH	4e-07	SufE-like protein, chloroplastic (Protein EMBRYO DEFECTIVE 1374)	EMB1374 At4g26500 M3E9.70	sp|Q84W65|SUFE_ARATH	4e-07	Full=SufE-like protein, chloroplastic	sp|Q84W65|SUFE_ARATH	3e-31	Full=SufE-like protein, chloroplastic	501311773	yes				polymorphe	1:1	LG4F	[T/C]	AGAACACKKSACGTTATTCCGGATTTTCCMGTATTGAAAATAGCAGCATGGGCTCGAGGGCAACAGGTGCAGCTGTATTGGGTGCCATGCTTACGAGGGG[A/G]GGCAGGATCAAACAGAAGCTTGAGCCCATCTTGGAACCCACTTCATTGGAGGTCGAGGATGTCTCCTATCAGCACGCAGGCCATGAAGGTCTTAAGGGCA	0.976
AL751133-1035	AL751133												no								AACTCTTCYTTTTAATGTTTTGGGCNATNCTTTTGTTNCCTGGAAAAAAATTWGAACTGGTATACTGTCTCTGAAATTTCNAGATTTACAGGAGCTTTTG[-/T]ATTCAAGTCGCTTAGATTCCAGTTGGCATGCTCGTATGAATCCTCGCTTTTCTGTTCTCTTTTATGTAAAAA	0.9
AL751136-386	AL751136	sp|Q9ZU91|E133_ARATH	2e-18	Glucan endo-1,3-beta-glucosidase 3 (EC 3.2.1.39) ((1->3)-beta-glucan endohydrolase 3) ((1->3)-beta-glucanase 3) (Beta-1,3-endoglucanase 3) (Beta-1,3-glucanase 3)	At2g01630 T8O11.20	sp|Q9ZU91|E133_ARATH	2e-18	Full=Glucan endo-1,3-beta-glucosidase 3	sp|Q9ZU91|E133_ARATH	0	Full=Glucan endo-1,3-beta-glucosidase 3	501311775	yes	monomorphe			polymorphe	1:2:1	LG7	[A/G]	CTTAGGAGGGGCGTTTGTTGGAGTTAACTTAGGGACTGAAGTGACAGATATGCCATCACCGACACAGGTAGTTGCCCTGCTAAAGACACAGCAAGTGAAC[T/C]ATGTTCGGCTCTATGATGCAGATCGAGGAATGCTGACAGCTTTGAGGAAAACAGGAATAGATGTTGTAGTAACAGTGCCCAACAACCAGTTGCTAGGGAT	1
AL751136-1212	AL751136	sp|O65399|E131_ARATH	2e-13	Glucan endo-1,3-beta-glucosidase 1 (EC 3.2.1.39) ((1->3)-beta-glucan endohydrolase 1) ((1->3)-beta-glucanase 1) (Beta-1,3-endoglucanase 1) (Beta-1,3-glucanase 1)	At1g11820 At1g11830 F12F1.33 F25C20_1	sp|O65399|E131_ARATH	2e-13	Full=Glucan endo-1,3-beta-glucosidase 1	sp|Q9ZU91|E133_ARATH	0	Full=Glucan endo-1,3-beta-glucosidase 3		yes							[I/D]	ATAGCTACTACCACAAGACAGGCATGGCAGCCGGATCTTGTGACTTTAACGGTGTGGCAACTATAACCACTACTGATCCAAGCCATGACTCGTGTATTTT[-/T]CCAGGGAGTATTGGTGCAAATGGGACTTTGGCCAACGCCACCAACACCACAATCGGAGCCCCATCAAATTCAACCGCCAGCAGTAGTGCAGTGCAACTTGGC	1
AL751144-772	AL751144								sp|P36163|OMA1_YEAST	1e-20	Full=Mitochondrial metalloendopeptidase OMA1	501311777	yes	monomorphe			polymorphe	1:1	LG9F	[A/G]	AAAGGTAATGGAGGAAGCACTCGGTATTTACAGAGAGAGAATATYAGGGCGTGGAATTGAAGGGTTTTTATGAGATTTTAACATGGTTTAGATATGGTAC[A/G]TTTGTAAGTTGTYCTGGACACCGATTTGTCTACCTTAAAGTTGGTGCCTTACATAATAAANGATGCCCTGTGAAGAAACCATTTAAAGTGCCCATTTAAT	0.899
AL751146-2061	AL751146								sp|Q42093|AB2C_ARATH	0	Full=ABC transporter C family member 2	501311779	yes	monomorphe			polymorphe	1:1	LG6F	[T/C]	TCAAAGAATGGAATGTTGTAAACAATAGAAGTATATCATAGTCCAAGAGGCCAAATGATTTGAATGGGCAATAGAGAAACATTTATTGAAATGAAAAGAA[A/G]CCTATTCCGAACCAACTTTTGTGCTGTCCAGTACAAGGTCATTTTCAACATTCACCTTAAATAGAGGATAAGTGTTGCTGATCTT	1
AL751146-1683	AL751146	sp|Q9C8G9|AB1C_ARATH	7e-07	ABC transporter C family member 1 (ABC transporter ABCC.1) (AtABCC1) (EC 3.6.3.44) (ATP-energized glutathione S-conjugate pump 1) (Glutathione S-conjugate-transporting ATPase 1) (Multidrug resistance-associated protein 1)	ABCC1 EST1 MRP1 At1g30400 T4K22.12	sp|Q9C8G9|AB1C_ARATH	7e-07	Full=ABC transporter C family member 1	sp|Q42093|AB2C_ARATH	0	Full=ABC transporter C family member 2		no								ATCAAGTACCGAGGGAAAATTGGTGGTCTGCACTCTTTAAAGTTGTGGAAGGTTTGGCTGTAATGAGTCGATTGGCACGAAACAGATTTTATCAAGATGA[A/G]TCTATAATTGAAGGGAGAGATATTGTGTGGGACGATCTGACTATATGATGAATCATCTCTATATTTTNGAATTTCTGTTGAAGCTTCTGATTGAGAATTG	1
AL751150-316	AL751150												no								GAGGAAGACACCAGTCTTCCTGTTTTACNATTTTTATGGTAATAGTAGTTTCTAGTTGCTACTCAGCTAATATGGATGGCGTGCGTTAGGTTTACAAGAA[C/G]GCCAGCAGAAATAATGTGAAGAGCAGGAAAATAAAAWTTKTGTGNGATCGTTTTAGTAACATATAGTGGTTTGTGTGATGAATTTCATGTCAGTAGCCMA	1
AL751150-54	AL751150												yes	monomorphe			monomorphe			[A/G]	AAGTATTAGATGGGCCCTGCAACTCTCTATTTATTAAGAGAACGAAATATGGA[A/G]GGGSKCTAACTGCTTGCTTTAGCGCATTGGCTCTTCCATGGCAGAAATGGTGGACACGAATGTACAAAACAAGCTGCTGTTATTGCTCCCCCAGCCAGGG	0.965
AL751157-66	AL751157								sp|P23525|IN37_SPIOL	1e-168	Full=37 kDa inner envelope membrane protein, chloroplastic		yes				monomorphe			[A/C]	GATCACATATCACRRKACAGTGGCCAYCATTTTGGATGATTACACGGCATCTAGGCCCCTACTGA[T/G]AATTTGGATGCTTCCTTTCCATACGGATTTTATTTATCACTGGGCATCTCTGTTTGAAGCTGTTATTCGAATTGGTGGATTCATTCTCTTCAAGCCCATT	0.988
AL751157-170	AL751157								sp|P23525|IN37_SPIOL	1e-168	Full=37 kDa inner envelope membrane protein, chloroplastic	501311783	yes				polymorphe	1:1	LG4M	[T/C]	TTGGATGCTTCCTTTCCATACGGATTTTATTTATCACTGGGCATCTCTGTTTGAAGCTGTTATTCGAATTGGTGGATTCATTCTCTTCAAGCCCATTTTC[A/G]CCGAGTGGGATAAGATGATTCATTGACCTGTAACGCTGAGCACTTTCACGCTGAATGTCAAGGCAAATTGGNCSTTATTCAAAGCCTGATCTCCAATCTA	0.996
AL751157-1131	AL751157					sp|P23525|IN37_SPIOL	3e-18	Full=37 kDa inner envelope membrane protein, chloroplastic	sp|P23525|IN37_SPIOL	1e-168	Full=37 kDa inner envelope membrane protein, chloroplastic	501311781	yes	monomorphe			polymorphe	1:2:1	LG4	[T/C]	ATCTCGCTTCTTTGCAGATGCGTGGATGTTANTYCNCAAAGGAGGAGGAATATATTGAATGGTTCACAAAAGCAGGTTTTAAAGATGTCAAGTTAAAANG[A/G]ATTGGGCCAAAGTGGTACAGAGGTGTGCGTAGGCATGGATTGATTATGGGGTGTTCAGTCACAGGTGTAAAGCCAGCATCGGGTGATTCTCCATTAAAGC	0.976
AL751157-1277	AL751157					sp|P23525|IN37_SPIOL	2e-13	Full=37 kDa inner envelope membrane protein, chloroplastic	sp|P23525|IN37_SPIOL	1e-168	Full=37 kDa inner envelope membrane protein, chloroplastic		no								ATGGGGTGTTCAGTCACAGGTGTAAAGCCAGCATCGGGTGATTCTCCATTAAAGCTTGGACCCAAAGTGGAGGATGTCAAGAANCCAGTGAATNCYTTTK[T/G]TTTTCTTATGAGATTTATTTTGGGAGCAATTGCATCAACATATTTTGTTTTAGTCCCAATTTACATGTGGATTAAAGATCAGRTAGTCCCAAAAGGTCAG	0.765
AL751161-577	AL751161					sp|Q4KMJ1|CHAC2_DANRE	0.017	Full=Cation transport regulator-like protein 2	sp|Q8R3J5|CHAC1_MOUSE	6e-20	Full=Cation transport regulator-like protein 1	501311785	yes	polymorphe	1:2:1	LG6	polymorphe	1:1	LG6F	[T/G]	TTTTACTNTTTACTACTACCNCAAATAAGGTCACAAACAAGTACTTCCTTGGTCCTGCTCCTCTGGAGGTGATGGCAAGTCAAATTGCAAAAGCTGTTGG[A/C]CCCTGCGGAACCAATTGTGAATATCTTTTTCGATTGGAAAATGAAATGGATAATATCGGGCATACGGAAAANGAANTTATCGAGCTTGCAAATGAAGTGA	0.988
AL751166-591	AL751166												yes							[T/C]	GNCTTGGTCTCCCAATGTCTGTTATTAAANMTAAGGTTTCTTNATTCTTTNACTKKNCTTCATGTATCTCCAGGTTTTGGGTCAAGGTAACTATTTAATT[A/G]TCCAAATGCTTTAATAACAAAGTTCAAGAGATGACTTATGGAACAAGTTTAATATCTGYTGGTGATWTAAYTGTCTAAATGTTTTCTAGTCTTGCCTTTA	0.858
AL751168-121	AL751168								sp|A4ZDL6|GNK2_GINBI	5e-37	Full=Antifungal protein ginkbilobin-2		no								TAKAGCTTAYNTATATATCATTCGGSATGAGGTACTCATTTGGCTTTACATTGGCAGTAATGGTAGTAGCCCTGGTGGTGGGCAGTGCTGTAGGCACGCC[A/C]AGGACAAACTTGGTATCATCTRCATGTAACGGGMASAAGATCCMAAGCGGAAGTTCCTTTTATAGTACTCTCGGATCCCTCCTGGTAGATCTAGAGGGAA	0.787
AL751168-46	AL751168								sp|A4ZDL6|GNK2_GINBI	5e-37	Full=Antifungal protein ginkbilobin-2		yes							[C/G]	CAGCATTTCATTYYCCATTGTAKAGCTTAYNTATATATCATTCGG[C/G]ATGAGGTACTCATTTGGCTTTACATTGGCAGTAATGGTAGTAGCCCTGGTGGTGGGCAGTGCTGTAGGCACGCCMAGGACAAACTTGGTATCATCTRCAT	1
AL751176-1004	AL751176											501311787	yes	monomorphe			polymorphe	1:1	LG8M	[A/G]	TTTTGGACCTCTTGTCGTGTAGTTTCCAAGTTAATGTGAACATACAATGGGNAATATGACTAACAGCTGTTTCCTTGTATATTAATGATTCAAATGCTCA[T/C]GGAGCAATTGATTAAGGTTATTCTTTTCCATTTGGGAGTTTCTATTGGAGAATTTAATGAGCTGATAGTTGTCCATATAGCTCTCTTTTGTTTTCTCWTG	0.965
AL751179-890	AL751179								sp|Q16KN5|RETM_AEDAE	7e-04	Full=Protein real-time	501311789	yes	polymorphe	1:2:1	LG3	polymorphe	1:1	LG3F	[A/T]	AAGATCCAGAGAGTAGGAAGATCATGGATGAAGTATTTGACATGGATAAACTTGAATGTGCATTTGGTGGGCTAAATCCTATAGAGTTCAACGTAGTTGA[A/T]TATGGCAAACGTATGAAGGAAGATGATAATAAGATGGCCTTGCATTGGAGTTCAGCTGTTTCCACGCTTTCTTCAAACAACTCTCCATCATTTTNGGATA	0.988
AL751179-1147	AL751179								sp|Q16KN5|RETM_AEDAE	7e-04	Full=Protein real-time		yes	monomorphe			monomorphe			[I/D]	CTTGATATTGAGTCTGATTCCGATGGTTTNCCAAAAGCTGGATTGCAGGATTCATCTTGCTTGGACTCTGAACATGACAGGCCTGCAGAGATGAACAAAA[-/A]TACTGGTCCTGTTAAATTGGAGTCTGGTTCCAACAGTTCTGCTTGAAAATTACATAATTTATTTTACTNANCAACAAAACATCCTTACGGTCTAGTTACAAT	1
AL751184-1721	AL751184								sp|Q9SV21|COPB1_ARATH	0	Full=Coatomer subunit beta-1		yes	monomorphe			monomorphe			[I/D]	ACTTGTGTCTATTGTCTTCTCTTAGCCTGCTGATTATTTTNGATAAATGCCATTTAGGGGTTATTTTTGAATTGTAAGTAGCTTACAGATCTTTTTGTTG[-/T]TGTTATTCTTTATTAAAATTGAGTTGCTCTCCCATCGAGTGGGTTAAGCAGTGTTGAGGCCCGTTTGTTGCCNTTTTGGTAATATTTATTGTAACCATGAGA	0.965
AL751186-505	AL751186								sp|Q10RI7|RH38_ORYSJ	5e-22	Full=DEAD-box ATP-dependent RNA helicase 38	501311791	yes	monomorphe			polymorphe	1:2:1	LG4	[A/C]	AAAATTCCAGTCATGTTTGCTTGGNTTTGGTACTGGGGACCATATAATTGTGTTTAATCTGTTTCAGTTCTTGAGGCAATATTTAGCCATGTAAATGCAT[T/G]AGAGGTATGATTGATGCCATCCATGCCTATCATGCAAGTAAGACATTTCTCTTTTGATAAGAATTTTCTCATTATTTCTGGTTTCATATTGGATTGAAAN	1
AL751188-1928	AL751188								sp|Q9SU40|SKU5_ARATH	0	Full=Monocopper oxidase-like protein SKU5	501311793	yes	monomorphe			polymorphe	1:1	LG12M	[T/C]	GCAGAAGCCACAGTCCCATACAAATGATGAAAAAGCGTCGGCGTCATCTATCAATGCTGGCATGGTTACATTGCTAGGTGGCTTTCTGATTTCCTGGGGA[A/G]TACTTTTCAGCTAAACTATCCAGCCCATAGAAATCCCTGACCACTTGCAAAGACAGTCGGGGATTTCTTGTGAAGATAGGTCAGTGATCTTAAAATTTCA	1
AL751188-1014	AL751188	sp|Q9FHN6|SKS2_ARATH	2e-24	Monocopper oxidase-like protein SKS2	SKS2 At5g51480 K17N15.3	sp|Q9FHN6|SKS2_ARATH	2e-24	Full=Monocopper oxidase-like protein SKS2	sp|Q9SU40|SKU5_ARATH	0	Full=Monocopper oxidase-like protein SKU5		no								GGTCCTATACATCACAACWAAATTACACGAACTTGGATATTCATGTTGGTCAGTCTTACTCATTCCTGGTGACGATGGACCAGAATGCAAGCAGTGATTA[T/C]TACATGGTGGCAAGTGCTCGCTTTGTTAATACAACTATTTGGTCTAATGTCACGGGTGTGGCAATATTGCATTATTCCAATTCTAAAGGTAAGGCAAATG	1
AL751195-247	AL751195					sp|Q9FXT4|AGAL_ORYSJ	6e-05	Full=Alpha-galactosidase	sp|P14749|AGAL_CYATE	8e-163	Full=Alpha-galactosidase		no								TTAAANCATACATCCTACATCCATGAGGCTTCACTGAGGCTGTGAGACTGCCTTCGTGATTTGCTTCCAATTCTCTGTGCCTCCATAAGTTTCTAACYCT[C/G]ACAACAGCTGAGGGATTCAATCCAATATCTTCCCATTTGGCAGTGATTGTAGCTCTTGAGTTGCTTYTATTCCATAGAACCACAGCTACACGGTTGTTAG	1
AL751195-636	AL751195					sp|P14749|AGAL_CYATE	7e-12	Full=Alpha-galactosidase	sp|P14749|AGAL_CYATE	8e-163	Full=Alpha-galactosidase		yes	monomorphe			monomorphe			[C/G]	GAAMCATATTCCTCAGCAGTCATKTGGCCATTTCCGACTTCCAACATATCTGGATCATTCCATCCACCTGGACCAGCAAAGCTTGCATATTCATTGTTTT[C/G]ATCTGCACGGGATACGATGCTTTCCCACTTGTCCTCAATGTCTTGTGTTGTYCTCCAACTGCTTCCAATTTGNCCGAGCCCAKGTGGCYGGARCATCCAA	1
AL751195-314	AL751195					sp|P14749|AGAL_CYATE	2e-10	Full=Alpha-galactosidase	sp|P14749|AGAL_CYATE	8e-163	Full=Alpha-galactosidase		yes	monomorphe			monomorphe			[T/C]	CAATTCTCTGTGCCTCCATAAGTTTCTAACYCTSACAACAGCTGAGGGATTCAATCCAATATCTTCCCATTTGGCAGTGATTGTAGCTCTTGAGTTGCTT[T/C]TATTCCATAGAACCACAGCTACACGGTTGTTAGATARAGGACCTGCCCATACCTCGAGGTCCMCTTGCTTGCTCACTTNTTTCCCTTGTACTCCCAAAGG	1
AL751195-244	AL751195					sp|Q9FXT4|AGAL_ORYSJ	4e-04	Full=Alpha-galactosidase	sp|P14749|AGAL_CYATE	8e-163	Full=Alpha-galactosidase		yes							[T/C]	TGGTTAAANCATACATCCTACATCCATGAGGCTTCACTGAGGCTGTGAGACTGCCTTCGTGATTTGCTTCCAATTCTCTGTGCCTCCATAAGTTTCTAAC[T/C]CTSACAACAGCTGAGGGATTCAATCCAATATCTTCCCATTTGGCAGTGATTGTAGCTCTTGAGTTGCTTYTATTCCATAGAACCACAGCTACACGGTTGT	1
AL751195-559	AL751195					sp|Q42656|AGAL_COFAR	3e-23	Full=Alpha-galactosidase	sp|P14749|AGAL_CYATE	8e-163	Full=Alpha-galactosidase		no								AAGTCTTCTTNTYCATAGATGTTACATCACATCCAATCAATARKGGTGCCTTCATCAGAGCCCARATGCTRAAATGTGAAMCATATTCCTCAGCAGTCAT[T/G]TGGCCATTTCCGACTTCCAACATATCTGGATCATTCCATCCACCTGGACCAGCAAAGCTTGCATATTCATTGTTTTSATCTGCACGGGATACGATGCTTT	0.781
AL751200-354	AL751200	sp|Q94B40|SAP6_ARATH	4e-08	Zinc finger A20 and AN1 domain-containing stress-associated protein 6 (AtSAP6)	SAP6 At3g52800 F3C22.200	sp|A3BDI8|SAP8_ORYSJ	9e-10	Full=Zinc finger A20 and AN1 domain-containing stress-associated protein 8	sp|A3BDI8|SAP8_ORYSJ	5e-27	Full=Zinc finger A20 and AN1 domain-containing stress-associated protein 8		yes							[I/D]	GGCCCATTCACTGCTTGAACAACTGCGGCTTCTTCGGGAGCGCGGCCACCATGAACTTGTGCTCCAAGTGCTACAGAGAGCTTAACGCCAAACCACCTTC[-/T]TTTTCTTCTCACTTGAAACCTCAGCAACCGACGCTTGAGCAGCCGAATGCGAAGCACCCATCGATTCCGCTTCCCTCGGCGTCGCTGCCCTCAAGTAGCGAC	1
AL751201-1332	AL751201	sp|P54873|HMCS_ARATH	7e-18	Hydroxymethylglutaryl-CoA synthase (HMG-CoA synthase) (EC 2.3.3.10) (3-hydroxy-3-methylglutaryl coenzyme A synthase) (Protein EMBRYO DEFECTIVE 2778)	HMGS EMB2778 MVA1 At4g11820 T26M18.30	sp|P54873|HMCS_ARATH	7e-18	Full=Hydroxymethylglutaryl-CoA synthase	sp|P54873|HMCS_ARATH	0	Full=Hydroxymethylglutaryl-CoA synthase		no								ATTTCATTCTCCATACANTAAGCTTGTACAAAAGAGCTTTGGTCGCCTGTTGTTCAATGATTTCTCAAGACATGCCAGGTCTGTTGGAAAGGATGCACAA[C/G]AGAAGCTAGAACCCTTTGCTGGCTTGTCTGAACAAGATAGCTACAATAGTCGTGACCTNGAAAAGGTTTCTCAGCAGCTTGCRAAGCCATTGTATGATGC	1
AL751201-470	AL751201	sp|P54873|HMCS_ARATH	4e-04	Hydroxymethylglutaryl-CoA synthase (HMG-CoA synthase) (EC 2.3.3.10) (3-hydroxy-3-methylglutaryl coenzyme A synthase) (Protein EMBRYO DEFECTIVE 2778)	HMGS EMB2778 MVA1 At4g11820 T26M18.30	sp|P54873|HMCS_ARATH	4e-04	Full=Hydroxymethylglutaryl-CoA synthase	sp|P54873|HMCS_ARATH	0	Full=Hydroxymethylglutaryl-CoA synthase		yes							[T/G]	TCCCGSATTCATTCTGCAGTGATTGNMAAAAGAGTNGGGTTTTKTGCCTGGTATTATTAGCTGCTTNCCCACTCTCAGGATTTCTGAATTCGGATTCATT[A/C]AGTTTGTCAAAACAATGGCATCTCGTCCAGAGAATGTTGGGATTTTGGCTATGGAGATCTACTTTCCTACTACATGTGTCCAGCAGGAGGACTTNGKAAA	1
AL751201-1415	AL751201	sp|P54873|HMCS_ARATH	2e-14	Hydroxymethylglutaryl-CoA synthase (HMG-CoA synthase) (EC 2.3.3.10) (3-hydroxy-3-methylglutaryl coenzyme A synthase) (Protein EMBRYO DEFECTIVE 2778)	HMGS EMB2778 MVA1 At4g11820 T26M18.30	sp|P54873|HMCS_ARATH	2e-14	Full=Hydroxymethylglutaryl-CoA synthase	sp|P54873|HMCS_ARATH	0	Full=Hydroxymethylglutaryl-CoA synthase		yes							[T/C]	TTGGAAAGGATGCACAASAGAAGCTAGAACCCTTTGCTGGCTTGTCTGAACAAGATAGCTACAATAGTCGTGACCTNGAAAAGGTTTCTCAGCAGCTTGC[A/G]AAGCCATTGTATGATGCAAAAAATTCAACCATCAACTTTACTGCCAAAGCAAGTAGGCAACATGTATACAGCATCTCTCTATGCAGCATTAGCCTCCATT	0.965
AL751201-1391	AL751201	sp|P54873|HMCS_ARATH	2e-17	Hydroxymethylglutaryl-CoA synthase (HMG-CoA synthase) (EC 2.3.3.10) (3-hydroxy-3-methylglutaryl coenzyme A synthase) (Protein EMBRYO DEFECTIVE 2778)	HMGS EMB2778 MVA1 At4g11820 T26M18.30	sp|P54873|HMCS_ARATH	2e-17	Full=Hydroxymethylglutaryl-CoA synthase	sp|P54873|HMCS_ARATH	0	Full=Hydroxymethylglutaryl-CoA synthase		yes	monomorphe			monomorphe			[I/D]	ATTTCTCAAGACATGCCAGGTCTGTTGGAAAGGATGCACAASAGAAGCTAGAACCCTTTGCTGGCTTGTCTGAACAAGATAGCTACAATAGTCGTGACCT[-/A]GAAAAGGTTTCTCAGCAGCTTGCRAAGCCATTGTATGATGCAAAAAATTCAACCATCAACTTTACTGCCAAAGCAAGTAGGCAACATGTATACAGCATCTCT	1
AL751203-497	AL751203	sp|O81235|SODM_ARATH	5e-07	Superoxide dismutase [Mn], mitochondrial (EC 1.15.1.1)	SODA MSD1 At3g10920 F9F8.26	sp|Q43008|SODM_ORYSJ	1e-07	Full=Superoxide dismutase [Mn], mitochondrial	sp|P11796|SODM_NICPL	2e-93	Full=Superoxide dismutase [Mn], mitochondrial		yes							[T/C]	AGTTGGAGGAGGCCTCTGCTAAGCGAAACGCTGAAGCTRTTGTATCTCTTCAGAGTGCCATCAAATTCAATGGTGGAGGTCATATCAATCACTCCGTCTT[T/C]TGGAAGAATCTTGCTCCTGTGAAAGAAGGAGGTGGTGAGCCACCTAAAGGTGCCCTGGCAAAGGCAATCGATACCCAGTTTGGGTCTTTGAATGCAGTTA	1
AL751203-33	AL751203								sp|P11796|SODM_NICPL	2e-93	Full=Superoxide dismutase [Mn], mitochondrial		yes	monomorphe			monomorphe			[C/G]	AGTAGATAAAACCCACACTCCAGCAAATGCCC[C/G]AAGTGTCACTCCAGCAAATGCCTGCCCCAAGCGTTCTCGAAGAGAGGTTGAAGTCTTGTAAGTACAATACAGCATATGCATTTTAGGTTGATCTGTCCGC	0.915
AL751208-820	AL751208					sp|Q96252|ATP4_ARATH	1.5	Full=ATP synthase subunit delta', mitochondrial	sp|Q96252|ATP4_ARATH	2e-86	Full=ATP synthase subunit delta', mitochondrial		yes							[A/G]	AAGCCCAAATTGGGGTTGAATTTCACAGTTCACTAAATGCAGTCCTTTCAGGATGAATCATGGATTCATGATTTAATTTCTGGTTGKTTTGTTTGATAGT[T/C]GGATTTCACTGTCATATGATGAACCACAGTAATGCTTAGAAGTTAGAAGCTTTGGGTTGCTTTGTGTGAGCACCATTGGCACGCTCTATGTGGATACACT	0.988
AL751208-806	AL751208					sp|Q96252|ATP4_ARATH	0.001	Full=ATP synthase subunit delta', mitochondrial	sp|Q96252|ATP4_ARATH	2e-86	Full=ATP synthase subunit delta', mitochondrial		yes	monomorphe						[T/G]	CCTTGAGAAGGCAGAAGCCCAAATTGGGGTTGAATTTCACAGTTCACTAAATGCAGTCCTTTCAGGATGAATCATGGATTCATGATTTAATTTCTGGTTG[T/G]TTTGTTTGATAGTYGGATTTCACTGTCATATGATGAACCACAGTAATGCTTAGAAGTTAGAAGCTTTGGGTTGCTTTGTGTGAGCACCATTGGCACGCTC	0.965
AL751208-941	AL751208								sp|Q96252|ATP4_ARATH	2e-86	Full=ATP synthase subunit delta', mitochondrial		no								GAACCACAGTAATGCTTAGAAGTTAGAAGCTTTGGGTTGCTTTGTGTGAGCACCATTGGCACGCTCTATGTGGATACACTCGGAAATCCAGATTTGGAAA[T/G]CTTCTCAAANTGGTATGCTTKKTTTTYNARGAGCTTGAGTAAANTAAATATTACACTGCGAATAACCGAGGTTTCNTTTTGTTAGNAAGTTTGGAAGCAA	1
AL751211-1828	AL751211								sp|Q54Z26|GLYC1_DICDI	0	Full=Serine hydroxymethyltransferase 1		no								TATTTACTGGYGTAATCAGTAGAAGATGACTAAATTTAKTAGTCAGATGTGTTGAATTGRTTTTYCAGTTAAACATACACRAAGTCTAGTCTTTTYCSGN[T/C]GTCATCTTTGTAATCTTCTGCTTTTGTTTACATGTCCCATGCATTGGGCAAATTCTGCWATTGGAGCTATGCAATCTTATTTKGTTAGCCGWTNAAAAGA	1
AL751211-329	AL751211	sp|Q9SZJ5|GLYM_ARATH	1e-15	Serine hydroxymethyltransferase, mitochondrial (SHMT) (EC 2.1.2.1) (Glycine hydroxymethyltransferase) (Serine methylase)	SHM1 At4g37930 F20D10.50	sp|B8I2N8|GLYA_CLOCE	1e-16	Full=Pyridoxal-phosphate-dependent serine hydroxymethyltransferase	sp|Q54Z26|GLYC1_DICDI	0	Full=Serine hydroxymethyltransferase 1	501311798	yes	monomorphe			monomorphe			[D/I]	CTGATTGAGAAGGNAGAAGAGAAGGCAATGCAGGGNAATCGAACTCATAGCCTCCGAGAACTTCACATCCCTGGCAGTCATTGAAGCTCTTGGAACCCCC[-/C]TCACAANMMANTACTCCGAGGNCATGCCTGGCAACAGATACTACGGTGGTAACGAATACATAGATCTCATTNRAAATCTGTGCAGATCAAGGGCCCNYCAGG	0.877
AL751211-1609	AL751211								sp|Q54Z26|GLYC1_DICDI	0	Full=Serine hydroxymethyltransferase 1		yes							[T/C]	GCTCAAGTGGAGAAATTCTCTGCACAGTTTGATATGCCTGGCTTTGATGTAGCTACAATGAAGTTCCAATAAGTGATCATAGGAATAGCATAATTCCTTT[T/C]CYNTTNKGGNTGCATTGCTGTTAGCATTRAAAGTTGGTAGCTAGAGGGATATATTCTRTAGCTTGATGAATAAATATGTATTGYTCGTGAGTTTCASAGT	0.899
AL751211-1159	AL751211					sp|P34898|GLYC_NEUCR	2e-11	Full=Serine hydroxymethyltransferase, cytosolic	sp|Q54Z26|GLYC1_DICDI	0	Full=Serine hydroxymethyltransferase 1	501311797	yes	monomorphe			polymorphe	1:1	LG3F	[T/C]	GCATTGGCTGTGGCTCTTAAGCAGGTTATGACTCCTGGTTTTAAGGCCTATGCCAARCAGGTCAAGGCAAATGCGGTTGCTGTTGGTAACTACTTGATGA[A/G]CAAGGGATACAAGCTTGTTACAAGTGGGACAGAAAATCATCTAGTTCTGTGGGATCTCCGGCCAATTGGACTGACTGGAAATAAGGTGGAGAAAGTGTGT	1
AL751211-1115	AL751211	sp|Q9SZJ5|GLYM_ARATH	2e-07	Serine hydroxymethyltransferase, mitochondrial (SHMT) (EC 2.1.2.1) (Glycine hydroxymethyltransferase) (Serine methylase)	SHM1 At4g37930 F20D10.50	sp|Q54Z26|GLYC1_DICDI	3e-19	Full=Serine hydroxymethyltransferase 1	sp|Q54Z26|GLYC1_DICDI	0	Full=Serine hydroxymethyltransferase 1	501311795	yes				polymorphe	1:1	LG3F	[A/G]	TGTTTCCGTCCCTTCAAGGAGGGCCACACAACCACCAGATTGCAGCATTGGCTGTGGCTCTTAAGCAGGTTATGACTCCTGGTTTTAAGGCCTATGCCAA[A/G]CAGGTCAAGGCAAATGCGGTTGCTGTTGGTAACTACTTGATGARCAAGGGATACAAGCTTGTTACAAGTGGGACAGAAAATCATCTAGTTCTGTGGGATC	0.996
AL751211-105	AL751211								sp|Q54Z26|GLYC1_DICDI	0	Full=Serine hydroxymethyltransferase 1		no								CCACACAGCCAAGCTAAAGCAAGGTCTGTGGATTTCCGGAATCTCTAGATCTGGGCTAACATCCGGATCATTTCTCCTTCCCATNTTTTCATCTGGGCAT[T/C]ACTAGTGTGCCCTTTCCTACTTTGGGTTTGCTATTGCATTTCCTTGTTTCGTTCTGAACAATGGATCCCGTGAACGTATGGGGCAACACGCCACTGAAGG	0.8
AL751211-1887	AL751211								sp|Q54Z26|GLYC1_DICDI	0	Full=Serine hydroxymethyltransferase 1		no								RTTTTYCAGTTAAACATACACRAAGTCTAGTCTTTTYCSGNYGTCATCTTTGTAATCTTCTGCTTTTGTTTACATGTCCCATGCATTGGGCAAATTCTGC[A/T]ATTGGAGCTATGCAATCTTATTTKGTTAGCCGWTNAAAAGAANTAMTYRKWTKWAAAAYRR	1
AL751211-89	AL751211								sp|Q54Z26|GLYC1_DICDI	0	Full=Serine hydroxymethyltransferase 1		yes	monomorphe			monomorphe			[I/D]	GGKGCCACACAGCCAAGCTAAAGCAAGGTCTGTGGATTTCCGGAATCTCTAGATCTGGGCTAACATCCGGATCATTTCTCCTTCCCAT[-/T]TTTTCATCTGGGCATYACTAGTGTGCCCTTTCCTACTTTGGGTTTGCTATTGCATTTCCTTGTTTCGTTCTGAACAATGGATCCCGTGAACGTATGGGGCAA	1
AL751215-1806	AL751215								sp|Q8BTI8|SRRM2_MOUSE	1.3	Full=Serine/arginine repetitive matrix protein 2		no								GATTCCTCGAGGATTGGAATCACAGAAAAACTGAAGCAATTAAGCATGTTGAAGATATGGAAGAAACAGCATGGCGTGATTTGAAAACCATGGAATAGCT[T/C]ATTACTGTCTCAAAATAATCATCATCCNAAAGCACCAACCGTTTGAAATTTGCCTTTCATTGAATTATATATCTATCTATCNATCTATATCCAATATTCC	1
AL751215-1334	AL751215								sp|Q8BTI8|SRRM2_MOUSE	1.3	Full=Serine/arginine repetitive matrix protein 2		yes	monomorphe			monomorphe			[I/D]	ATCAAAATATACGTTGAAGGCTCTGCCTGGTCAGTGAGCTTGAAGAATATTTTAGCCTGTGACTCTNCAACCCTTATGGTGAAACCGTTATACTATGACT[-/T]CTTTTCAAGGGCACTTATGCCCCTTGAACATTACTGGCCTATTAGGCTTGACAGAAAATGCGAGTCCATCAAGTTTGCCGTTGACTGGGGAAACAATCACAC	1
AL751215-1834	AL751215								sp|Q8BTI8|SRRM2_MOUSE	1.3	Full=Serine/arginine repetitive matrix protein 2		yes	monomorphe			monomorphe			[D/I]	AACTGAAGCAATTAAGCATGTTGAAGATATGGAAGAAACAGCATGGCGTGATTTGAAAACCATGGAATAGCTYATTACTGTCTCAAAATAATCATCATCC[-/C]AAAGCACCAACCGTTTGAAATTTGCCTTTCATTGAATTATATATCTATCTATCNATCTATATCCAATATTCCAGCAGTTTGAAATTNGTGTCTTTCATTGAA	0.899
AL751218-1745	AL751218								sp|Q8H3C9|ILL7_ORYSJ	1e-133	Full=IAA-amino acid hydrolase ILR1-like 7		yes							[T/C]	CAAGCTGCTGCTCAAAAAWATATTGGAGGTGAGAGAACTTCCAACAAAACAAAACATTTTCAAGTTTKATCACTTTTTAGTGTGACTSAAGCACTTTAAC[A/G]TCATCGTTATTACATCAGCTTAAGAGTGGTTGCACAAGATTCTTCTGCTCACTTATGCAAGGAGAGTTAGCATGCTCTCTCTGGCTGTGAGTTTTTGGGA	1
AL751223-409	AL751223								sp|P93788|REMO_SOLTU	8e-26	Full=Remorin	501311802	yes				polymorphe	1:1	LG11F	[T/G]	GCAAACTCTATCGGAGCATCCTTCGGCTCCTGTTGTCACTAAGGATGTCCTGGAAGAAAATTNCTGTATCTGAGCAGCCTGCGATGGGTGCTGAGGAAAN[A/C]CATGCCACCGATGATGAATCTAAGGCTTTGGTGATTGTTGAAACGGAGAAAAAGGANGCAGAGAAAANGGAAGCAGATGTTGGGCCCGTGCCATCGAAAA	1
AL751223-1161	AL751223								sp|P93788|REMO_SOLTU	8e-26	Full=Remorin	501311800	yes	polymorphe	1:2:1	LG11	polymorphe	1:1	LG11F	[A/G]	TGTATATTCCACTTAGGAGTCTCAGTCTGTTGATTTAAGGACAATGCTTGCCAATATTTATTGTGTTGATCTGGATTCTGAAGTCAGATCTGGTTCTCAA[A/G]AATAAATCATCATTTATTCATAAATATATATATTGATTTGTAT	0.965
AL751223-279	AL751223								sp|P93788|REMO_SOLTU	8e-26	Full=Remorin		yes				monomorphe			[A/G]	AGGATTCAGAATAAAACAGGGTCTGCAGGACATCAGCCAGGTCAAATCTGGTTAGATCTTCTGTGTTCAGAGTTGTGTTGCTATATAAGAAATAAGATAT[T/C]ACAAGGAGTATCTTAGACATGGCTGAAGAGCAAACTCTATCGGAGCATCCTTCGGCTCCTGTTGTCACTAAGGATGTCCTGGAAGAAAATTNCTGTATCT	1
AL751225-27	AL751225								sp|O23969|SF21_HELAN	1e-119	Full=Pollen-specific protein SF21		yes	monomorphe			monomorphe			[C/G]	AATGGGCGGGCAGGTGACTATGAGSG[C/G]AGGGGAAGAAGGATAGGTTGTGCGGCAGTATCAAGCCTTACTTCTTCTACCTTGCAGTTACTGTAGTCGGTCGGTCGATCGATTCTGTGAGCATTTTGCT	0.996
AL751225-1488	AL751225								sp|O23969|SF21_HELAN	1e-119	Full=Pollen-specific protein SF21		yes	monomorphe			monomorphe			[D/I]	ATGCCGTGTATATCTATACCATMSGRAAAAAWWAATTTTGGCATCCAATAGAAGCAACTAGGAGCTTCCTTTAGATATATGACTGTATATGATGTTGCCC[-/C]TAGCTTGAAGGAAGGGNGGSCCCCAGTTTCCATGTTAAACATTGGGTCAAACTGTGCAGAGAATATTTGTAGCCATTAGATGCGGCAAGGTCTGGTGTAGAT	1
AL751225-1026	AL751225					sp|O23969|SF21_HELAN	2e-09	Full=Pollen-specific protein SF21	sp|O23969|SF21_HELAN	1e-119	Full=Pollen-specific protein SF21		yes	monomorphe			monomorphe			[I/D]	ATGGACAGACGGTATAATGCCNTGGTTGAGGTTCAAGTTTGCGGATCTCTTGTGACAGAGGAACAGCCTCATGCAATGCTGATACCAATCGAATATTTTT[-/T]GATGGGGTATGGTTTTNACAGGCCGCCTCAGCTGTCACCAGGGCTTGGATCTAGCCCAATTAGCCCTTCAGATACGTACATCTCTGCTGACTTGCTCTCTCC	1
AL751225-1420	AL751225								sp|O23969|SF21_HELAN	1e-119	Full=Pollen-specific protein SF21		no								TNGTAAAATAAATKGGNAWWANCCAAATTNNTTGGTGCTTCAGTGGATATGGAATTTAGATNGAAANGATGCCGTGTATATCTATACCATMSGRAAAAAW[A/T]AATTTTGGCATCCAATAGAAGCAACTAGGAGCTTCCTTTAGATATATGACTGTATATGATGTTGCCCNTAGCTTGAAGGAAGGGNGGSCCCCAGTTTCCA	0.748
AL751226-479	AL751226	sp|Q9SIQ9|VA712_ARATH	3e-26	Vesicle-associated membrane protein 712 (AtVAMP712)	VAMP712 At2g25340 T22F11.7	sp|Q9SIQ9|VA712_ARATH	3e-26	Full=Vesicle-associated membrane protein 712	sp|O49377|VA711_ARATH	8e-105	Full=Vesicle-associated membrane protein 711		yes	monomorphe			monomorphe			[I/D]	CGGCTCACGGCAATGCGAAAACCATAGCGCGTCAAATTCTGGAGAAAATTCCAGGTACCGGGGACAGCCACGTCTCTTATTCGCAGGATCGCTATATTTT[-/T]CATGTCAAGAGGACTGATGGATTGACAGTTCTATGTATGGCTGACGATACAGCCGGAAGGAGGATTCCTTTNGCNATTTCTAGAGGATATTCATGGAAANTT	0.949
AL751232-1562	AL751232								sp|P37111|ACY1_PIG	8e-77	Full=Aminoacylase-1		yes	monomorphe			monomorphe			[I/D]	GAGAACTAGCTTCTGGAATATGCTGAGTTATTGTCCCAAAGAAGTCACCCTCATTTTCTTTGTGAAGAGAATGATTCTCATTGTTGTAAATAGATTTCTT[-/T]GGATGCTTGGAAGTTTTACATGCACTTTAAAACTATCAATGCAATTGATTACCAAATAAWGAGAACCATAGATTGTRAATAAAAAAACG	0.899
AL751242-162	AL751242												no								CCTTAGCGGACCGACACTGAGACAACCGACTTGCCTCGAAAATTCTTTTATCTTGAGAACCAGAGGAGCCAARRGAARRSAACGCAAACTTTTGAGTGCA[A/G]GTTTGATCTTTCAAGTTTTAAGGCTGTGTTGCAGTAATCATGGCGATGGCGATGGCGATGGCTAGGGGGAGCTTGACTCTGAAATTGTCTGCGCAGCGTG	1
AL751247-618	AL751247								sp|Q9LHI0|NDUA6_ARATH	2e-38	Full=NADH dehydrogenase [ubiquinone] 1 alpha subcomplex subunit 6	501311804	yes	monomorphe			monomorphe			[T/C]	TCATGTTCTGTCAAAACATTTTATGCAGATACTATTTGGAAGTCTGATTAGGCTGTCAATCTATGAGTGCATCTAAAGGTTACAGCAAGATCTCTCATCG[T/C]GTTTGTTGTTTATGCTTGATTTTTCATGATCAGCACCAAATRTTACAAGGGAATTTGGAGACATAAGTAATAAGCTGAATACAATTCTTGATTTGGTGAG	1
AL751247-660	AL751247								sp|Q9LHI0|NDUA6_ARATH	2e-38	Full=NADH dehydrogenase [ubiquinone] 1 alpha subcomplex subunit 6		no								TCTGATTAGGCTGTCAATCTATGAGTGCATCTAAAGGTTACAGCAAGATCTCTCATCGYGTTTGTTGTTTATGCTTGATTTTTCATGATCAGCACCAAAT[A/G]TTACAAGGGAATTTGGAGACATAAGTAATAAGCTGAATACAATTCTTGATTTGGTGAGGTTCATCTGTTTTAATTACTCTGCCAAGTCTTTCTTCCGTCC	0.858
AL751248-94	AL751248								sp|O04130|SERA_ARATH	0	Full=D-3-phosphoglycerate dehydrogenase, chloroplastic		yes	monomorphe			monomorphe			[A/G]	TCTTGTACAGAGGTGTAATCACCGTGGATTGCAGGACATATTTTGGCAATGNCGATGGAANTGGGAACCCTGGDGACTCTCCGATGCACAAAT[T/C]CCCACCGAATTCAAACGCTTTCCCCATTCAAACCCATCTCGTATTCTCACAAATCAACTCTGCAATTGCCTCCTCGGTTTTNCCTCTGCGTTCCTAGGAC	0.996
AL751253-1501	AL751253												yes							[I/D]	TTGGTACAGAGGGAAGGTGCCATTGTTCGTCCAGAGGACAAGGCCGGTTGCACCGGTTTGCACAATTTCATATAGAAATCCTTGTGCAGATCTATCTTTT[-/T]GAATGATGGATCTTGTAGTTTTATGACAGTTCGGAGATATTGTAGGTTGTGTTTCCCTGTWWTTTTWWTTTAATATTTGTTTWWTAAACTNRRRKTWWTCTT	0.965
AL751259-1085	AL751259					sp|Q5R1P3|NMDE2_CANFA	2.8	Full=Glutamate [NMDA] receptor subunit epsilon-2	sp|A4VGE5|UBIE_PSEU5	0.099	Full=Ubiquinone/menaquinone biosynthesis methyltransferase ubiE		yes							[I/D]	GCCTTCATGGTTCAAAGTCATATTGTTTCCTTCAGGAAACCCCATCACCAAGTCCAGCTCAACGGCCATGACTGGAGAAGTAGCATTGCATGATGAAAAA[-/T]TTTCATCCTCCNATACCTTCAATCCAAGAAGAATAATCAAGAAGTTCTGCTATTTAAACCTTTCATCCGAAGGATGATCTTWWNCTGAGAAGCAGCTGCATA	0.8
AL751259-1097	AL751259								sp|A4VGE5|UBIE_PSEU5	0.099	Full=Ubiquinone/menaquinone biosynthesis methyltransferase ubiE		no								CAAAGTCATATTGTTTCCTTCAGGAAACCCCATCACCAAGTCCAGCTCAACGGCCATGACTGGAGAAGTAGCATTGCATGATGAAAAANTTTCATCCTCC[-/C]ATACCTTCAATCCAAGAAGAATAATCAAGAAGTTCTGCTATTTAAACCTTTCATCCGAAGGATGATCTTWWNCTGAGAAGCAGCTGCATATAACTGTAAAAW	0.935
AL751260-1278	AL751260								sp|Q12251|YP011_YEAST	6e-20	Full=Uncharacterized mitochondrial carrier YPR011C		yes							[D/I]	GATGGGAGAAGCAAAGCTCCACTTCAATACTCTGGTATGGTTGATGCTTTCAGACAAACTGTAAGGAATGAAGGTTTTNGGTGCATTGTATAGGGNTTTG[-/G]TTCCGAATTCAGTGAAGGTGGTGCCGTCAATATCAATTGCTTTTGTGACATATGAAGTTCTGAAGGATCTTCTGGATGTGCAATTGAAAATTAAGATTAAAG	1
AL751260-1081	AL751260					sp|Q54DU1|MCFP_DICDI	2e-04	Full=Mitochondrial substrate carrier family protein P	sp|Q12251|YP011_YEAST	6e-20	Full=Uncharacterized mitochondrial carrier YPR011C		yes	monomorphe			monomorphe			[T/C]	ACGAGTCTCTGAAGGACTGGTTAGTCAAATCCAGACCCTTCGGTCTTGTTGAGGGGNAAGATTTGGGCGTGGTCACTAAATTGGCTTGTGGAGCTGCAGS[A/G]GGAACTGTTGGACAAACTGTAGCTTATCCTCTTGATGTAATACGGAGAAGAATGCAAATGGTTGGGTGGAAAGATGCTTCTTCTGTTGTAACTGGAGATG	1
AL751267-1177	AL751267	sp|Q9SRM5|CPR49_ARATH	2e-10	GDSL esterase/lipase CPRD49 (EC 3.1.1.-) (Extracellular lipase CPRD49)	CPRD49 At3g11210 F9F8.1 F11B9.13	sp|Q9SRM5|CPR49_ARATH	2e-10	Full=GDSL esterase/lipase CPRD49	sp|Q9SRM5|CPR49_ARATH	3e-112	Full=GDSL esterase/lipase CPRD49	501311806	yes	polymorphe	1:2:1	LG11	monomorphe			[T/C]	MAGAATGGGAACCTTCTTTGCACTGGAAGAATATACCAACAGAATTTGGTGAATCATCACCTTACGATGTTGTTGCATCTGACAATAAGAGCACCATCAA[T/C]GTTTCGGAATTTACTTTTCACAGAGAGAAGCAATGGGATTAAATTATGGCCTCTTATTTATCTCATAGAAAGTTTTNKCTAGGAATTCATTTTTATNATG	1
AL751268-665	AL751268					sp|Q4FZT2|PPME1_RAT	2e-17	Full=Protein phosphatase methylesterase 1	sp|Q6CGE1|PPME1_YARLI	2e-52	Full=Protein phosphatase methylesterase 1	501311810	yes	monomorphe			polymorphe	1:1	LG6M	[A/T]	TGGCGTACACCNTCTTGAGAAAACTGAAAACTACTGGAAATGCTGGTATGAAGGTTTATCAGAAATGTTTCTCTCTTGTCCAATTGCAAAGCTTTTACTC[A/T]TAGCTGGAACGGACAGACTAGACAGATCCTTGACAATTGGGCAAATGCAAGGAAAATWTCAGATGATAGTGATTCGTCATACAGGCCATGCTATCCAGGA	1
AL751268-576	AL751268					sp|Q4FZT2|PPME1_RAT	4e-08	Full=Protein phosphatase methylesterase 1	sp|Q6CGE1|PPME1_YARLI	2e-52	Full=Protein phosphatase methylesterase 1	501311808	yes	monomorphe			polymorphe	1:2:1	LG6	[D/I]	TTAAAGGGGGATCACTAAGAAATATTGAATCTGCTCGTGTATCAGTTCCTTCGACATTGAGATTTAATGATGAGAGGGAATGCTAWGTTTGGCGTACACC[-/C]TCTTGAGAAAACTGAAAACTACTGGAAATGCTGGTATGAAGGTTTATCAGAAATGTTTCTCTCTTGTCCAATTGCAAAGCTTTTACTCWTAGCTGGAACGGA	0.988
AL751268-906	AL751268								sp|Q6CGE1|PPME1_YARLI	2e-52	Full=Protein phosphatase methylesterase 1	501311814	yes	monomorphe			polymorphe	1:1	LG6M	[A/G]	ATTTCTCGCAATCGAATAGGTCCTCRTGGAATAGAGATTCCTGGGATRCACCGTTGAAGATGAGWAATTCAGCTCTTGGCATCGCGTTTCTTTATCTTTG[T/C]AGCTACTTTTTCTGTTTTGGTAAATTAGAGGTCCATGTTTTTACAAAGGAAACATTCAATTTCAAGAATGAGGTTTGTTTTGTATGTTGATTAGTAATGT	0.899
AL751268-723	AL751268					sp|Q6CQZ5|PPME1_KLULA	4e-11	Full=Protein phosphatase methylesterase 1	sp|Q6CGE1|PPME1_YARLI	2e-52	Full=Protein phosphatase methylesterase 1	501311812	yes				polymorphe	1:1	LG6M	[A/T]	TCAGAAATGTTTCTCTCTTGTCCAATTGCAAAGCTTTTACTCWTAGCTGGAACGGACAGACTAGACAGATCCTTGACAATTGGGCAAATGCAAGGAAAAT[A/T]TCAGATGATAGTGATTCGTCATACAGGCCATGCTATCCAGGAGGATGTCCCTGATGAATTTGCCTCAGTAGTTCTAAATTTTATTTCTCGCAATCGAATA	1
AL751268-831	AL751268					sp|Q6CQZ5|PPME1_KLULA	5.3	Full=Protein phosphatase methylesterase 1	sp|Q6CGE1|PPME1_YARLI	2e-52	Full=Protein phosphatase methylesterase 1		no								ATAGTGATTCGTCATACAGGCCATGCTATCCAGGAGGATGTCCCTGATGAATTTGCCTCAGTAGTTCTAAATTTTATTTCTCGCAATCGAATAGGTCCTC[A/G]TGGAATAGAGATTCCTGGGATRCACCGTTGAAGATGAGWAATTCAGCTCTTGGCATCGCGTTTCTTTATCTTTGYAGCTACTTTTTCTGTTTTGGTAAAT	0.965
[truncated: 9,559 more rows]
