# Supplementary material for: High-density linkage mapping in a pine tree reveals a genomic region associated with inbreeding depression and provides clues to the extent and distribution of meiotic recombination
Source: BMC Biol. 2013 Apr 18;11:50. doi: 10.1186/1741-7007-11-50 (PMC3660193; doi:10.1186/1741-7007-11-50)
Supplement: Additional file 18 — Information obtained with MassArray assay design 4.1 software (Sequenom). Two multiplexes (W1 with 22 SNPs and W2 with 12 SNPs) were developed. [file 1741-7007-11-50-S18.xls]

## Sheet: additional file 17
additional file 18: Information obtained with MassArray assay design 4.1 software (Sequenom). Two multiplexes (W1 with 22 SNPs and W2 with 12 SNPs) were developed.
multiplex	SNP_ID	Remark	Genotyping result	2nd-PCRP	1st-PCRP	AMP_LEN	UP_CONF	MP_CONF	Tm(NN)	PcGC	PWARN	UEP_DIR	UEP_MASS	UEP_SEQ	EXT1_CALL	EXT1_MASS	EXT1_SEQ	EXT2_CALL	EXT2_MASS	EXT2_SEQ
W1	BX252612-850	Previous distorted marker	Success	ACGTTGGATGAACAACTATCTATGGTCTC	ACGTTGGATGAGATCTACTAGACCAGGATG	110	86.3	81.1	45.3	52.9	d	F	5112.3	CTATGGTCTCTCAGCTC	G	5399.5	CTATGGTCTCTCAGCTCG	T	5439.4	CTATGGTCTCTCAGCTCT
W1	BX253781-377	Previous distorted marker	Success	ACGTTGGATGAGTTCATCAGGCTCCTCTGC	ACGTTGGATGCGTGCTGTGCAAGAATTGTG	119	97.1	81.1	54.7	64.7	D	F	5242.4	GCGGGATCGAGTCCGTT	C	5489.6	GCGGGATCGAGTCCGTTC	T	5569.5	GCGGGATCGAGTCCGTTT
W1	F51TW9001ALW0E-1015		Success	ACGTTGGATGTCCAAGGATGTTACAAGGAC	ACGTTGGATGGCAGACCAAATATGGATCCC	95	98.5	81.1	47.8	47.1	Dg	F	5527.6	cTTCTTACTTGGGGTGGT	C	5774.8	cTTCTTACTTGGGGTGGTC	T	5854.7	cTTCTTACTTGGGGTGGTT
W1	CT578812-356		Success	ACGTTGGATGTAGAACTTATGGCGGTGTGG	ACGTTGGATGTCTCACTGATTTGGGTCTGG	112	99.4	81.1	46.5	47.1	D	F	5723.7	ccTCCTCTGGATCACAGAT	C	5970.9	ccTCCTCTGGATCACAGATC	A	5994.9	ccTCCTCTGGATCACAGATA
W1	AL750104-316		Failed	ACGTTGGATGATCCTCTCACCGTGCATTTG	ACGTTGGATGTATAGTTATAGAGCGTGGA	120	84.3	81.1	50.7	47.4	D	R	5738.7	CACCGTGCATTTGATACCT	C	6026	CACCGTGCATTTGATACCTG	A	6065.8	CACCGTGCATTTGATACCTT
W1	BX253504-108	Previous distorted marker	Failed	ACGTTGGATGCAATGCCGTTCCAGCTGTTC	ACGTTGGATGACCAATATTGATGCCGCCTC	98	98.5	81.1	46.3	44.4		R	5818.8	gCAGCTGTTCAATGACTTG	C	6106	gCAGCTGTTCAATGACTTGG	A	6145.9	gCAGCTGTTCAATGACTTGT
W1	AL750269-230		Success	ACGTTGGATGAGACATAGGAGACATGGCAC	ACGTTGGATGTTCGCGTCATGACAATTCCC	118	98.7	81.1	50.6	52.9	d	R	5892.8	gaACGCACAGTTGGGATTG	C	6180.1	gaACGCACAGTTGGGATTGG	A	6219.9	gaACGCACAGTTGGGATTGT
W1	AL750287-84	Previous distorted marker	Success	ACGTTGGATGATTCTTATTCCAACCAAAG	ACGTTGGATGGTTAATGTCGCTAACCGGTG	114	78.9	81.1	49.4	38.1	D	F	6273.1	TCACTCTGCATCCTATTCTTT	C	6520.3	TCACTCTGCATCCTATTCTTTC	T	6600.2	TCACTCTGCATCCTATTCTTTT
W1	F7JJN6E01BOY8E-83	Previous distorted marker	Success	ACGTTGGATGAAATTTCAACACCAGAGGCG	ACGTTGGATGAGTGAAAGGGTGCCACACTC	98	97.1	81.1	55.1	58.8		F	6311.1	ctcaTCCGCCCATGCCTGAAA	C	6558.3	ctcaTCCGCCCATGCCTGAAAC	T	6638.2	ctcaTCCGCCCATGCCTGAAAT
W1	BX252612-734	Previous distorted marker	Success	ACGTTGGATGCTACCAAACAACACGATAAG	ACGTTGGATGTGAGACGTGGCAAAGTTGTG	100	94.4	81.1	45.4	33.3	d	R	6422.2	ACGATAAGTAACATAATGTCC	G	6669.4	ACGATAAGTAACATAATGTCCC	A	6749.3	ACGATAAGTAACATAATGTCCT
W1	FN256926-1123	Previous distorted marker	Success	ACGTTGGATGGATGAGAGCTCTCTCCAAAC	ACGTTGGATGTCCACAGCATCATTGCCAAC	110	99.6	81.1	48.4	36.4	D	F	6706.4	GTCCAGATTTGATACTCTTTGT	C	6953.6	GTCCAGATTTGATACTCTTTGTC	T	7033.5	GTCCAGATTTGATACTCTTTGTT
W1	BX254087-700	Previous distorted marker	Success	ACGTTGGATGAAGCTCTCACAGAGAGTTGC	ACGTTGGATGAGCCATCATTGTAATCAAGG	101	94.4	81.1	45.4	36.8		R	6816.5	gagCACAGAGAGTTGCAATAAT	G	7063.7	gagCACAGAGAGTTGCAATAATC	A	7143.6	gagCACAGAGAGTTGCAATAATT
W1	CT575893-1851	Previous distorted marker	Success	ACGTTGGATGAATCCATTTGAGGTGTATC	ACGTTGGATGTCCAGATCACTTGGAGAACC	101	87.9	81.1	45.1	30.4	D	F	6994.6	TATCTATATATGTTCCTTATGGC	C	7241.8	TATCTATATATGTTCCTTATGGCC	T	7321.7	TATCTATATATGTTCCTTATGGCT
W1	BX253504-489	Previous distorted marker	Success	ACGTTGGATGATGCTAGTATTGGTGCTGTC	ACGTTGGATGGGATGGTGAAATTCCTGAAG	101	97.1	81.1	54.7	52.4	g	R	7104.6	ggGGTGCTGTCAAGAGAACTCCT	T	7375.8	ggGGTGCTGTCAAGAGAACTCCTA	C	7391.8	ggGGTGCTGTCAAGAGAACTCCTG
W1	CT580097-710	Previous distorted marker	Failed	ACGTTGGATGAACTCTTCAGATTCACAGGC	ACGTTGGATGCCCCTTCTTCGAATATACGC	102	98.5	81.1	46.9	40	ds	F	7272.7	ccccGCTGTAATCAGTGACAATTC	A	7543.9	ccccGCTGTAATCAGTGACAATTCA	G	7559.9	ccccGCTGTAATCAGTGACAATTCG
W1	FN256445-1847	Previous distorted marker	Success	ACGTTGGATGAAGGTGAAAGCACAGGAATG	ACGTTGGATGCCTTGTGCATTCTACGAGTA	118	93.5	81.1	54.3	50	g	F	7446.8	ggggCATGCTTGATTTGGGTGCCT	A	7718	ggggCATGCTTGATTTGGGTGCCTA	T	7773.9	ggggCATGCTTGATTTGGGTGCCTT
W1	BX251174-154	Previous distorted marker	Success	ACGTTGGATGATTTCCACGCCCTCTAAGCC	ACGTTGGATGAAGCAATTCAAGCTGTGCGG	104	98.5	81.1	46.9	28	d	R	7599	CTGATACTCATTGATATTAATCACA	G	7846.2	CTGATACTCATTGATATTAATCACAC	A	7926.1	CTGATACTCATTGATATTAATCACAT
W1	F51TW9001B9TZM-802	Previous distorted marker	Success	ACGTTGGATGGCAAGGATAGAAACCAAAGG	ACGTTGGATGCTAGACAAAACTGATGCCAC	99	97.1	81.1	45.1	33.3	D	F	7606	atacGACTTTAGTACGTTCTTAACT	A	7877.2	atacGACTTTAGTACGTTCTTAACTA	G	7893.2	atacGACTTTAGTACGTTCTTAACTG
W1	BX251885-401	Previous distorted marker	Failed	ACGTTGGATGCGTCTCTTTGCAGAGAAGTC	ACGTTGGATGGACCAACATTTCCCACCAAC	93	99.8	81.1	61.5	63.6	dg	F	7686	ggaAAGTCGGGGAACACCGCCTACC	A	7957.2	ggaAAGTCGGGGAACACCGCCTACCA	T	8013.1	ggaAAGTCGGGGAACACCGCCTACCT
W1	CT575893-1455	Previous distorted marker	Success	ACGTTGGATGTTGCAGAAGATGCTGCCTTG	ACGTTGGATGGACAACATTGCCTGCTTGTG	103	100	81.1	48.4	36.4	dh	F	8045.3	aggtAAGAGTATAAAAAGGTCCAACC	C	8292.5	aggtAAGAGTATAAAAAGGTCCAACCC	A	8316.5	aggtAAGAGTATAAAAAGGTCCAACCA
W1	F51TW9001BKOAN-324		Failed	ACGTTGGATGAGACAAGAACCCTGGAAACG	ACGTTGGATGTCACGATCAGTGAGCACTTC	101	100	81.1	55.6	50	d	F	8080.3	gaagAGAACCCTGGAAACGAAGAAGC	A	8351.5	gaagAGAACCCTGGAAACGAAGAAGCA	G	8367.5	gaagAGAACCCTGGAAACGAAGAAGCG
W1	F51TW9001B0OJP-1031	Previous distorted marker	Failed	ACGTTGGATGGGCTTCCTCTGACTCTTTTG	ACGTTGGATGAATGGATGGTGGATCGTTGG	112	99.4	81.1	47.3	26.1	d	R	8171.3	ttctTCTGACTCTTTTGAATCAATTTT	DEL	8458.5	ttctTCTGACTCTTTTGAATCAATTTTG	A	8498.4	ttctTCTGACTCTTTTGAATCAATTTTT
W2	BX254530-1025	Previous distorted marker	Success	ACGTTGGATGGAATGCCCATTGAATCAGCC	ACGTTGGATGCTTGAAACAGTCAGGTCTCG	98	100	78	51	58.8		R	5075.3	CCCGCCAACTTGACATC	T	5346.5	CCCGCCAACTTGACATCA	A	5402.4	CCCGCCAACTTGACATCT
W2	F51TW9001EQO62-432	Previous distorted marker	Success	ACGTTGGATGCACTCAATCAACTCAGACT	ACGTTGGATGCCAACAGATGAACCTTTTCC	110	90.2	78	46.8	47.1	d	F	5194.4	AACTCAGACTGCAGTTG	G	5481.6	AACTCAGACTGCAGTTGG	T	5521.5	AACTCAGACTGCAGTTGT
W2	F585NNT02JXS7S-288		Success	ACGTTGGATGGGGAATCTGCAGGGTAAAT	ACGTTGGATGACTCTGTAAACGGAGACGAG	83	94.3	78	48.8	50	D	R	5603.7	TGCAGGGTAAATAGGGTC	G	5850.8	TGCAGGGTAAATAGGGTCC	T	5874.9	TGCAGGGTAAATAGGGTCA
W2	COS_F51TW9001AJ6RO-1662	Previous distorted marker	Success	ACGTTGGATGGATACGGAGTAAAGCTGAGG	ACGTTGGATGCTGCGAGCCAAATCCTAATG	115	99.1	78	53	52.6	d	F	5812.8	AAAGCTGAGGTATTGCCCC	C	6060	AAAGCTGAGGTATTGCCCCC	DEL	6139.9	AAAGCTGAGGTATTGCCCCT
W2	BX254467-915		Success	ACGTTGGATGATTAGATGCAAAGGTCCAGG	ACGTTGGATGGGATATCTTAGAGATAAAAC	120	68.5	78	45.9	40	h	F	5999.9	CTCTTTCTCATCTGTTTCAG	A	6271.1	CTCTTTCTCATCTGTTTCAGA	G	6287.1	CTCTTTCTCATCTGTTTCAGG
W2	COS_F51TW9001A7SWZ-276	Previous distorted marker	Success	ACGTTGGATGTTGTTCTCTATATGCCCCGC	ACGTTGGATGAGTTTGCCCTAGTTTGTGAG	120	97	78	56	55	d	R	6098	ACCCCAGCGGAACAAAGAAC	T	6369.2	ACCCCAGCGGAACAAAGAACA	C	6385.2	ACCCCAGCGGAACAAAGAACG
W2	CT576508-265		Success	ACGTTGGATGGCTGAGGAACAACTGCAAAG	ACGTTGGATGTGCCCATCTACTCATTCAGC	103	100	78	48.6	40		R	6174	ACATCGTGAAGTTGAAAGAC	G	6421.2	ACATCGTGAAGTTGAAAGACC	A	6501.1	ACATCGTGAAGTTGAAAGACT
W2	F7JJN6E01BOY8E-225	Previous distorted marker	Success	ACGTTGGATGTTCAAAGCGGAGGACAACAG	ACGTTGGATGCTTCCGACGGTTATTGAAGC	119	98.6	78	51.3	40.9	D	F	6731.4	TTGGAGAGCTTTGTTTAATCCC	G	7018.6	TTGGAGAGCTTTGTTTAATCCCG	T	7058.5	TTGGAGAGCTTTGTTTAATCCCT
W2	FN256926-1477	Previous distorted marker	Failed	ACGTTGGATGGCATGGCAGCTAATGCAGTC	ACGTTGGATGTGCTGGAGAGTTAACTGCAC	120	97	78	52.4	37.5		R	7344.8	GCAGCTAATGCAGTCATATTCAAA	T	7616	GCAGCTAATGCAGTCATATTCAAAA	C	7632	GCAGCTAATGCAGTCATATTCAAAG
W2	F51TW9001BKZIN-1533	Previous distorted marker	Success	ACGTTGGATGGCCGACTGTATTTCATGTCC	ACGTTGGATGCGTGAGTTCTGATTTCTTTG	115	93.5	78	55	44	D	R	7582.9	TCCACTTATTGACTCTAAGCCGTTG	C	7870.1	TCCACTTATTGACTCTAAGCCGTTGG	A	7910	TCCACTTATTGACTCTAAGCCGTTGT
W2	AL749671-573		Success	ACGTTGGATGTAAATGCTACTGAGACCCGC	ACGTTGGATGGACGAAGACATGGGTTTCTC	115	99.1	78	48.1	30.8		R	7977.2	GCTTTGTAATCTAAGATAACATACAG	T	8248.4	GCTTTGTAATCTAAGATAACATACAGA	C	8264.4	GCTTTGTAATCTAAGATAACATACAGG
W2	F51TW9001B9TZM-619	Previous distorted marker	Success	ACGTTGGATGGTGACAAAACTGTTGGCAAG	ACGTTGGATGAGAATGATGACGAGAATCTG	104	92.9	78	45.5	25		R	8171.3	catGTCATATTTTCCTTTGATTTCTAT	G	8418.5	catGTCATATTTTCCTTTGATTTCTATC	A	8498.4	catGTCATATTTTCCTTTGATTTCTATT
